# Supplementary material for: An Insight into the Transcriptome of the Digestive Tract of the Bloodsucking Bug, Rhodnius prolixus
Source: PLoS Negl Trop Dis. 2014 Jan 9;8(1):e2594. doi: 10.1371/journal.pntd.0002594 (PMC3886914; doi:10.1371/journal.pntd.0002594)
Supplement: Supporting Information S2 — Hyperlinked spreadsheet with deducted coding sequences. (XLS) [file pntd.0002594.s003.xls]

## Sheet: RP-CDS
Protein link	Seq size	CDS Link	CDS size	First codon	Description	Stop codon?	Check	Best match to RP-454-ASB database	E value	Score	Extent of match	Length of best match	% identity	% Coverage	First residue of match	First residue of sequence	Number of segments	Orientation	Satisfied 95% id on length 100	WB	Digestive	Significant?	WB/Dig+1	Inverse	AM	PM	Significant?	AM/PM+1	Inverse	Rec	AM+PM	Significant?	Rec/(AM+PM+1)	Inverse	FB	WB	Significant?	FB/WB+1	Inverse	MT	WB	Significant?	MT/WB+1	Inverse	OV	WB	Significant?	OV/WB+1	Inverse
RP-582	294	RP-582	882	C	similar toinfestin - Kazal type inhibitor - fragment			Rp-454_asb-784	0	1626	882	2001	98	44	490	1	5	REV	1	6	195	Y	0.1	50.1	74	37	Y	2	0.5	84	111		1.3	0.8	0	6		0	1	0	6		0	1	0	6		0	0.7
RP-102685	186	Rp-102685	561	M	Insect cuticle protein	*		Rp-454_asb-109832	0	1112	561	965	100	58	41	1	1	FOR	1	16	0	Y	44.8	0	0	0		0	0	0	0		0	0	0	16		0	2.7	0	16		0	2.5	0	16		0	1.9
RP-45784	163	Rp-45784	492	M	cuticle protein	*		Rp-454_asb-9983	0	959	492	619	99	79	43	1	1	FOR	1	34	0	Y	95.2	0	0	0		0	0	0	0		0	0	0	34		0	5.7	0	34		0	5.4	0	34		0	4.1
RP-45783	153	Rp-45783	462	M	Pupal cuticle protein C1B (TM-C1B) (TM-PCP C1B)	*		Rp-454_asb-15653	0	900	462	1163	99	40	43	1	1	FOR	1	52	0	Y	145.6	0	0	0		0	0	0	0		0	0	0	52	Y	0	8.7	0	52	Y	0	8.3	0	52	Y	0	6.3
RP-2780	152	Rp-2780	459	M	cuticle protein	*		Rp-454_asb-6736	0	910	459	599	100	77	26	1	1	FOR	1	7	0		19.6	0	0	0		0	0	0	0		0	0	0	7		0	1.2	0	7		0	1.1	0	7		0	0.8
RP-594	150	RP-594	453	C	similar to brasiliensin precursor - truncated at 5 prime	*		Rp-454_asb-786	0	882	453	897	99	51	42	1	1	FOR	1	16	7		5.6	0.7	2	0		2.1	0	5	2		2.8	0.2	0	16		0	2.7	0	16		0	2.5	0	16		0	1.9
RP-26945	121	RP-26945	362	V	ankyrin repeat domain 17 - fragment			Rp-454_asb-44933	0	688	351	360	99	98	1	3	1	FOR	1	0	9		0	16.2	0	9		0	9	0	9		0	5.2	0	0		0	0	0	0		0	0	0	0		0	0
RP-96206	100	RP-96206	303	M	Cuticular protein	*		Rp-454_asb-105529	1e-164	577	303	448	99	68	65	1	1	FOR	1	29	0	Y	81.2	0	0	0		0	0	0	0		0	0	0	29		0	4.8	0	29		0	4.6	0	29		0	3.5
RP-143563	94	Rp-143563	282	G	Cytochrome c - fragment			Rp-454_asb-82002	1e-157	551	282	546	99	52	123	1	1	REV	1	9	0		25.2	0	0	0		0	0	0	0		0	0	0	9		0	1.5	0	9		0	1.4	0	9		0	1.1
RP-22204	89	Rp-22204	270	M	Dynein light chain type 1	*		Rp-454_asb-26227	1e-152	535	270	691	100	39	247	1	1	FOR	1	90	5	Y	42	0.1	4	1		2.1	0.2	0	5		0	2.9	0	90	Y	0	15	0	90	Y	0	14.3	2	90	Y	0.2	3.6
RP-16170	89	Rp-16170	270	M	dynein light chain	*		Rp-454_asb-7550	1e-152	535	270	2330	100	12	203	1	1	FOR	1	59	137	Y	1.2	4.1	76	46	Y	1.7	0.6	15	122	Y	0.2	4.4	25	59	Y	2.5	0.4	21	59	Y	2.3	0.4	7	59		1	0.9
RP-601	87	RP-601	264	A	dipetalogastin-like - truncated at 5 prime	*		Rp-454_asb-815	1e-136	484	264	513	98	51	2	1	1	FOR	1	2	17	Y	0.3	10.2	10	2	Y	3.5	0.2	5	12		0.7	1.1	0	2		0	0.3	0	2		0	0.3	0	2		0	0.2
RP-9246	348	Rp-9246	1047	M	Fatty acid desaturase	*		Rp-454_asb-3128	0	2010	1038	1191	99	87	114	1	1	FOR	1	4	86	Y	0.1	31	26	42	Y	0.6	1.6	18	68	Y	0.4	2.1	0	4		0	0.7	1	4		1.3	0.3	3	4		5	0.1
RP-9962	1409	RP-9962	4230	K	Myosin class II heavy chain - truncated at 5 prime	*		Rp-454_asb-18075	0	7795	3940	5183	99	76	720	1	2	FOR	1	239	86	Y	7.7	0.6	7	28	Y	0.3	3.5	51	35	Y	2.4	0.4	0	239	Y	0	39.8	0	239	Y	0	37.9	5	239	Y	0.2	4.8
RP-9401	891	RP-9401	2676	M	26S proteasome regulatory complex, subunit RPN1/PSMD2	*		Rp-454_asb-10693	0	5283	2677	4252	99	63	148	1	1	FOR	1	106	90	Y	3.3	1.5	49	33		1.5	0.7	8	82	Y	0.2	5.2	0	106	Y	0	17.7	2	106	Y	0.1	5.6	13	106		1	0.9
RP-19598	836	RP-19598	2507	M	Inter-alpha-trypsin inhibitor heavy chain H4 precursor (ITI heavy chain H4) (Inter-alpha-inhibitor heavy chain 4) (Inter-alpha-trypsin inhibitor family heavy chain-related protein) (IHRP) (Plasma kallikrein sensitive glycoprotein 120) (P...	*		Rp-454_asb-12207	0	3657	1912	1965	99	97	46	596	1	FOR	1	16	0	Y	44.8	0	0	0		0	0	0	0		0	0	0	16		0	2.7	0	16		0	2.5	0	16		0	1.9
RP-6129	640	Rp-6129	1923	K	Phospholipase B - truncated at 5 prime	*		Rp-454_asb-9208	0	3764	1911	2422	99	79	513	13	1	REV	1	76	63	Y	3.3	1.5	33	17	Y	1.9	0.5	13	50	Y	0.4	2.1	0	76	Y	0	12.7	0	76	Y	0	12.1	1	76	Y	0.1	4.6
RP-16133	630	RP-16133	1893	V	Hemolectin - truncated at 5 prime	*		Rp-454_asb-13071	0	3721	1893	2013	99	94	6	1	1	FOR	1	39	35	Y	3	1.6	8	8		0.9	0.9	19	16	Y	1.9	0.5	0	39	Y	0	6.5	0	39	Y	0	6.2	1	39		0.2	2.3
RP-4801	624	RP-4801	1875	K	Beta-galactosidase - truncated at 5 prime	*		Rp-454_asb-24361	0	3685	1875	2144	99	87	34	1	1	FOR	1	50	119	Y	1.2	4.2	1	84	Y	0	42	34	85		0.7	1.4	0	50	Y	0	8.3	0	50	Y	0	7.9	1	50	Y	0.2	3
RP-17095	618	Rp-17095	1857	M	Splicing factor, arginine/serine-rich	*		Rp-454_asb-16026	0	3604	1857	3879	99	48	179	1	1	FOR	1	207	630	Y	0.9	5.5	30	45	Y	0.7	1.5	555	75	Y	12.4	0.1	1	207	Y	0	17.3	0	207	Y	0	32.9	4	207	Y	0.2	5
RP-4024	614	RP-4024	1845	M	Xaa-Pro aminopeptidase	*		Rp-454_asb-5845	0	3657	1845	2662	100	69	79	1	1	FOR	1	45	177	Y	0.7	6.9	39	88	Y	0.5	2.2	50	127	Y	0.7	1.4	1	45	Y	0.1	3.8	0	45	Y	0	7.1	1	45		0.2	2.7
RP-2188	589	RP-2188	1770	M	Phenylalanyl-tRNA synthetase beta subunit	*		Rp-454_asb-10882	0	3501	1770	2396	99	74	108	1	1	FOR	1	92	39		6.4	0.8	17	20		0.9	1.1	2	37	Y	0.1	7.1	0	92	Y	0	15.3	0	92	Y	0	14.6	1	92	Y	0.1	5.5
RP-1275	686	RP-1275	2061	M	ATP-dependent RNA helicase	*		Rp-454_asb-1737	0	3273	1734	1806	98	96	1	335	1	FOR	1	403	1215	Y	0.9	5.4	65	91	Y	0.7	1.4	1059	156	Y	11.5	0.1	0	403	Y	0	67.2	0	403	Y	0	64	5	403	Y	0.1	8.1
RP-3792	573	RP-3792	1722	M	Alpha-amylase	*		Rp-454_asb-1345	0	3384	1725	2749	99	63	45	1	1	FOR	1	78	85	Y	2.5	1.9	22	54	Y	0.4	2.3	9	76	Y	0.2	4.4	0	78	Y	0	13	0	78	Y	0	12.4	0	78	Y	0	9.4
RP-13355	708	RP-13355	2127	M	Predicted GTPases	*		Rp-454_asb-12863	0	3269	1661	2292	99	72	271	467	1	FOR	1	33	20		4.4	1.1	8	9		0.8	1	3	17	Y	0.3	2.4	0	33		0	5.5	0	33		0	5.2	0	33		0	4
RP-22251	546	RP-22251	1641	M	Mitochondrial 28S ribosomal protein S30	*		Rp-454_asb-32728	0	3194	1643	1754	99	94	59	1	1	REV	1	15	7		5.3	0.8	2	3		0.5	1	2	5		0.6	1	0	15		0	2.5	0	15		0	2.4	0	15		0	1.8
RP-6512	546	Rp-6512	1641	M	juvenile hormone esterase	*		Rp-454_asb-4740	0	3253	1641	2226	100	74	87	1	1	FOR	1	103	156	Y	1.8	2.7	53	52		1.1	1	51	105		0.8	1.2	10	103		0.6	1.6	4	103	Y	0.3	3.3	1	103	Y	0.1	6.2
RP-10306	542	RP-10306	1629	M	Chaperonin complex component, TCP-1 epsilon subunit (CCT5)	*		Rp-454_asb-14566	0	3205	1629	2022	99	81	114	1	1	FOR	1	39	34		3.1	1.5	16	13		1.2	0.8	5	29	Y	0.3	2.8	0	39	Y	0	6.5	0	39	Y	0	6.2	2	39		0.4	1.6
RP-3429	538	Rp-3429	1617	M	UDP-glucoronosyl and UDP-glucosyl transferase	*		Rp-454_asb-3435	0	3142	1617	1913	99	85	74	1	1	FOR	1	112	100	Y	3.1	1.6	31	54	Y	0.6	1.7	15	85	Y	0.3	3.1	0	112	Y	0	18.7	0	112	Y	0	17.8	2	112	Y	0.1	4.5
RP-8423	533	RP-8423	1602	M	Tyrosyl-tRNA synthetase, cytoplasmic	*		Rp-454_asb-7257	0	3128	1602	1855	99	86	191	1	1	FOR	1	51	28		4.9	1	7	9		0.7	1.1	12	16		1.2	0.7	0	51	Y	0	8.5	0	51	Y	0	8.1	2	51		0.3	2
RP-3424	532	RP-3424	1599	M	UDP-glucoronosyl / UDP-glucosyl transferase	*		Rp-454_asb-3433	0	3138	1599	1901	99	84	142	1	1	REV	1	38	94	Y	1.1	4.3	40	26		1.6	0.6	28	66		0.7	1.3	0	38	Y	0	6.3	0	38		0	6	0	38		0	4.6
RP-13107	529	Rp-13107	1590	M	UDP-glucuronosyl and UDP-glucosyl transferase	*		Rp-454_asb-4098	0	3128	1590	1800	99	88	88	1	1	FOR	1	31	38	Y	2.2	2.1	22	13		1.7	0.6	3	35	Y	0.1	5	1	31		0.2	2.6	0	31		0	4.9	0	31		0	3.7
RP-13964	529	RP-13964	1590	M	GPI transamidase complex, GPI17/PIG-S component, involved in glycosylphosphatidylinositol anchor biosynthesis	*		Rp-454_asb-958	0	3128	1590	2155	99	74	293	1	1	REV	1	58	39		4.1	1.2	14	21		0.7	1.4	4	35	Y	0.2	4	0	58	Y	0	9.7	0	58	Y	0	9.2	0	58	Y	0	7
RP-14853	616	RP-14853	1851	M	hypothetical conserved protein	*		Rp-454_asb-27053	0	3104	1574	1741	99	90	140	1	1	FOR	1	45	51	Y	2.4	2	1	3		0.3	1.5	47	4	Y	16	0	0	45	Y	0	7.5	0	45	Y	0	7.1	0	45		0	5.4
RP-13073	521	RP-13073	1566	M	Serine/threonine protein kinase	*		Rp-454_asb-17511	0	3035	1566	1829	99	86	177	1	1	FOR	1	29	5	Y	13.5	0.3	2	2		0.7	0.7	1	4		0.3	1.1	0	29		0	4.8	0	29		0	4.6	0	29		0	3.5
RP-23956	504	Rp-23956	1515	M	Cytosol aminopeptidase family	*		Rp-454_asb-26770	0	2987	1515	1848	99	82	109	1	1	FOR	1	11	21	Y	1.4	3.2	5	8		0.6	1.3	8	13		1	0.8	0	11		0	1.8	0	11		0	1.7	0	11		0	1.3
RP-10333	503	RP-10333	1512	P	WD40 repeat stress protein/actin interacting protein - truncated at 5 prime	*		Rp-454_asb-16326	0	2981	1512	2651	99	57	3	1	1	FOR	1	90	20	Y	12	0.4	12	7		1.6	0.5	1	19	Y	0.1	5.5	1	90	Y	0.1	7.5	0	90	Y	0	14.3	1	90	Y	0.1	5.4
RP-17099	497	RP-17099	1494	M	cytochrome P450	*		Rp-454_asb-44021	0	2916	1494	1869	99	80	259	1	1	REV	1	63	11	Y	14.7	0.3	0	5		0	5	6	5		1.7	0.4	0	63	Y	0	10.5	0	63	Y	0	10	0	63	Y	0	7.6
RP-28172	490	Rp-28172	1473	M	PPPDE peptidase domain containing 2b	*		Rp-454_asb-19848	0	2843	1474	1820	99	81	30	1	1	REV	1	56	8	Y	17.4	0.3	4	3		1.1	0.6	1	7		0.2	2	0	56	Y	0	9.3	0	56	Y	0	8.9	0	56	Y	0	6.7
RP-10937	489	RP-10937	1470	M	hypothetical conserved protein	*		Rp-454_asb-13541	0	2859	1470	1769	99	83	155	1	1	FOR	1	74	12	Y	15.9	0.3	7	4		1.5	0.5	1	11		0.1	3.2	0	74	Y	0	12.3	0	74	Y	0	11.7	10	74		1.1	0.8
RP-40112	486	RP-40112	1461	M	RhoGAP-p50rhoGAP: RhoGAP (GTPase-activator protein	*		Rp-454_asb-6230	0	2853	1461	2000	99	73	282	1	1	FOR	1	22	16		3.6	1.3	10	0		10.5	0	6	10		0.9	0.8	1	22		0.3	1.8	2	22		0.6	1.2	2	22		0.7	0.9
RP-4376	482	RP-4376	1449	M	hypothetical conserved protein	*		Rp-454_asb-31390	0	2864	1449	1930	99	75	47	1	1	FOR	1	145	101		4	1.2	1	42	Y	0	21	58	43	Y	2.2	0.4	0	145	Y	0	24.2	0	145	Y	0	23	0	145	Y	0	17.5
RP-10281	476	Rp-10281	1431	M	Acetyl-CoA acetyltransferase	*		Rp-454_asb-23418	0	2837	1431	1662	100	86	31	1	1	FOR	1	29	15		5.1	0.9	5	9		0.5	1.5	1	14	Y	0.1	4	0	29		0	4.8	0	29		0	4.6	6	29		1.7	0.5
RP-16121	470	RP-16121	1413	M	Beta-glucosidase, lactase phlorizinhydrolase,	*		Rp-454_asb-12861	0	2801	1413	1696	100	83	84	1	1	FOR	1	40	66	Y	1.7	2.9	38	21	Y	1.8	0.5	7	59	Y	0.2	4.2	1	40	Y	0.1	3.3	0	40	Y	0	6.3	1	40		0.2	2.4
RP-15384	470	RP-15384	1413	M	Sugar (and other) transporter	*		Rp-454_asb-2308	0	2801	1413	1606	100	88	54	1	1	FOR	1	43	45	Y	2.6	1.8	26	6	Y	3.9	0.2	13	32		0.7	1.3	0	43	Y	0	7.2	0	43	Y	0	6.8	0	43		0	5.2
RP-111126	468	Rp-111126	1407	M	Predicted transporter (major facilitator superfamily)	*		Rp-454_asb-83909	0	2633	1408	1525	98	92	47	1	1	REV	1	12	0		33.6	0	0	0		0	0	0	0		0	0	0	12		0	2	0	12		0	1.9	0	12		0	1.4
RP-3708	464	Rp-3708	1395	M	Ligand-gated ion channel	*		Rp-454_asb-12999	0	2734	1395	2609	99	53	205	1	1	FOR	1	109	71		4.2	1.2	27	39		0.7	1.4	5	66	Y	0.1	6.3	0	109	Y	0	18.2	14	109		0.8	1.2	1	109	Y	0.1	6.6
RP-21418	462	RP-21418	1389	M	RNA-binding region (RNP1, RRM) containing 3	*		Rp-454_asb-13837	0	2722	1389	1764	99	79	184	1	1	FOR	1	19	10		4.8	0.9	6	4		1.3	0.6	0	10		0	5.7	0	19		0	3.2	0	19		0	3	1	19		0.4	1.1
RP-13773	460	Rp-13773	1383	M	Mitochondrial small ribosomal subunit Rsm22	*		Rp-454_asb-11054	0	2726	1383	1643	99	84	177	1	1	FOR	1	26	15		4.6	1	10	4		2.1	0.4	1	14	Y	0.1	4	0	26		0	4.3	0	26		0	4.1	1	26		0.3	1.6
RP-11563	460	RP-11563	1383	M	Actin regulatory protein (Wiskott-Aldrich syndrome protein)	*		Rp-454_asb-8805	0	2726	1383	3517	99	39	290	1	1	FOR	1	86	62		3.8	1.3	27	14		1.9	0.5	21	41		0.9	1.1	0	86	Y	0	14.3	1	86	Y	0.1	6.8	5	86		0.5	1.7
RP-845	554	RP-845	1665	M	Glutamate dehydrogenase	*		Rp-454_asb-7477	0	2698	1381	2313	99	60	483	1	2	REV	1	183	148	Y	3.4	1.4	52	59		0.9	1.1	37	111	Y	0.6	1.7	2	183	Y	0.1	10.2	2	183	Y	0.1	9.7	0	183	Y	0	22
RP-22684	454	RP-22684	1365	M	Predicted transporter (major facilitator superfamily)	*		Rp-454_asb-10936	0	2611	1365	2234	99	61	51	1	1	FOR	1	9	15	Y	1.6	2.7	12	2	Y	4.2	0.2	1	14	Y	0.1	4	0	9		0	1.5	0	9		0	1.4	0	9		0	1.1
RP-14703	452	RP-14703	1359	F	prolylcarboxypeptidase - truncated at 5 prime	*		Rp-454_asb-4275	0	2670	1359	2442	99	56	45	1	1	FOR	1	31	50	Y	1.7	2.8	29	19		1.5	0.6	2	48	Y	0.1	9.2	0	31		0	5.2	0	31		0	4.9	0	31		0	3.7
RP-116729	447	RP-116729	1344	M	Follistatin precursor - contain Kazal domain	*		Rp-454_asb-120002	0	2613	1346	1487	99	91	15	1	1	FOR	1	12	0		33.6	0	0	0		0	0	0	0		0	0	0	12		0	2	0	12		0	1.9	0	12		0	1.4
RP-5019	447	Rp-5019	1344	M	beta1-tubulin	*		Rp-454_asb-7265	0	2664	1344	1882	100	71	123	1	1	FOR	1	100	157	Y	1.8	2.8	42	40		1.1	0.9	75	82	Y	1.5	0.6	0	100	Y	0	16.7	0	100	Y	0	15.9	4	100	Y	0.3	2.4
RP-2877	445	RP-2877	1338	M	adhesion regulating molecule	*		Rp-454_asb-26006	0	2583	1341	1766	99	76	139	1	1	FOR	1	30	27		3	1.6	7	15		0.5	1.9	5	22		0.4	2.1	0	30		0	5	1	30		0.2	2.4	2	30		0.5	1.2
RP-6050	466	RP-6050	1401	M	Aromatic amino acid aminotransferase	*		Rp-454_asb-9262	0	2581	1330	1562	99	85	1	72	1	FOR	1	44	65	Y	1.9	2.6	16	34	Y	0.5	2	15	50	Y	0.5	1.8	0	44	Y	0	7.3	0	44	Y	0	7	1	44		0.2	2.7
RP-14641	442	Rp-14641	1329	M	Lipid storage droplet-1	*		Rp-454_asb-23305	0	2595	1329	1526	99	87	68	1	1	FOR	1	19	7		6.7	0.6	2	4		0.4	1.3	1	6		0.2	1.7	0	19		0	3.2	0	19		0	3	1	19		0.4	1.1
RP-11056	439	RP-11056	1320	M	cytosolic thiouridylase subunit 2 homolog	*		Rp-454_asb-13763	0	2577	1320	1444	99	91	108	1	1	FOR	1	14	13		2.8	1.6	8	5		1.4	0.6	0	13		0	7.5	0	14		0	2.3	0	14		0	2.2	1	14		0.6	0.8
RP-6699	439	RP-6699	1320	M	Predicted transporter (major facilitator superfamily)	*		Rp-454_asb-17855	0	2601	1320	1690	99	78	278	1	1	FOR	1	7	30	Y	0.6	6.8	6	22	Y	0.3	3.1	2	28	Y	0.1	5.4	0	7		0	1.2	49	7	Y	40.5	0	0	7		0	0.8
RP-10936	436	Rp-10936	1311	M	sulfide quinone reductase	*		Rp-454_asb-17544	0	2591	1311	1857	99	71	184	1	1	FOR	1	45	104	Y	1.2	4.1	51	33		1.6	0.6	20	84	Y	0.4	2.3	0	45	Y	0	7.5	0	45	Y	0	7.1	1	45		0.2	2.7
RP-94205	432	RP-94205	1299	M	26S proteasome regulatory complex, ATPase RPT5	*		Rp-454_asb-86986	0	2543	1299	1599	99	81	141	1	1	FOR	1	31	0	Y	86.8	0	0	0		0	0	0	0		0	0	0	31		0	5.2	0	31		0	4.9	0	31		0	3.7
RP-7904	431	Rp-7904	1296	F	beta1-tubulin - truncated at 5 prime	*		Rp-454_asb-13020	0	2524	1293	1835	99	70	311	1	1	FOR	1	77	96	Y	2.2	2.2	35	30		1.2	0.8	31	65		0.8	1.2	0	77	Y	0	12.8	0	77	Y	0	12.2	0	77	Y	0	9.3
RP-28161	504	RP-28161	1515	M	Permease of the major facilitator superfamily	*		Rp-454_asb-7162	0	2531	1281	2158	99	59	145	1	2	FOR	1	11	48	Y	0.6	7.2	39	3	Y	10.2	0.1	6	42	Y	0.2	3.4	0	11		0	1.8	0	11		0	1.7	1	11		0.7	0.7
RP-16364	428	RP-16364	1284	K	Reverse transcriptase (RNA-dependent DNA polymerase) - fragment			Rp-454_asb-16606	0	2424	1275	1423	99	90	149	10	1	REV	1	15	6		6	0.7	1	3		0.3	1.5	2	4		0.7	0.8	0	15		0	2.5	0	15		0	2.4	3	15		1.6	0.5
RP-7994	437	Rp-7994	1314	A	SCP-like extracellular protein - truncated at 5 prime	*		Rp-454_asb-5015	0	2526	1274	2596	100	49	1	41	1	FOR	1	31	184	Y	0.5	10.4	100	40	Y	2.6	0.4	44	140	Y	0.5	1.8	0	31		0	5.2	0	31		0	4.9	1	31		0.3	1.9
RP-9975	422	RP-9975	1269	M	Beta-1,4-mannosyltransferase	*		Rp-454_asb-1126	0	2500	1269	1928	99	66	259	1	1	FOR	1	98	137	Y	2	2.5	40	42		1	1	55	82		1.1	0.8	0	98	Y	0	16.3	0	98	Y	0	15.6	1	98	Y	0.1	5.9
RP-7774	416	RP-7774	1251	M	ancient ubiquitous protein 1	*		Rp-454_asb-32413	0	2448	1251	1587	99	79	143	1	1	FOR	1	24	15		4.2	1.1	2	8		0.2	2.7	5	10		0.8	1	0	24		0	4	0	24		0	3.8	0	24		0	2.9
RP-91225	415	RP-91225	1248	M	cAMP-dependent protein kinase catalytic subunit	*		Rp-454_asb-17251	0	2341	1248	1473	99	85	145	1	1	FOR	1	76	0	Y	212.8	0	0	0		0	0	0	0		0	0	0	76	Y	0	12.7	0	76	Y	0	12.1	0	76	Y	0	9.2
RP-17814	415	RP-17814	1248	M	myosin regulatory light chain interacting protein	*		Rp-454_asb-23266	0	2466	1248	1498	99	83	131	1	1	FOR	1	54	16	Y	8.9	0.5	11	4		2.3	0.3	1	15	Y	0.1	4.3	1	54	Y	0.1	4.5	0	54	Y	0	8.6	2	54		0.3	2.2
RP-20222	413	Rp-20222	1242	M	yellow protein precursor, putative	*		Rp-454_asb-13635	0	2462	1242	1709	100	73	412	1	1	REV	1	35	17		5.4	0.9	1	1		0.5	0.5	15	2	Y	8.5	0.1	0	35		0	5.8	0	35		0	5.6	1	35		0.2	2.1
RP-7986	474	RP-7986	1425	M	Fructose-6-phosphate 2-kinase/fructose-2,6-biphosphatase	*		Rp-454_asb-3111	0	2432	1242	2059	99	60	527	186	1	FOR	1	96	45		5.8	0.8	26	15		1.7	0.6	4	41	Y	0.2	4.7	0	96	Y	0	16	0	96	Y	0	15.2	1	96	Y	0.1	5.8
RP-11814	401	RP-11814	1206	M	Diphthamide biosynthesis protein	*		Rp-454_asb-5189	0	2335	1206	1495	99	81	232	1	1	REV	1	2	27	Y	0.2	16.2	16	8		1.9	0.5	3	24	Y	0.2	3.4	1	2		2	0.2	0	2		0	0.3	1	2		2.8	0.1
RP-10347	400	RP-10347	1203	M	26S proteasome non-ATPase regulatory subunit	*		Rp-454_asb-17514	0	2353	1203	1540	99	78	120	1	1	FOR	1	93	69		3.7	1.3	29	19		1.5	0.6	21	48		0.7	1.3	1	93	Y	0.1	7.8	1	93	Y	0.1	7.4	2	93	Y	0.2	3.7
RP-16679	400	RP-16679	1203	M	Juvenile hormone-inducible protein	*		Rp-454_asb-9250	0	2353	1203	1551	99	78	271	1	1	REV	1	20	23	Y	2.3	2	13	8		1.5	0.6	2	21	Y	0.2	4	0	20		0	3.3	0	20		0	3.2	0	20		0	2.4
RP-14223	397	RP-14223	1194	M	mitochondrial ribosomal protein, L38	*		Rp-454_asb-8490	0	2351	1194	1465	99	82	163	1	1	FOR	1	50	24		5.6	0.8	13	4	Y	2.7	0.3	7	17		0.7	1.2	0	50	Y	0	8.3	0	50	Y	0	7.9	1	50	Y	0.2	3
RP-8644	395	RP-8644	1188	M	Aminoacylase ACY1 - metallopeptidase	*		Rp-454_asb-40675	0	2315	1188	1469	99	81	188	1	1	FOR	1	20	5		9.3	0.4	0	3		0	3	2	3		0.9	0.6	0	20		0	3.3	2	20		0.6	1.1	0	20		0	2.4
RP-7045	393	RP-7045	1182	Q	Acetyl-CoA acetyltransferase - truncated at 5 prime	*		Rp-454_asb-8456	0	2327	1182	1749	99	68	252	1	1	FOR	1	122	84		4	1.2	32	28		1.2	0.8	24	60		0.7	1.4	0	122	Y	0	20.3	0	122	Y	0	19.4	0	122	Y	0	14.7
RP-8390	390	RP-8390	1173	N	Alpha-amylase - truncated at 5 prime	*		Rp-454_asb-10916	0	2192	1178	2874	98	41	568	1	1	FOR	1	183	274	Y	1.9	2.7	90	151	Y	0.6	1.7	33	241	Y	0.2	4.1	0	183	Y	0	30.5	0	183	Y	0	29	1	183	Y	0	11
RP-12550	391	RP-12550	1176	M	Mitochondrial ribosome small subunit component, mediator of apoptosis DAP3	*		Rp-454_asb-17160	0	2268	1176	1734	99	68	463	1	1	REV	1	28	20		3.7	1.2	7	11		0.6	1.4	2	18	Y	0.2	3.4	0	28		0	4.7	0	28		0	4.4	0	28		0	3.4
RP-93631	389	RP-93631	1170	N	vitellogenin, partial - truncated at 5 prime	*		Rp-454_asb-3638	0	2256	1170	2835	99	41	1	1	1	FOR	1	52	30		4.7	1	14	13		1.1	0.9	3	27	Y	0.2	3.9	1	52	Y	0.1	4.3	0	52	Y	0	8.3	1	52	Y	0.2	3.1
RP-36825	386	RP-36825	1161	M	Pyruvate dehydrogenase E1, alpha subunit	*		Rp-454_asb-12965	0	2270	1161	1689	99	69	111	1	1	FOR	1	44	9	Y	12.3	0.4	6	2		2.1	0.3	1	8		0.2	2.3	1	44	Y	0.1	3.7	1	44	Y	0.1	3.5	0	44		0	5.3
RP-6740	493	RP-6740	1482	P	Probable RNA-directed DNA polymerase from transposon X-element (Reverse transcriptase) - truncated at 5 prime	*		Rp-454_asb-44213	0	2173	1148	1183	99	97	37	1	1	FOR	1	29	0	Y	81.2	0	0	0		0	0	0	0		0	0	0	29		0	4.8	0	29		0	4.6	0	29		0	3.5
RP-61313	381	RP-61313	1146	G	Pancreatic lipase-like enzyme - truncated at 5 prime	*		Rp-454_asb-33266	0	2248	1146	1337	99	86	7	1	1	FOR	1	25	1	Y	35	0.1	1	0		1.1	0	0	1		0	0.6	0	25		0	4.2	0	25		0	4	0	25		0	3
RP-9560	379	RP-9560	1140	M	Protein transporter of the TRAM (translocating chain-associating membrane) superfamily	*		Rp-454_asb-41619	0	2232	1142	1856	99	62	568	1	1	REV	1	28	10		7.1	0.6	0	8		0	8	2	8		0.4	1.5	0	28		0	4.7	1	28		0.2	2.2	2	28		0.6	1.1
RP-15098	373	Rp-15098	1122	M	RNA 3'-terminal phosphate cyclase	*		Rp-454_asb-9589	0	2179	1123	1389	99	81	178	1	1	FOR	1	52	34		4.2	1.2	23	2	Y	8.1	0.1	9	25		0.6	1.4	0	52	Y	0	8.7	1	52	Y	0.1	4.1	8	52		1.2	0.7
RP-45859	373	RP-45859	1122	M	spaetzle	*		Rp-454_asb-57811	0	2208	1122	1398	99	80	137	1	1	FOR	1	16	2	Y	14.9	0.2	0	1		0	1	1	1		0.9	0.3	0	16		0	2.7	0	16		0	2.5	2	16		1	0.6
RP-45026	371	RP-45026	1116	M	Predicted GTP-binding protein (ODN superfamily)	*		Rp-454_asb-16972	0	2165	1116	1250	99	89	110	1	1	FOR	1	8	7		2.8	1.4	6	0		6.3	0	1	6		0.2	1.7	0	8		0	1.3	0	8		0	1.3	0	8		0	1
RP-23024	367	RP-23024	1104	M	Mitochondrial DNA polymerase accessory subunit	*		Rp-454_asb-16391	0	2157	1104	2015	99	55	762	1	1	FOR	1	41	25		4.4	1.1	10	5		1.8	0.5	10	15		1.1	0.8	0	41	Y	0	6.8	0	41	Y	0	6.5	2	41		0.4	1.6
RP-19238	367	Rp-19238	1104	M	Alpha-parvin	*		Rp-454_asb-17959	0	2173	1104	1239	99	89	13	1	1	FOR	1	6	20	Y	0.8	5.1	11	6		1.7	0.5	3	17	Y	0.3	2.4	0	6		0	1	0	6		0	1	6	6		7.1	0.1
RP-4558	367	Rp-4558	1104	M	lipoyl synthase	*		Rp-454_asb-20674	0	2173	1104	1561	99	71	25	1	1	FOR	1	32	15		5.6	0.8	11	4		2.3	0.3	0	15	Y	0	8.6	2	32		0.4	1.8	0	32		0	5.1	0	32		0	3.9
RP-11268	367	Rp-11268	1104	M	Replication factor C, subunit RFC4	*		Rp-454_asb-7212	0	2125	1104	1400	99	79	195	1	1	FOR	1	29	20		3.9	1.2	11	3	Y	2.9	0.3	6	14		0.7	1.1	1	29		0.2	2.4	0	29		0	4.6	2	29		0.6	1.2
RP-5862	404	RP-5862	1215	M	S-adenosylmethionine synthetase	*		Rp-454_asb-10128	0	1852	1098	1350	96	81	169	1	2	FOR	1	14	11		3.3	1.3	6	1		3.2	0.1	4	7		0.9	0.8	670	14	Y	268.9	0	246	14	Y	108.6	0	9	14		5	0.2
RP-5024	361	Rp-5024	1086	M	internalin A, putative	*		Rp-454_asb-890	0	2042	1086	1741	98	62	118	1	1	FOR	1	60	273	Y	0.6	8.1	103	95		1.1	0.9	75	198	Y	0.6	1.5	0	60	Y	0	10	0	60	Y	0	9.5	1	60	Y	0.1	3.6
RP-10924	403	Rp-10924	1209	Y	Papain family cysteine protease - fragment			Rp-454_asb-1161	0	2093	1072	1763	99	61	1	138	1	FOR	1	70	61	Y	3.2	1.5	19	15		1.2	0.8	27	34		1.3	0.7	1	70	Y	0.1	5.8	2	70	Y	0.2	3.7	4	70		0.5	1.7
RP-517	355	Rp-517	1068	M	Cobalamin synthesis protein	*		Rp-454_asb-788	0	2117	1068	1816	100	59	652	1	1	REV	1	160	42	Y	10.4	0.5	22	6	Y	3.3	0.3	14	28		0.8	1.1	1	160	Y	0	13.3	13	160	Y	0.5	1.8	2	160	Y	0.1	6.4
RP-99231	353	Rp-99231	1062	M	Sorbitol dehydrogenase	*		Rp-454_asb-85123	0	2105	1062	1178	100	90	56	1	1	FOR	1	42	0	Y	117.6	0	0	0		0	0	0	0		0	0	0	42	Y	0	7	0	42	Y	0	6.7	0	42		0	5.1
RP-56448	352	RP-56448	1059	M	Predicted methyltransferase	*		Rp-454_asb-28492	0	2044	1059	1578	99	67	345	1	1	FOR	1	15	5		7	0.6	5	0		5.3	0	0	5		0	2.9	0	15		0	2.5	0	15		0	2.4	1	15		0.5	0.9
RP-9281	351	Rp-9281	1056	M	galactose-1-phosphate uridylyltransferase	*		Rp-454_asb-12659	0	2093	1056	1585	100	67	287	1	1	FOR	1	74	54		3.8	1.3	18	22		0.8	1.2	14	40		0.6	1.5	1	74	Y	0.1	6.2	0	74	Y	0	11.7	1	74	Y	0.1	4.5
RP-9439	382	Rp-9439	1149	M	inosine-uridine preferring nucleoside hydrolase	*		Rp-454_asb-3404	0	2068	1054	1387	99	76	93	96	1	FOR	1	31	173	Y	0.5	9.7	128	31	Y	4.2	0.2	14	159	Y	0.1	6.1	0	31		0	5.2	2	31		0.4	1.6	0	31		0	3.7
RP-7089	348	RP-7089	1047	D	tryptophanyl-tRNA synthetase - truncated at 5 prime	*		Rp-454_asb-15668	0	2046	1048	2015	99	52	345	1	1	REV	1	44	41	Y	2.9	1.6	6	8		0.7	1.1	27	14	Y	3.1	0.3	1	44	Y	0.1	3.7	0	44	Y	0	7	1	44		0.2	2.7
RP-1598	347	Rp-1598	1044	M	Adaptor protein Enigma	*		Rp-454_asb-7366	0	2070	1044	1574	100	66	258	1	2	FOR	1	41	81	Y	1.4	3.5	34	23		1.5	0.7	24	57		0.7	1.3	1	41	Y	0.1	3.4	0	41	Y	0	6.5	1	41		0.2	2.5
RP-12517	416	RP-12517	1248	N	Structure-specific endonuclease ERCC1-XPF, catalytic component XPF/ERCC4 - fragment			Rp-454_asb-12112	0	2002	1042	1441	99	72	401	209	1	REV	1	9	15	Y	1.6	2.7	8	3		2.1	0.3	4	11		0.6	1.3	0	9		0	1.5	0	9		0	1.4	0	9		0	1.1
RP-11206	346	Rp-11206	1041	M	fructose-1,6-bisphosphatase	*		Rp-454_asb-4885	0	2064	1041	1325	100	79	109	1	1	FOR	1	141	66		5.9	0.8	19	29		0.7	1.5	18	48		0.6	1.5	3	141	Y	0.1	5.9	0	141	Y	0	22.4	4	141	Y	0.2	3.4
RP-37659	344	Rp-37659	1035	M	NADPH:quinone reductase and related Zn-dependent oxidoreductases	*		Rp-454_asb-3723	0	2022	1036	1305	99	79	95	1	1	FOR	1	16	9		4.5	1	7	1		3.7	0.1	1	8		0.2	2.3	0	16		0	2.7	0	16		0	2.5	3	16		1.5	0.5
RP-14511	342	RP-14511	1029	M	Predicted metal-binding protein	*		Rp-454_asb-11051	0	2006	1024	1552	99	66	454	1	2	FOR	1	43	22		5.2	0.9	7	11		0.6	1.4	4	18		0.4	2.1	0	43	Y	0	7.2	0	43	Y	0	6.8	2	43		0.4	1.7
RP-13221	340	RP-13221	1023	M	Uncharacterized conserved protein (DUF2146)	*		Rp-454_asb-28259	0	2028	1023	1437	100	71	68	1	1	FOR	1	37	11		8.6	0.5	5	6		0.8	1	0	11		0	6.3	0	37	Y	0	6.2	0	37		0	5.9	0	37		0	4.5
RP-13665	339	RP-13665	1020	M	s-adenosyl-methyl transferase	*		Rp-454_asb-11915	0	1937	1020	1168	99	87	101	1	1	FOR	1	47	31		4.1	1.2	8	2		2.8	0.2	21	10	Y	3.2	0.3	0	47	Y	0	7.8	0	47	Y	0	7.5	0	47	Y	0	5.7
RP-14863	336	Rp-14863	1011	M	Ubiquitin ligase SIAH1 (Seven in absentia homolog 1) (Siah-1) (Siah-1a)	*		Rp-454_asb-3164	0	2004	1011	1325	100	76	35	1	1	FOR	1	33	22		4	1.2	7	10		0.7	1.3	5	17		0.5	1.6	0	33		0	5.5	0	33		0	5.2	0	33		0	4
RP-22685	335	Rp-22685	1005	P	hypothetical protein - fragment			Rp-454_asb-24006	0	1963	1006	1466	99	69	421	1	1	REV	1	7	14	Y	1.3	3.2	9	5		1.6	0.5	0	14	Y	0	8	3	7		2.3	0.3	0	7		0	1.1	0	7		0	0.8
RP-12250	334	Rp-12250	1005	M	Predicted metalloprotease with chaperone activity (RNAse H/HSP70 fold)	*		Rp-454_asb-16307	0	1968	1001	1283	99	78	217	1	1	FOR	1	26	9		7.3	0.6	5	2		1.8	0.3	2	7		0.4	1.3	0	26		0	4.3	0	26		0	4.1	0	26		0	3.1
RP-97304	327	Rp-97304	984	M	Sulfotransferase	*		Rp-454_asb-14250	0	1951	984	1209	100	81	83	1	1	FOR	1	246	0	Y	688.8	0	0	0		0	0	0	0		0	0	0	246	Y	0	41	0	246	Y	0	39	0	246	Y	0	29.6
RP-32320	326	Rp-32320	981	I	Differentiation-related gene 1 protein (NDR1 protein), related protein - truncated at 5 prime	*		Rp-454_asb-8835	0	1945	981	1274	100	77	3	1	1	FOR	1	12	16	Y	2	2.2	13	1	Y	6.8	0.1	2	14	Y	0.2	2.7	0	12		0	2	1	12		0.5	1	0	12		0	1.4
RP-11557	324	Rp-11557	975	M	DNA repair protein RHP57	*		Rp-454_asb-21910	0	1925	975	1220	99	80	61	1	1	REV	1	29	11		6.8	0.7	8	1		4.2	0.1	2	9		0.3	1.7	0	29		0	4.8	0	29		0	4.6	0	29		0	3.5
RP-9952	324	Rp-9952	975	M	eukaryotic translation initiation factor 3 subunit 2 beta	*		Rp-454_asb-8489	0	1933	975	1471	100	66	295	1	1	FOR	1	66	69	Y	2.6	1.9	27	18		1.5	0.6	24	45		0.9	1	1	66	Y	0.1	5.5	0	66	Y	0	10.5	3	66		0.4	2
RP-10502	324	RP-10502	972	M	eukaryotic translation initiation factor 2 alpha subunit - truncated at 3 prime			Rp-454_asb-13442	0	1903	972	1307	99	74	235	1	1	FOR	1	97	111	Y	2.4	2	33	37		0.9	1.1	41	70		1	1	0	97	Y	0	16.2	0	97	Y	0	15.4	4	97	Y	0.3	2.3
RP-9314	321	RP-9314	966	M	Annexin	*		Rp-454_asb-7772	0	1883	966	2100	99	46	317	1	1	FOR	1	158	115	Y	3.8	1.3	54	29	Y	1.9	0.5	32	83		0.6	1.4	0	158	Y	0	26.3	0	158	Y	0	25.1	5	158	Y	0.3	3.2
RP-3477	319	Rp-3477	960	M	1-acyl-sn-glycerol-3-phosphate acyltransferase	*		Rp-454_asb-2741	0	1895	960	1666	99	58	604	1	1	REV	1	34	69	Y	1.4	3.5	32	29		1.1	0.9	8	61	Y	0.2	3.9	0	34		0	5.7	13	34	Y	2.5	0.4	11	34		2.6	0.3
RP-111168	314	RP-111168	941	M	DNA polymerase IV (family X) - truncated at 3 prime			Rp-454_asb-84565	0	1707	959	1270	97	76	137	1	1	REV	1	16	0	Y	44.8	0	0	0		0	0	0	0		0	0	0	16		0	2.7	0	16		0	2.5	0	16		0	1.9
RP-6593	319	RP-6593	957	M	Cortactin - truncated at 3 prime			Rp-454_asb-9215	0	1897	957	1958	100	49	629	1	1	FOR	1	31	86	Y	1	4.8	37	27		1.4	0.7	22	64	Y	0.6	1.6	2	31		0.4	1.7	0	31		0	4.9	2	31		0.5	1.2
RP-10982	316	RP-10982	951	F	Translation initiation factor 2, beta subunit (eIF-2beta) - truncated at 5 prime	*		Rp-454_asb-7336	0	1869	951	1455	99	65	153	1	1	FOR	1	68	38		4.9	1	6	14		0.4	2	18	20		1.5	0.6	5	68		0.4	1.9	2	68	Y	0.2	3.6	34	68	Y	4.1	0.2
RP-5189	315	RP-5189	948	M	Peritrophin precursor	*		Rp-454_asb-39752	0	1848	948	1312	99	72	12	1	1	FOR	1	7	12	Y	1.5	2.7	0	5		0	5	7	5		2	0.4	0	7		0	1.2	0	7		0	1.1	0	7		0	0.8
RP-5844	310	Rp-5844	933	M	L-3-hydroxyacyl-Coenzyme A dehydrogenase	*		Rp-454_asb-1410	0	1850	933	1293	100	72	229	1	1	REV	1	285	61	Y	12.9	0.4	30	24		1.3	0.8	7	54	Y	0.2	3.9	1	285	Y	0	23.8	0	285	Y	0	45.2	4	285	Y	0.1	6.9
RP-23496	309	Rp-23496	930	M	Surfeit locus protein 1	*		Rp-454_asb-10929	0	1784	932	1395	99	67	258	1	1	FOR	1	29	15		5.1	0.9	9	6		1.4	0.6	0	15	Y	0	8.6	0	29		0	4.8	0	29		0	4.6	0	29		0	3.5
RP-7729	309	Rp-7729	930	M	Gamma-glutamyl hydrolase	*		Rp-454_asb-39767	0	1836	930	1705	99	55	84	1	1	FOR	1	35	78	Y	1.2	3.9	0	38	Y	0	38	40	38	Y	1.7	0.5	0	35		0	5.8	0	35		0	5.6	0	35		0	4.2
RP-5919	308	RP-5919	927	M	Ca2+-binding protein Regucalcin/SMP30	*		Rp-454_asb-12655	0	1838	927	1609	100	58	543	1	1	FOR	1	67	23	Y	7.8	0.6	6	13		0.5	1.9	4	19		0.3	2.2	0	67	Y	0	11.2	0	67	Y	0	10.6	0	67	Y	0	8.1
RP-37117	500	RP-37117	1503	M	inorganic phosphate cotransporter	*		Rp-454_asb-19081	0	1804	922	1769	99	52	151	1	2	REV	1	0	8		0	14.4	6	1		3.2	0.1	1	7		0.2	2	0	0		0	0	0	0		0	0	0	0		0	0
RP-15303	304	RP-15303	915	M	3-oxo-5-alpha-steroid 4-dehydrogenase	*		Rp-454_asb-3780	0	1760	915	1210	99	76	206	1	1	REV	1	17	4		9.5	0.4	3	1		1.6	0.3	0	4		0	2.3	0	17		0	2.8	0	17		0	2.7	1	17		0.5	1
RP-33687	304	RP-33687	910	M	Chitin binding Peritrophin-A domain - truncated at 3 prime			Rp-454_asb-51334	0	1754	913	1035	99	88	120	1	1	FOR	1	15	3		10.5	0.3	0	1		0	1	2	1		1.7	0.2	0	15		0	2.5	0	15		0	2.4	0	15		0	1.8
RP-17263	303	RP-17263	912	M	hypothetical conserved protein	*		Rp-454_asb-12592	0	1792	912	1606	99	57	256	1	1	FOR	1	33	28		3.2	1.5	22	3	Y	5.8	0.1	3	25	Y	0.2	3.6	0	33		0	5.5	0	33		0	5.2	0	33		0	4
RP-7715	303	Rp-7715	912	M	alpha-tocopherol transfer protein	*		Rp-454_asb-9558	0	1808	912	1617	100	56	430	1	1	FOR	1	100	40		6.8	0.7	14	16		0.9	1.1	10	30		0.5	1.6	1	100	Y	0.1	8.3	0	100	Y	0	15.9	1	100	Y	0.1	6
RP-12906	298	RP-12906	897	M	Chitin binding Peritrophin-A domain	*		Rp-454_asb-42526	0	1778	897	2261	100	40	101	1	1	FOR	1	475	4	Y	266	0	0	4		0	4	0	4		0	2.3	0	475	Y	0	79.2	0	475	Y	0	75.4	0	475	Y	0	57.2
RP-120245	297	RP-120245	894	M	conserved hypothetical protein	*		Rp-454_asb-121397	0	1719	895	994	99	90	72	1	1	REV	1	11	0		30.8	0	0	0		0	0	0	0		0	0	0	11		0	1.8	0	11		0	1.7	0	11		0	1.3
RP-13151	297	Rp-13151	894	M	Thymidylate synthase	*		Rp-454_asb-9173	0	1772	894	1646	100	54	434	1	1	FOR	1	15	20	Y	2	2.3	7	7		0.9	0.9	6	14		0.7	1.1	0	15		0	2.5	0	15		0	2.4	5	15		2.6	0.3
RP-100371	295	RP-100371	888	M	Phosphatidylinositol transfer protein SEC14	*		Rp-454_asb-109489	0	1752	888	1474	99	60	346	1	1	REV	1	35	0	Y	98	0	0	0		0	0	0	0		0	0	0	35		0	5.8	0	35		0	5.6	0	35		0	4.2
RP-6457	292	Rp-6457	879	M	Cis-prenyltransferase	*		Rp-454_asb-4035	0	1735	879	1743	99	50	144	1	1	FOR	1	138	103	Y	3.7	1.3	64	34	Y	1.9	0.5	5	98	Y	0.1	9.4	0	138	Y	0	23	0	138	Y	0	21.9	1	138	Y	0.1	8.3
RP-4748	287	Rp-4748	864	M	hypothetical conserved protein	*		Rp-454_asb-596	0	1713	864	2515	100	34	306	1	1	FOR	1	157	42	Y	10.2	0.5	17	12		1.4	0.7	13	29		0.7	1.2	0	157	Y	0	26.2	1	157	Y	0	12.5	1	157	Y	0.1	9.5
RP-25564	286	RP-25564	861	M	Zinc finger CCCH domain-containing protein	*		Rp-454_asb-14151	0	1707	861	1475	100	58	288	1	1	FOR	1	13	9		3.6	1.2	6	2		2.1	0.3	1	8		0.2	2.3	0	13		0	2.2	0	13		0	2.1	0	13		0	1.6
RP-4661	286	RP-4661	861	M	Ribonuclease, T2 family	*		Rp-454_asb-4746	0	1707	861	1164	100	74	168	1	1	FOR	1	121	229	Y	1.5	3.4	83	89		1	1.1	57	172	Y	0.6	1.7	0	121	Y	0	20.2	0	121	Y	0	19.2	0	121	Y	0	14.6
RP-4616	285	Rp-4616	858	M	mitochondrial carrier protein	*		Rp-454_asb-15323	0	1552	858	1242	97	69	243	1	1	FOR	1	32	8	Y	10	0.4	4	4		0.8	0.8	0	8		0	4.6	0	32		0	5.3	0	32		0	5.1	2	32		0.5	1.3
RP-12899	284	Rp-12899	855	M	tropomyosin 1	*		Rp-454_asb-18033	0	1695	855	1251	100	68	93	1	1	FOR	1	81	19	Y	11.3	0.4	0	0		0	0	19	0	Y	32.3	0	0	81	Y	0	13.5	1	81	Y	0.1	6.4	2	81	Y	0.2	3.3
RP-48084	287	RP-48084	864	M	Fatty acyl-CoA elongase/Polyunsaturated fatty acid specific elongation enzyme	*		Rp-454_asb-35014	0	1635	849	938	99	91	1	1	1	REV	1	16	1	Y	22.4	0.1	1	0		1.1	0	0	1		0	0.6	0	16		0	2.7	0	16		0	2.5	0	16		0	1.9
RP-32718	283	Rp-32718	846	M	Ras suppressor protein (contains leucine-rich repeats) - truncated at 3 prime			Rp-454_asb-68156	0	1669	846	1129	99	75	89	1	1	REV	1	9	4		5	0.7	0	0		0	0	4	0		6.8	0	0	9		0	1.5	0	9		0	1.4	0	9		0	1.1
RP-110152	281	Rp-110152	846	M	secreted metalloprotease	*		Rp-454_asb-83612	0	1550	846	1065	97	79	73	1	1	REV	1	8	0		22.4	0	0	0		0	0	0	0		0	0	0	8		0	1.3	0	8		0	1.3	0	8		0	1
RP-34611	278	RP-34611	837	M	similar to Galleria 27 kDa hemolymph protein	*		Rp-454_asb-52543	0	1604	837	1230	99	68	176	1	1	FOR	1	17	1	Y	23.8	0.1	0	1		0	1	0	1		0	0.6	0	17		0	2.8	0	17		0	2.7	1	17		0.5	1
RP-4228	278	Rp-4228	837	M	Solute carrier family 39 (zinc transporter), member 9	*		Rp-454_asb-905	0	1628	837	1328	99	63	233	1	1	FOR	1	24	3	Y	16.8	0.2	2	1		1.1	0.3	0	3		0	1.7	0	24		0	4	0	24		0	3.8	3	24		1	0.7
RP-6130	279	Rp-6130	840	M	Uncharacterized conserved protein	*		Rp-454_asb-12619	0	1626	836	1150	99	73	173	5	1	FOR	1	21	27	Y	2.1	2.2	8	14		0.6	1.6	5	22		0.4	2.1	0	21		0	3.5	0	21		0	3.3	1	21		0.4	1.3
RP-5952	277	Rp-5952	834	M	mitochondrial ribosomal protein, L28, putative	*		Rp-454_asb-16032	0	1653	834	1615	100	52	624	1	1	FOR	1	103	23	Y	12	0.4	11	7		1.4	0.6	5	18		0.4	1.7	1	103	Y	0.1	8.6	0	103	Y	0	16.3	6	103		0.5	1.8
RP-92428	275	RP-92428	828	Q	Cuticle protein - truncated at 5 prime	*		Rp-454_asb-104719	0	1618	828	1693	99	49	15	1	1	FOR	1	65	0	Y	182	0	0	0		0	0	0	0		0	0	0	65	Y	0	10.8	0	65	Y	0	10.3	0	65	Y	0	7.8
RP-10319	269	Rp-10319	810	M	Carbonic anhydrase	*		Rp-454_asb-8071	0	1592	810	1400	99	58	491	1	1	REV	1	37	42	Y	2.4	2	3	22	Y	0.1	5.5	17	25		1.1	0.8	0	37	Y	0	6.2	0	37		0	5.9	0	37		0	4.5
RP-30217	264	Rp-30217	795	M	Predicted membrane protein	*		Rp-454_asb-32605	0	1568	795	1115	99	71	65	1	1	REV	1	12	3		8.4	0.4	1	2		0.4	1	0	3		0	1.7	0	12		0	2	0	12		0	1.9	0	12		0	1.4
RP-10692	270	RP-10692	813	S	Predicted mitochondrial carrier protein - truncated at 5 prime	*		Rp-454_asb-23277	0	1550	794	1708	99	46	1	20	1	FOR	1	14	9		3.9	1.1	6	3		1.6	0.4	0	9		0	5.2	0	14		0	2.3	0	14		0	2.2	1	14		0.6	0.8
RP-14249	262	Rp-14249	789	M	Mitochondrial 39-S ribosomal protein L47 (MRP-L47)	*		Rp-454_asb-4737	0	1564	789	903	100	87	51	1	1	FOR	1	37	21		4.7	1	5	5		0.9	0.8	11	10		1.7	0.5	0	37	Y	0	6.2	0	37		0	5.9	4	37		0.9	0.9
RP-5773	259	RP-5773	780	M	15-hydroxyprostaglandin dehydrogenase	*		Rp-454_asb-7798	0	1509	783	1429	99	55	511	1	1	REV	1	19	17		3	1.5	8	6		1.2	0.7	3	14		0.3	2	1	19		0.3	1.6	0	19		0	3	0	19		0	2.3
RP-11559	259	RP-11559	780	M	takeout - feeding behavior associated protein - OBP domains	*		Rp-454_asb-10706	0	1501	781	1394	99	56	91	1	1	FOR	1	559	120	Y	12.9	0.4	0	22	Y	0	22	98	22	Y	7.2	0.1	0	559	Y	0	93.2	0	559	Y	0	88.7	0	559	Y	0	67.3
RP-9808	300	RP-9808	903	M	Uncharacterized conserved protein	*		Rp-454_asb-4553	0	1546	780	1782	100	44	226	1	1	FOR	1	44	33		3.6	1.3	10	12		0.8	1.1	11	22		0.8	1.1	0	44	Y	0	7.3	1	44	Y	0.1	3.5	5	44		0.9	0.9
RP-23946	258	RP-23946	777	M	Odorant binding protein	*		Rp-454_asb-25000	0	1532	777	1062	99	73	62	1	1	FOR	1	97	8	Y	30.2	0.1	1	4		0.2	2	3	5		0.9	0.7	0	97	Y	0	16.2	0	97	Y	0	15.4	0	97	Y	0	11.7
RP-34837	258	RP-34837	777	M	Intracellular Cl- channel CLIC, contains GST domain	*		Rp-454_asb-28291	0	1524	777	1499	99	52	145	1	1	FOR	1	36	30		3.3	1.5	4	3		1.1	0.6	23	7	Y	4.9	0.2	0	36	Y	0	6	0	36		0	5.7	0	36		0	4.3
RP-15744	257	Rp-15744	774	D	Fatty acyl-CoA elongase/Polyunsaturated fatty acid specific elongation enzyme - truncated at 5 prime	*		Rp-454_asb-44203	0	1518	774	1033	99	75	69	1	1	REV	1	8	0		22.4	0	0	0		0	0	0	0		0	0	0	8		0	1.3	0	8		0	1.3	0	8		0	1
RP-11255	256	RP-11255	771	M	Uncharacterized integral membrane protein	*		Rp-454_asb-12930	0	1513	771	1587	99	49	164	1	1	FOR	1	45	23		5.3	0.9	11	11		1	0.9	1	22	Y	0.1	6.3	0	45	Y	0	7.5	0	45	Y	0	7.1	3	45		0.5	1.4
RP-20211	255	RP-20211	768	M	Protein takeout - JHBP family	*		Rp-454_asb-45412	0	1507	768	1189	99	65	22	1	1	FOR	1	27	1	Y	37.8	0.1	0	1		0	1	0	1		0	0.6	0	27		0	4.5	0	27		0	4.3	0	27		0	3.3
RP-7792	253	RP-7792	762	M	Odorant binding protein	*		Rp-454_asb-40831	0	1503	762	972	99	78	46	1	1	FOR	1	79	54		4	1.2	0	29	Y	0	29	25	29		1.4	0.6	0	79	Y	0	13.2	0	79	Y	0	12.5	0	79	Y	0	9.5
RP-6078	283	RP-6078	852	M	inositol polyphosphate multikinase	*		Rp-454_asb-6673	0	1471	762	1562	99	49	219	92	1	FOR	1	147	35	Y	11.4	0.4	6	20	Y	0.3	2.9	9	26		0.6	1.5	0	147	Y	0	24.5	0	147	Y	0	23.3	1	147	Y	0.1	8.9
RP-95916	253	RP-95916	762	M	Thioredoxin	*		Rp-454_asb-84728	0	1473	762	1558	99	49	315	1	2	FOR	1	24	0	Y	67.2	0	0	0		0	0	0	0		0	0	0	24		0	4	0	24		0	3.8	0	24		0	2.9
RP-1861	251	Rp-1861	756	M	ubiquinone biosynthesis protein	*		Rp-454_asb-1195	0	1499	756	1687	100	45	828	1	1	REV	1	64	14	Y	11.9	0.4	6	5		1.1	0.7	3	11		0.4	1.6	0	64	Y	0	10.7	0	64	Y	0	10.2	0	64	Y	0	7.7
RP-10193	250	RP-10193	753	M	Alkyl hydroperoxide reductase, thiol specific antioxidant	*		Rp-454_asb-16445	0	1493	753	1802	100	42	134	1	1	FOR	1	48	22		5.8	0.8	6	12		0.5	1.7	4	18		0.4	2.1	1	48	Y	0.1	4	0	48	Y	0	7.6	0	48	Y	0	5.8
RP-29165	250	Rp-29165	753	M	Odorant binding protein	*		Rp-454_asb-17121	0	1485	753	1640	99	46	65	1	1	FOR	1	319	17	Y	49.6	0.1	3	2		1.1	0.5	12	5	Y	3.4	0.2	7	319	Y	0.1	6.6	1	319	Y	0	25.3	3	319	Y	0.1	9.6
RP-96664	250	RP-96664	753	M	Odorant binding protein	*		Rp-454_asb-105433	0	1453	752	1187	99	63	91	2	1	FOR	1	93	0	Y	260.4	0	0	0		0	0	0	0		0	0	0	93	Y	0	15.5	0	93	Y	0	14.8	0	93	Y	0	11.2
RP-5107	249	RP-5107	750	M	Juvenile hormone binding protein domains in insects	*		Rp-454_asb-5391	0	1487	750	954	100	79	53	1	1	FOR	1	122	201	Y	1.7	2.9	62	78		0.8	1.2	61	140		0.7	1.3	0	122	Y	0	20.3	0	122	Y	0	19.4	1	122	Y	0.1	7.3
RP-5806	249	Rp-5806	750	M	Gamma interferon inducible lysosomal thiol reductase (GILT)	*		Rp-454_asb-8151	0	1471	750	1414	99	53	325	1	1	FOR	1	49	57	Y	2.4	2.1	18	30		0.6	1.6	9	48	Y	0.3	2.8	0	49	Y	0	8.2	0	49	Y	0	7.8	0	49	Y	0	5.9
RP-102910	249	Rp-102910	750	S	gamma-interferon-inducible lysosomal thiol reductase precursor, putative - truncated at 5 prime	*		Rp-454_asb-87463	0	1487	750	895	100	84	81	1	1	REV	1	65	0	Y	182	0	0	0		0	0	0	0		0	0	0	65	Y	0	10.8	0	65	Y	0	10.3	0	65	Y	0	7.8
RP-20552	248	RP-20552	747	M	takeout - OBP	*		Rp-454_asb-45017	0	1473	747	1135	99	66	42	1	1	FOR	1	76	21	Y	9.7	0.5	0	7		0	7	14	7	Y	3	0.3	0	76	Y	0	12.7	0	76	Y	0	12.1	2	76	Y	0.2	3.1
RP-6762	248	Rp-6762	747	M	Odorant binding protein	*		Rp-454_asb-9936	0	1481	747	1655	100	45	38	1	1	FOR	1	83	48		4.7	1	4	23	Y	0.2	4.6	21	27		1.3	0.7	0	83	Y	0	13.8	0	83	Y	0	13.2	0	83	Y	0	10
RP-118858	246	RP-118858	741	M	Predicted metal-dependent hydrolase	*		Rp-454_asb-117854	0	1404	744	988	99	75	135	1	1	FOR	1	7	0		19.6	0	0	0		0	0	0	0		0	0	0	7		0	1.2	0	7		0	1.1	0	7		0	0.8
RP-55678	246	Rp-55678	741	M	Uncharacterized conserved protein	*		Rp-454_asb-27399	0	1453	741	953	99	78	26	1	1	REV	1	4	1		5.6	0.4	1	0		1.1	0	0	1		0	0.6	0	4		0	0.7	28	4		37.1	0	1	4		1.7	0.2
RP-31452	244	RP-31452	735	M	RNA polymerase II transcription factor complex subunit - from invertebrate mitochondrial genome	*		Rp-454_asb-21234	0	1457	735	1239	100	59	384	1	1	REV	1	19	9		5.3	0.8	6	3		1.6	0.4	0	9		0	5.2	0	19		0	3.2	0	19		0	3	0	19		0	2.3
RP-19173	245	RP-19173	735	V	Trypsin-like serine protease - fragment			Rp-454_asb-41629	0	1457	735	1212	100	61	185	1	1	FOR	1	141	185	Y	2.1	2.3	0	31	Y	0	31	154	31	Y	8.2	0.1	0	141	Y	0	23.5	0	141	Y	0	22.4	0	141	Y	0	17
RP-72316	242	Rp-72316	729	M	oxysterol-binding protein-like protein 11	*		Rp-454_asb-64891	0	1429	729	1002	99	73	195	1	1	FOR	1	20	4		11.2	0.3	0	0		0	0	4	0		6.8	0	0	20		0	3.3	0	20		0	3.2	0	20		0	2.4
RP-11164	244	RP-11164	735	K	Insect cuticle protein - truncated at 5 prime	*		Rp-454_asb-7389	0	1411	729	2149	99	34	1096	7	1	FOR	1	290	14	Y	54.1	0.1	10	2	Y	3.5	0.2	2	12		0.3	2.3	0	290	Y	0	48.3	0	290	Y	0	46	3	290	Y	0.1	8.7
RP-8894	242	Rp-8894	729	M	Odorant binding protein	*		Rp-454_asb-9609	0	1437	729	1083	99	67	77	1	1	FOR	1	141	121	Y	3.2	1.5	5	47	Y	0.1	7.8	69	52	Y	2.2	0.4	0	141	Y	0	23.5	0	141	Y	0	22.4	0	141	Y	0	17
RP-1749	241	RP-1749	726	M	cathepsin F	*		Rp-454_asb-4872	0	1423	726	1665	99	44	179	1	1	FOR	1	56	9	Y	15.7	0.3	3	5		0.5	1.3	1	8		0.2	2.3	0	56	Y	0	9.3	0	56	Y	0	8.9	1	56	Y	0.1	3.4
RP-5476	316	RP-5476	951	M	arginine/serine-rich coiled-coil 2	*		Rp-454_asb-7569	0	1376	722	834	99	87	114	1	1	FOR	1	2	3		1.4	1.8	0	3		0	3	0	3		0	1.7	0	2		0	0.3	0	2		0	0.3	0	2		0	0.2
RP-9964	432	Rp-9964	1293	K	muscle myosin heavy chain isoform 1 - fragment			Rp-454_asb-18065	0	1314	707	1331	99	53	223	1	1	FOR	1	14	3		9.8	0.4	1	0		1.1	0	2	1		1.7	0.2	0	14		0	2.3	0	14		0	2.2	0	14		0	1.7
RP-11430	233	RP-11430	702	M	Survival of motor neuron-related-splicing factor 30	*		Rp-454_asb-7251	0	1360	702	1182	99	59	200	1	1	FOR	1	35	47	Y	2	2.4	9	3		2.4	0.3	35	12	Y	4.6	0.2	0	35		0	5.8	0	35		0	5.6	3	35		0.7	1.1
RP-83656	228	Rp-83656	687	M	Uncharacterized conserved protein, contains RWD domain	*		Rp-454_asb-71035	0	1275	692	1095	98	63	294	1	1	FOR	1	56	2	Y	52.3	0.1	0	0		0	0	2	0		3.4	0	0	56	Y	0	9.3	0	56	Y	0	8.9	2	56		0.3	2.2
RP-122643	226	Rp-122643	681	L	Odorant binding protein - truncated at 5 prime	*		Rp-454_asb-124281	0	1350	681	986	100	69	226	1	1	REV	1	10	0		28	0	0	0		0	0	0	0		0	0	0	10		0	1.7	0	10		0	1.6	0	10		0	1.2
RP-10913	226	Rp-10913	681	M	presqualene diphosphate phosphatase	*		Rp-454_asb-18458	0	1350	681	1403	100	49	576	1	1	REV	1	43	52	Y	2.3	2.1	10	18		0.6	1.6	24	28		1.4	0.6	0	43	Y	0	7.2	0	43	Y	0	6.8	0	43		0	5.2
RP-12281	304	Rp-12281	915	M	palmitoyl-protein thioesterase	*		Rp-454_asb-6782	0	1332	680	957	99	71	6	1	1	REV	1	6	4		3.4	1	2	2		0.7	0.7	0	4		0	2.3	0	6		0	1	0	6		0	1	0	6		0	0.7
RP-23520	225	Rp-23520	678	M	ribulose-5-phosphate-3-epimerase	*		Rp-454_asb-1901	0	1344	678	1179	100	58	273	1	1	FOR	1	22	8		6.8	0.6	7	0		7.4	0	1	7		0.2	2	0	22		0	3.7	0	22		0	3.5	0	22		0	2.7
RP-8697	223	Rp-8697	672	M	Ferritin	*		Rp-454_asb-1800	0	1316	672	1190	99	56	304	1	1	FOR	1	21	17		3.3	1.4	3	11	Y	0.3	2.8	3	14		0.3	2	0	21		0	3.5	0	21		0	3.3	0	21		0	2.5
RP-9265	223	RP-9265	672	M	Phosphoserine phosphatase	*		Rp-454_asb-9762	0	1316	672	1428	99	47	280	1	1	REV	1	51	58	Y	2.4	2	28	24		1.2	0.8	6	52	Y	0.2	4.3	0	51	Y	0	8.5	0	51	Y	0	8.1	2	51		0.3	2
RP-144686	222	RP-144686	665	M	cuticular protein 15 from Low Complexity family (AGAP009759-PA) - truncated at 3 prime			Rp-454_asb-139825	0	1275	667	709	99	94	4	1	1	REV	1	4	0		11.2	0	0	0		0	0	0	0		0	0	0	4		0	0.7	0	4		0	0.6	0	4		0	0.5
RP-26295	284	RP-26295	855	M	tRNAHis guanylyltransferase	*		Rp-454_asb-9867	0	1227	666	866	98	77	203	193	1	REV	1	19	7		6.7	0.6	6	0		6.3	0	1	6		0.2	1.7	0	19		0	3.2	0	19		0	3	0	19		0	2.3
RP-38971	234	Rp-38971	705	M	hypothetical conserved protein	*		Rp-454_asb-16444	0	1306	663	923	99	72	173	1	1	FOR	1	10	4		5.6	0.7	0	1		0	1	3	1		2.6	0.1	1	10		0.5	0.8	0	10		0	1.6	2	10		1.5	0.4
RP-10894	212	RP-10894	639	R	CCAAT/enhancer-binding protein beta - truncated at 5 prime	*		Rp-454_asb-17693	0	1203	648	1368	98	47	74	1	1	FOR	1	32	34	Y	2.6	1.9	18	5	Y	3.2	0.3	11	23		0.8	1.1	0	32		0	5.3	1	32		0.2	2.5	0	32		0	3.9
RP-5775	215	Rp-5775	648	M	ferritin	*		Rp-454_asb-8334	0	1285	648	1977	100	33	355	1	1	FOR	1	166	127	Y	3.6	1.4	44	52		0.9	1.2	31	96	Y	0.5	1.7	1	166	Y	0	13.8	0	166	Y	0	26.3	3	166	Y	0.1	5
RP-7171	214	RP-7171	645	M	recombination activating gene 1 activating protein 1	*		Rp-454_asb-9896	0	1263	645	1231	99	52	260	1	1	FOR	1	52	30		4.7	1	11	18		0.6	1.5	1	29	Y	0.1	8.3	0	52	Y	0	8.7	2	52	Y	0.2	2.8	1	52	Y	0.2	3.1
RP-12657	211	Rp-12657	636	M	Uncharacterized NUDIX family hydrolase	*		Rp-454_asb-24040	0	1261	636	2854	100	22	200	1	1	FOR	1	72	59	Y	3.4	1.5	9	14		0.6	1.4	36	23	Y	2.6	0.4	5	72		0.4	2	0	72	Y	0	11.4	1	72	Y	0.1	4.3
RP-24177	211	Rp-24177	636	M	2-aminoethanethiol (cysteamine) dioxygenase b	*		Rp-454_asb-46600	0	1261	636	1397	100	46	199	1	1	FOR	1	71	5	Y	33.1	0.1	0	3		0	3	2	3		0.9	0.6	0	71	Y	0	11.8	0	71	Y	0	11.3	2	71	Y	0.2	2.9
RP-26506	210	Rp-26506	633	M	hypothetical conserved protein	*		Rp-454_asb-47439	0	1239	633	1321	99	48	141	1	1	FOR	1	15	5		7	0.6	0	1		0	1	4	1		3.4	0.1	0	15		0	2.5	0	15		0	2.4	0	15		0	1.8
RP-43658	208	RP-43658	627	M	Spindle assembly checkpoint protein	*		Rp-454_asb-13823	0	1195	627	859	99	73	132	1	1	REV	1	15	1	Y	21	0.1	1	0		1.1	0	0	1		0	0.6	0	15		0	2.5	0	15		0	2.4	1	15		0.5	0.9
RP-8951	205	Rp-8951	618	M	Nucleolar RNA-binding protein NIFK	*		Rp-454_asb-11149	0	1217	618	873	99	71	141	1	1	FOR	1	60	48		3.4	1.4	19	18		1.1	0.9	11	37		0.5	1.8	0	60	Y	0	10	0	60	Y	0	9.5	7	60		1	0.9
RP-28167	203	RP-28167	612	M	Glutathione S-transferase	*		Rp-454_asb-142097	0	1078	616	753	98	82	80	1	1	FOR	1	3	0		8.4	0	0	0		0	0	0	0		0	0	0	3		0	0.5	0	3		0	0.5	0	3		0	0.4
RP-24519	202	Rp-24519	609	M	Uncharacterized conserved protein	*		Rp-454_asb-28719	0	1207	609	1408	100	43	158	1	2	REV	1	29	5	Y	13.5	0.3	3	1		1.6	0.3	1	4		0.3	1.1	0	29		0	4.8	0	29		0	4.6	0	29		0	3.5
RP-94846	202	RP-94846	605	M	Chitin binding Peritrophin-A domain - truncated at 3 prime			Rp-454_asb-104238	0	1154	605	710	99	85	4	1	1	REV	1	6	0		16.8	0	0	0		0	0	0	0		0	0	0	6		0	1	0	6		0	1	0	6		0	0.7
RP-20293	200	Rp-20293	603	M	ras-related protein Rab, putative	*		Rp-454_asb-25415	0	1195	603	1484	100	41	198	1	1	FOR	1	20	10		5.1	0.9	6	4		1.3	0.6	0	10		0	5.7	0	20		0	3.3	0	20		0	3.2	0	20		0	2.4
RP-72178	199	RP-72178	600	M	Similar to Paxillin	*		Rp-454_asb-64940	0	1174	600	1073	99	56	268	1	1	REV	1	27	3	Y	18.9	0.2	0	0		0	0	3	0		5.1	0	0	27		0	4.5	0	27		0	4.3	1	27		0.3	1.6
RP-74683	199	RP-74683	600	Q	Trypsin-like serine protease - truncated at 5 prime	*		Rp-454_asb-65309	0	1189	600	787	100	76	4	1	1	FOR	1	3	6		1.2	2.7	0	0		0	0	6	0		10.2	0	6	3		9	0.1	0	3		0	0.5	0	3		0	0.4
RP-34557	196	Rp-34557	591	M	Uncharacterized conserved protein	*		Rp-454_asb-52485	0	1172	591	1022	100	58	92	1	1	FOR	1	14	4		7.8	0.5	0	1		0	1	3	1		2.6	0.1	0	14		0	2.3	0	14		0	2.2	0	14		0	1.7
RP-26309	194	RP-26309	585	M	hypothetical conserved protein	*		Rp-454_asb-47390	0	1092	586	1319	98	44	89	1	1	FOR	1	76	12	Y	16.4	0.3	0	5		0	5	7	5		2	0.4	0	76	Y	0	12.7	0	76	Y	0	12.1	0	76	Y	0	9.2
RP-4521	191	RP-4521	576	M	Peroxisomal membrane protein MPV17	*		Rp-454_asb-9129	0	1110	576	1277	99	45	437	1	1	REV	1	88	28	Y	8.5	0.6	13	12		1.1	0.9	3	25	Y	0.2	3.6	0	88	Y	0	14.7	0	88	Y	0	14	3	88	Y	0.3	2.7
RP-5714	190	Rp-5714	573	M	Peroxisomal membrane protein MPV17	*		Rp-454_asb-12358	0	1136	573	1887	100	30	290	1	1	FOR	1	15	35	Y	1.2	3.9	31	1	Y	16.3	0	3	32	Y	0.2	4.6	0	15		0	2.5	0	15		0	2.4	0	15		0	1.8
RP-20983	189	Rp-20983	570	M	Histone chaperone involved in gene silencing	*		Rp-454_asb-19331	0	1114	570	1449	99	39	278	1	1	FOR	1	156	12	Y	33.6	0.1	8	2		2.8	0.2	2	10		0.3	1.9	0	156	Y	0	26	0	156	Y	0	24.8	1	156	Y	0.1	9.4
RP-109290	187	Rp-109290	564	M	cell death activator CIDE-B	*		Rp-454_asb-14693	0	1078	564	1143	99	49	328	1	1	REV	1	8	0		22.4	0	0	0		0	0	0	0		0	0	0	8		0	1.3	0	8		0	1.3	0	8		0	1
RP-4696	187	Rp-4696	564	M	Copper transporter	*		Rp-454_asb-4926	0	1118	564	2151	100	26	255	1	1	FOR	1	55	30		5	1	11	17		0.6	1.4	2	28	Y	0.1	5.4	0	55	Y	0	9.2	0	55	Y	0	8.7	1	55	Y	0.1	3.3
RP-12251	187	RP-12251	564	M	O-sialoglycoprotein endopeptidase	*		Rp-454_asb-16308	0	1094	560	841	99	67	217	1	1	FOR	1	10	11		2.3	1.8	2	2		0.7	0.7	7	4		2.4	0.3	0	10		0	1.7	0	10		0	1.6	0	10		0	1.2
RP-23176	184	Rp-23176	555	M	Ras-related GTPase	*		Rp-454_asb-19653	0	1100	555	1086	100	51	398	1	1	FOR	1	12	3		8.4	0.4	2	1		1.1	0.3	0	3		0	1.7	0	12		0	2	0	12		0	1.9	9	12		5.7	0.1
RP-10275	184	Rp-10275	555	M	Alkyl hydroperoxide reductase/peroxiredoxin	*		Rp-454_asb-4175	0	1092	555	1181	99	47	274	1	1	FOR	1	118	68		4.8	1	16	42	Y	0.4	2.5	10	58	Y	0.3	3	1	118	Y	0.1	9.8	0	118	Y	0	18.7	0	118	Y	0	14.2
RP-5243	182	RP-5243	549	S	mitochondrial ribosomal protein L18 - truncated at 5 prime	*		Rp-454_asb-8087	0	987	551	1212	98	45	1	1	2	FOR	1	96	133	Y	2	2.5	3	4		0.6	1	126	7	Y	26.8	0	0	96	Y	0	16	0	96	Y	0	15.2	1	96	Y	0.1	5.8
RP-7185	181	Rp-7185	546	M	Subunit of the major N alpha-acetyltransferase	*		Rp-454_asb-10466	0	1082	546	1184	100	46	535	1	1	FOR	1	86	119	Y	2	2.5	43	49		0.9	1.1	27	92	Y	0.5	1.9	1	86	Y	0.1	7.2	0	86	Y	0	13.7	2	86	Y	0.2	3.5
RP-1765	207	Rp-1765	624	M	Two DM9 repeat protein	*		Rp-454_asb-4661	0	1080	545	1314	100	41	68	4	2	FOR	1	265	754	Y	1	5.1	241	209		1.2	0.9	304	450	Y	1.1	0.8	11	265	Y	0.2	3.7	71	265	Y	1.8	0.6	14	265	Y	0.4	2.1
RP-24484	180	RP-24484	543	S	Pancreatic lipase-like enzyme - truncated at 5 prime	*		Rp-454_asb-47019	0	1053	543	1054	99	52	3	1	1	FOR	1	19	1	Y	26.6	0.1	0	1		0	1	0	1		0	0.6	0	19		0	3.2	0	19		0	3	0	19		0	2.3
RP-5938	281	RP-5938	846	M	myofilin isoform a	*		Rp-454_asb-7929	0	1053	543	543	99	100	1	147	1	FOR	1	9	0		25.2	0	0	0		0	0	0	0		0	0	0	9		0	1.5	0	9		0	1.4	0	9		0	1.1
RP-15290	177	Rp-15290	534	M	Uncharacterized conserved protein	*		Rp-454_asb-22666	0	1059	534	1219	100	44	420	1	1	REV	1	42	17		6.5	0.7	3	3		0.8	0.8	11	6	Y	2.7	0.3	0	42	Y	0	7	0	42	Y	0	6.7	0	42		0	5.1
RP-17424	173	Rp-17424	522	M	mitochondrial ribosomal protein S18A	*		Rp-454_asb-15042	0	1019	522	1036	99	50	222	1	1	FOR	1	75	130	Y	1.6	3.1	20	10		1.9	0.5	100	30	Y	5.5	0.2	0	75	Y	0	12.5	0	75	Y	0	11.9	2	75	Y	0.2	3
RP-15799	172	Rp-15799	519	M	NADH-ubiquinone oxidoreductase ashi subunit	*		Rp-454_asb-4608	0	1029	519	1504	100	35	89	1	1	FOR	1	103	71		4	1.2	45	15	Y	3	0.3	11	60	Y	0.3	2.9	0	103	Y	0	17.2	0	103	Y	0	16.3	0	103	Y	0	12.4
RP-125072	171	RP-125072	516	D	Pancreatic lipase-like enzyme - truncated at 5 prime	*		Rp-454_asb-125707	0	1015	516	913	99	57	398	1	1	REV	1	12	0		33.6	0	0	0		0	0	0	0		0	0	0	12		0	2	0	12		0	1.9	0	12		0	1.4
RP-6223	169	Rp-6223	510	M	ribosomal protein S19e	*		Rp-454_asb-3399	0	957	515	746	98	69	127	1	1	FOR	1	96	74	Y	3.6	1.4	17	30	Y	0.6	1.7	27	47		1	1	6	96	Y	0.4	2.3	1	96	Y	0.1	7.6	19	96	Y	1.6	0.6
RP-90754	170	Rp-90754	513	M	calcineurin B	*		Rp-454_asb-93302	0	1017	513	1027	100	50	135	1	1	FOR	1	28	0	Y	78.4	0	0	0		0	0	0	0		0	0	0	28		0	4.7	0	28		0	4.4	1	28		0.3	1.7
RP-1172	219	RP-1172	660	M	Ferritin	*		Rp-454_asb-4209	0	985	505	1084	99	47	137	1	3	FOR	1	156	304	Y	1.4	3.5	84	128	Y	0.7	1.5	92	212	Y	0.7	1.3	0	156	Y	0	26	0	156	Y	0	24.8	0	156	Y	0	18.8
RP-27748	158	RP-27748	477	D	Chitin binding Peritrophin-A domain - truncated at 5 prime	*		Rp-454_asb-116837	0	946	477	492	100	97	16	1	1	REV	1	2	0		5.6	0	0	0		0	0	0	0		0	0	0	2		0	0.3	0	2		0	0.3	0	2		0	0.2
RP-95987	154	Rp-95987	465	M	troponin C	*		Rp-454_asb-104540	0	914	465	977	99	48	161	1	1	FOR	1	59	0	Y	165.2	0	0	0		0	0	0	0		0	0	0	59	Y	0	9.8	0	59	Y	0	9.4	0	59	Y	0	7.1
RP-104226	154	Rp-104226	465	M	ubiquitin-conjugating enzyme E2I	*		Rp-454_asb-85254	0	882	465	1208	98	38	189	1	1	FOR	1	37	0	Y	103.6	0	0	0		0	0	0	0		0	0	0	37	Y	0	6.2	0	37		0	5.9	0	37		0	4.5
RP-15830	153	Rp-15830	462	M	Uncharacterized conserved protein	*		Rp-454_asb-13483	0	908	462	892	99	52	297	1	1	REV	1	12	1		16.8	0.1	0	1		0	1	0	1		0	0.6	0	12		0	2	0	12		0	1.9	1	12		0.6	0.7
RP-31453	153	RP-31453	462	M	hypothetical conserved protein	*		Rp-454_asb-50735	0	817	462	1110	97	42	140	1	1	FOR	1	34	13		6.8	0.7	0	2		0	2	11	2		6.2	0.1	0	34		0	5.7	0	34		0	5.4	0	34		0	4.1
RP-96830	153	RP-96830	462	M	Ubiquitin conjugating enzyme	*		Rp-454_asb-82862	0	908	462	1024	99	45	292	1	1	FOR	1	15	0	Y	42	0	0	0		0	0	0	0		0	0	0	15		0	2.5	0	15		0	2.4	0	15		0	1.8
RP-20997	150	Rp-20997	453	M	N-acetylglucosaminyltransferase complex, subunit PIG-P, required for phosphatidylinositol biosynthesis	*		Rp-454_asb-2003	0	890	453	1500	99	30	596	1	1	FOR	1	34	32	Y	2.9	1.6	26	5	Y	4.6	0.2	1	31	Y	0.1	8.9	0	34		0	5.7	0	34		0	5.4	0	34		0	4.1
RP-236652	150	RP-236652	447	N	Pancreatic lipase-like enzyme - fragment			Rp-454_asb-202695	0	858	449	454	99	99	3	1	1	FOR	1	1	0		2.8	0	0	0		0	0	0	0		0	0	0	1		0	0.2	0	1		0	0.2	0	1		0	0.1
RP-26288	187	Rp-26288	561	M	Transcription factor IIB - truncated at 3 prime			Rp-454_asb-27299	0	833	447	583	98	77	1	117	1	FOR	1	10	0		28	0	0	0		0	0	0	0		0	0	0	10		0	1.7	0	10		0	1.6	0	10		0	1.2
RP-35212	144	Rp-35212	435	M	Upstream transcription factor 2/L-myc-2 protein	*		Rp-454_asb-15937	0	862	435	1183	100	37	392	1	1	FOR	1	7	13	Y	1.4	2.9	6	1		3.2	0.1	6	7		1.3	0.6	0	7		0	1.2	0	7		0	1.1	0	7		0	0.8
RP-99746	250	RP-99746	753	M	Protein takeout	*		Rp-454_asb-108627	0	825	428	441	99	97	14	1	1	FOR	1	2	0		5.6	0	0	0		0	0	0	0		0	0	0	2		0	0.3	0	2		0	0.3	0	2		0	0.2
RP-126437	137	Rp-126437	414	L	C-terminal cystine knot-like domain (CTCK) - truncated at 5 prime	*		Rp-454_asb-127115	0	815	414	563	99	74	58	1	1	FOR	1	3	0		8.4	0	0	0		0	0	0	0		0	0	0	3		0	0.5	0	3		0	0.5	0	3		0	0.4
RP-9061	136	Rp-9061	411	M	Upstream transcription factor 2/L-myc-2 protein	*		Rp-454_asb-14920	0	815	411	1058	100	39	154	1	1	FOR	1	20	14		3.7	1.2	7	7		0.9	0.9	0	14	Y	0	8	0	20		0	3.3	0	20		0	3.2	3	20		1.2	0.6
RP-3561	135	Rp-3561	408	M	Ubiquitin-like protein	*		Rp-454_asb-1693	0	807	407	1176	100	35	179	1	1	FOR	1	950	1658	Y	1.6	3.1	758	754		1.1	1	146	1512	Y	0.2	5.9	0	950	Y	0	158.3	0	950	Y	0	150.8	1	950	Y	0	57.2
RP-110404	133	RP-110404	402	V	Chondroitin 6-sulfotransferase - truncated at 5 prime	*		Rp-454_asb-115148	0	785	396	845	100	47	331	7	1	FOR	1	14	0	Y	39.2	0	0	0		0	0	0	0		0	0	0	14		0	2.3	0	14		0	2.2	1	14		0.6	0.8
RP-8565	129	Rp-8565	390	M	Members of chemokine-like factor super family	*		Rp-454_asb-14193	0	773	390	1179	100	33	106	1	1	FOR	1	28	22		3.4	1.4	7	5		1.2	0.6	10	12		1.3	0.6	0	28		0	4.7	0	28		0	4.4	0	28		0	3.4
RP-8071	128	RP-8071	387	M	hypothetical conserved protein	*		Rp-454_asb-11448	0	759	387	2186	99	18	1573	1	1	REV	1	227	168	Y	3.8	1.3	25	68	Y	0.4	2.6	75	93	Y	1.4	0.7	1	227	Y	0	18.9	0	227	Y	0	36	3	227	Y	0.1	6.8
RP-16343	126	Rp-16343	381	M	YL1 nuclear protein C-terminal domain	*		Rp-454_asb-18061	0	755	381	628	100	61	143	1	1	FOR	1	41	26		4.3	1.1	5	10		0.5	1.7	11	15		1.2	0.7	0	41	Y	0	6.8	1	41	Y	0.2	3.3	0	41		0	4.9
RP-1587	121	RP-1587	366	D	Phospholipase C - truncated at 5 prime	*		Rp-454_asb-3983	0	680	366	1462	98	25	706	1	1	REV	1	1601	101	Y	43.9	0.1	22	76	Y	0.3	3.3	3	98	Y	0.1	14.1	0	1601	Y	0	266.8	0	1601	Y	0	254.1	8	1601	Y	0	21.4
RP-12159	119	Rp-12159	360	M	NADH:ubiquinone oxidoreductase, NDUFS6/13 kDa subunit	*		Rp-454_asb-11050	0	698	360	710	99	51	179	1	1	FOR	1	42	20		5.6	0.8	2	12	Y	0.2	4	6	14		0.7	1.1	2	42		0.3	2.3	0	42	Y	0	6.7	3	42		0.6	1.3
RP-4383	141	RP-4383	426	M	complexin	*		Rp-454_asb-9527	0	684	353	1281	99	28	449	1	2	FOR	1	102	42		6.6	0.7	6	33	Y	0.2	4.7	3	39	Y	0.1	5.6	0	102	Y	0	17	0	102	Y	0	16.2	5	102	Y	0.4	2
RP-21285	116	RP-21285	351	M	Replication factor A protein 3	*		Rp-454_asb-14513	0	680	351	728	99	48	271	1	1	REV	1	82	5	Y	38.3	0.1	0	5		0	5	0	5		0	2.9	0	82	Y	0	13.7	0	82	Y	0	13	1	82	Y	0.1	4.9
RP-15360	116	RP-15360	351	M	Guanine nucleotide exchange factor MSS4	*		Rp-454_asb-38214	0	696	351	790	100	44	389	1	1	FOR	1	20	16		3.3	1.4	2	2		0.7	0.7	12	4	Y	4.1	0.2	0	20		0	3.3	1	20		0.3	1.6	0	20		0	2.4
RP-34532	114	Rp-34532	345	M	Transmembrane proteins 14C	*		Rp-454_asb-33945	0	668	345	815	99	42	121	1	2	FOR	1	5	35	Y	0.4	10.5	1	2		0.4	1	32	3	Y	13.6	0.1	0	5		0	0.8	0	5		0	0.8	0	5		0	0.6
RP-8929	139	RP-8929	420	M	Glia maturation factor gamma	*		Rp-454_asb-3120	1e-178	622	326	471	99	69	4	1	1	REV	1	5	1		7	0.3	1	0		1.1	0	0	1		0	0.6	0	5		0	0.8	0	5		0	0.8	0	5		0	0.6
RP-120283	107	RP-120283	324	G	Cuticle protein 19 - truncated	*		Rp-454_asb-122399	1e-179	626	324	758	99	43	1	1	1	FOR	1	3	0		8.4	0	0	0		0	0	0	0		0	0	0	3		0	0.5	0	3		0	0.5	0	3		0	0.4
RP-23875	105	Rp-23875	318	K	cuticle protein - truncated at 5 prime	*		Rp-454_asb-46912	1e-176	617	319	813	99	39	191	1	1	FOR	1	28	13		5.6	0.8	0	2		0	2	11	2		6.2	0.1	0	28		0	4.7	0	28		0	4.4	0	28		0	3.4
RP-15769	96	Rp-15769	291	M	hypothetical conserved secreted protein	*		Rp-454_asb-42003	1e-164	577	291	951	100	31	585	1	1	REV	1	111	19	Y	15.5	0.3	0	7		0	7	12	7	Y	2.6	0.3	0	111	Y	0	18.5	0	111	Y	0	17.6	0	111	Y	0	13.4
RP-100668	132	Rp-100668	399	M	hypothetical conserved protein	*		Rp-454_asb-91011	1e-158	557	281	545	100	52	8	1	1	FOR	1	10	0		28	0	0	0		0	0	0	0		0	0	0	10		0	1.7	0	10		0	1.6	0	10		0	1.2
RP-97957	101	Rp-97957	306	M	Acylphosphatase	*		Rp-454_asb-106819	1e-139	492	280	325	98	86	50	1	1	FOR	1	3	0		8.4	0	0	0		0	0	0	0		0	0	0	3		0	0.5	0	3		0	0.5	0	3		0	0.4
RP-43097	92	Rp-43097	279	M	U6 snRNA-associated Sm-like protein	*		Rp-454_asb-16134	1e-157	553	279	840	100	33	259	1	1	FOR	1	17	11		4	1.1	8	0		8.4	0	3	8		0.6	1.1	1	17		0.3	1.4	0	17		0	2.7	0	17		0	2
RP-93146	139	Rp-93146	420	M	PBP/GOBP family	*		Rp-454_asb-94990	1e-165	581	297	976	99	30	212	124	1	FOR	1	29	0	Y	81.2	0	0	0		0	0	0	0		0	0	0	29		0	4.8	0	29		0	4.6	0	29		0	3.5
RP-15760	940	RP-15760	2823	K	Replication factor C, subunit RFC1 (large subunit) - truncated at 5 prime	*		Rp-454_asb-7509	0	5358	2829	3104	99	91	28	1	1	FOR	1	53	30		4.8	1	17	4	Y	3.6	0.2	9	21		0.7	1.2	0	53	Y	0	8.8	0	53	Y	0	8.4	2	53		0.3	2.1
RP-5781	550	RP-5781	1653	M	hypothetical conserved protein	*		Rp-454_asb-10322	0	3215	1656	2903	99	57	240	1	1	FOR	1	127	104	Y	3.4	1.5	43	41		1.1	0.9	20	84	Y	0.4	2.3	6	127	Y	0.3	3	1	127	Y	0.1	10.1	23	127		1.5	0.6
RP-16851	540	Rp-16851	1623	M	serpentine - chitin deacetylase activity	*		Rp-454_asb-43414	0	3200	1618	1857	99	87	23	1	1	FOR	1	70	24	Y	7.8	0.6	0	8		0	8	16	8	Y	3	0.3	0	70	Y	0	11.7	0	70	Y	0	11.1	0	70	Y	0	8.4
RP-7586	542	Rp-7586	1629	F	monocarboxylate transporter - truncated at 5 prime	*		Rp-454_asb-38808	0	3188	1608	1763	100	91	17	22	1	FOR	1	22	21		2.8	1.6	0	18	Y	0	18	3	18	Y	0.3	2.6	0	22		0	3.7	0	22		0	3.5	0	22		0	2.7
RP-4925	516	RP-4925	1551	M	cytochrome P450	*		Rp-454_asb-4985	0	3059	1551	3809	99	41	2184	1	1	REV	1	99	139	Y	2	2.5	58	62		1	1.1	19	120	Y	0.3	3.4	0	99	Y	0	16.5	1	99	Y	0.1	7.9	0	99	Y	0	11.9
RP-6932	515	RP-6932	1548	M	cytochrome P450	*		Rp-454_asb-5907	0	2912	1493	1657	99	90	4	56	1	FOR	1	10	59	Y	0.5	9.7	9	33	Y	0.3	3.3	17	42		0.7	1.3	0	10		0	1.7	0	10		0	1.6	0	10		0	1.2
RP-43155	490	RP-43155	1473	M	sodium-dependent phosphate transporter	*		Rp-454_asb-13027	0	2851	1473	1697	99	87	204	1	1	FOR	1	37	4	Y	20.7	0.2	4	0		4.2	0	0	4		0	2.3	0	37	Y	0	6.2	0	37		0	5.9	0	37		0	4.5
RP-6727	486	Rp-6727	1461	M	Putative metallopeptidase	*		Rp-454_asb-8052	0	2888	1461	1743	99	84	120	1	1	FOR	1	92	165	Y	1.6	3.2	41	58	Y	0.7	1.4	66	99		1.1	0.8	2	92	Y	0.1	5.1	3	92	Y	0.2	3.7	3	92	Y	0.3	2.8
RP-4546	476	Rp-4546	1431	M	mitochondrial processing peptidase beta subunit	*		Rp-454_asb-3964	0	2821	1431	2262	99	63	68	1	1	FOR	1	154	68		6.2	0.8	24	23		1.1	0.9	21	47		0.7	1.2	0	154	Y	0	25.7	20	154		0.9	1.2	6	154	Y	0.3	2.7
RP-5330	476	RP-5330	1431	M	Eukaryotic glutathione synthase	*		Rp-454_asb-8263	0	2821	1431	1686	99	85	135	1	1	FOR	1	30	34	Y	2.4	2	14	17		0.8	1.1	3	31	Y	0.2	4.5	0	30		0	5	0	30		0	4.8	2	30		0.5	1.2
RP-13950	445	RP-13950	1338	M	Uncharacterized conserved protein	*		Rp-454_asb-19804	0	2637	1338	1900	99	70	109	1	1	REV	1	61	19	Y	8.5	0.6	10	5		1.8	0.5	4	15		0.4	1.7	0	61	Y	0	10.2	0	61	Y	0	9.7	1	61	Y	0.1	3.7
RP-1340	440	RP-1340	1323	M	26S protease regulatory subunit	*		Rp-454_asb-937	0	2591	1323	1985	99	67	139	1	1	FOR	1	208	345	Y	1.7	3	111	117		1	1	117	228		0.9	1.1	5	208	Y	0.1	5.8	1	208	Y	0	16.5	10	208	Y	0.4	2.3
RP-41599	435	RP-41599	1308	M	Lysosomal acid phosphatase	*		Rp-454_asb-5457	0	2553	1308	1507	99	87	151	1	1	REV	1	19	7		6.7	0.6	7	0		7.4	0	0	7		0	4	0	19		0	3.2	0	19		0	3	0	19		0	2.3
RP-5066	432	RP-5066	1299	M	enolase	*		Rp-454_asb-8250	0	2553	1302	1880	99	69	427	1	1	FOR	1	114	106	Y	3	1.7	28	56	Y	0.5	1.9	22	84	Y	0.4	2.1	5	114	Y	0.3	3.2	1	114	Y	0.1	9	5	114	Y	0.4	2.3
RP-6514	430	Rp-6514	1293	M	Prolactin regulatory element-binding protein/Protein transport protein SEC12p	*		Rp-454_asb-4884	0	2547	1293	1718	99	75	185	1	1	FOR	1	85	67	Y	3.5	1.4	17	39	Y	0.4	2.2	11	56	Y	0.3	2.7	17	85		1.2	0.8	0	85	Y	0	13.5	7	85		0.7	1.3
RP-10250	424	RP-10250	1275	M	Domain of unknown function (DUF227)	*		Rp-454_asb-2367	0	2527	1275	2452	100	52	1025	1	1	FOR	1	154	92		4.6	1.1	51	27	Y	1.9	0.5	14	78	Y	0.3	3	1	154	Y	0	12.8	0	154	Y	0	24.4	12	154		0.6	1.4
RP-6946	412	Rp-6946	1239	M	ZnF_C4 abd HLH domain containing kinases domain	*		Rp-454_asb-3985	0	2413	1233	1364	99	90	58	1	1	REV	1	63	48		3.6	1.4	27	17		1.6	0.6	4	44	Y	0.2	5.1	0	63	Y	0	10.5	0	63	Y	0	10	0	63	Y	0	7.6
RP-100715	408	Rp-100715	1227	T	Glutamate-gated kainate-type ion channel receptor subunit GluR5 - truncated at 5 prime	*		Rp-454_asb-81780	0	2393	1227	2867	99	43	15	1	1	FOR	1	29	0	Y	81.2	0	0	0		0	0	0	0		0	0	0	29		0	4.8	0	29		0	4.6	0	29		0	3.5
RP-1268	406	RP-1268	1221	M	Insect cuticle protein	*		Rp-454_asb-3020	0	2381	1221	1850	99	66	75	1	1	FOR	1	139	352	Y	1.1	4.5	1	96	Y	0	48	255	97	Y	4.4	0.2	2	139	Y	0.1	7.7	11	139	Y	0.5	1.8	0	139	Y	0	16.7
RP-12810	401	RP-12810	1206	M	isocitrate dehydrogenase	*		Rp-454_asb-19811	0	2375	1206	1999	99	60	670	1	1	REV	1	46	9	Y	12.9	0.3	3	6		0.5	1.5	0	9		0	5.2	0	46	Y	0	7.7	0	46	Y	0	7.3	2	46		0.4	1.8
RP-7161	401	RP-7161	1206	M	hypothetical conserved protein	*		Rp-454_asb-8879	0	2343	1206	1608	99	75	317	1	1	FOR	1	39	153	Y	0.7	6.9	50	81	Y	0.6	1.6	22	131	Y	0.3	3.3	0	39	Y	0	6.5	0	39	Y	0	6.2	0	39		0	4.7
RP-490	417	Rp-490	1254	M	acyl-coa dehydrogenase	*		Rp-454_asb-4665	0	2371	1196	1965	100	61	532	7	2	REV	1	39	122	Y	0.9	5.5	49	41		1.2	0.8	32	90	Y	0.6	1.6	1	39	Y	0.2	3.3	0	39	Y	0	6.2	2	39		0.4	1.6
RP-14678	391	RP-14678	1176	K	Mannosyltransferase - truncated at 5 prime	*		Rp-454_asb-19042	0	2292	1176	2222	99	53	713	1	1	FOR	1	82	60		3.8	1.3	18	19		0.9	1	23	37		1	0.9	0	82	Y	0	13.7	0	82	Y	0	13	3	82	Y	0.3	2.5
RP-18708	432	RP-18708	1299	M	GTP-specific succinyl-CoA synthetase, beta subunit	*		Rp-454_asb-8012	0	2250	1147	1448	99	79	156	1	1	FOR	1	3	2		2.8	0.9	1	1		0.5	0.5	0	2		0	1.1	0	3		0	0.5	0	3		0	0.5	0	3		0	0.4
RP-12703	380	Rp-12703	1143	M	deoxyhypusine synthase	*		Rp-454_asb-23420	0	2250	1143	1302	99	88	64	1	1	REV	1	32	39	Y	2.2	2.1	6	10		0.6	1.4	23	16	Y	2.3	0.4	0	32		0	5.3	0	32		0	5.1	0	32		0	3.9
RP-5811	368	RP-5811	1107	M	Permeases of the drug/metabolite transporter (DMT) superfamily	*		Rp-454_asb-19056	0	2171	1107	3390	99	33	2238	1	1	REV	1	39	71	Y	1.5	3.2	3	58	Y	0.1	14.5	10	61	Y	0.3	3.2	0	39	Y	0	6.5	0	39	Y	0	6.2	0	39		0	4.7
RP-17093	359	Rp-17093	1080	M	ribose-phosphate pyrophosphokinase 1,2	*		Rp-454_asb-18259	0	2141	1080	1568	100	69	138	1	1	FOR	1	88	20	Y	11.7	0.4	7	11		0.6	1.4	2	18	Y	0.2	3.4	0	88	Y	0	14.7	0	88	Y	0	14	0	88	Y	0	10.6
RP-9994	355	RP-9994	1068	M	Replication factor C, subunit RFC3	*		Rp-454_asb-5782	0	2093	1068	1874	99	57	568	1	1	FOR	1	67	27		6.7	0.7	13	12		1.1	0.9	2	25	Y	0.1	4.8	0	67	Y	0	11.2	0	67	Y	0	10.6	0	67	Y	0	8.1
RP-16099	355	RP-16099	1065	D	malic enzyme - fragment			Rp-454_asb-11765	0	2093	1064	1322	99	80	25	1	1	FOR	1	13	30	Y	1.2	3.9	18	3	Y	4.7	0.2	9	21		0.7	1.2	0	13		0	2.2	0	13		0	2.1	0	13		0	1.6
RP-4054	352	Rp-4054	1059	M	epoxide hydrolase	*		Rp-454_asb-4153	0	2099	1059	1299	100	82	72	1	1	FOR	1	68	106	Y	1.8	2.8	45	34		1.4	0.7	27	79	Y	0.6	1.6	0	68	Y	0	11.3	1	68	Y	0.1	5.4	0	68	Y	0	8.2
RP-30463	352	Rp-30463	1059	M	lactosylceramide 4-alpha-galactosyltransferase	*		Rp-454_asb-51217	0	2068	1059	1448	99	73	308	1	1	REV	1	23	0	Y	64.4	0	0	0		0	0	0	0		0	0	0	23		0	3.8	0	23		0	3.7	0	23		0	2.8
RP-12204	348	Rp-12204	1047	M	adenosine kinase	*		Rp-454_asb-26131	0	2060	1047	1782	99	59	602	1	1	REV	1	42	9	Y	11.8	0.4	3	4		0.6	1	2	7		0.4	1.3	0	42	Y	0	7	0	42	Y	0	6.7	0	42		0	5.1
RP-11977	348	Rp-11977	1047	M	vacuolar ATP synthase subunit ac39	*		Rp-454_asb-5615	0	2076	1047	1446	100	72	112	1	1	FOR	1	58	75	Y	2.1	2.3	26	34		0.8	1.3	15	60	Y	0.4	2.2	0	58	Y	0	9.7	0	58	Y	0	9.2	1	58	Y	0.1	3.5
RP-10026	345	Rp-10026	1038	M	Glycosylasparaginase catalyzes the hydrolysis of the glycosylamide bond of asparagine-linked glycoproteins	*		Rp-454_asb-10792	0	2058	1038	1753	100	59	243	1	1	FOR	1	349	45	Y	21.2	0.2	14	18		0.8	1.2	13	32		0.7	1.3	0	349	Y	0	58.2	0	349	Y	0	55.4	0	349	Y	0	42
RP-49135	342	Rp-49135	1029	M	Predicted cyclin	*		Rp-454_asb-21167	0	2008	1029	1576	99	65	235	1	1	REV	1	7	4		3.9	0.9	3	0		3.2	0	1	3		0.4	0.9	0	7		0	1.2	0	7		0	1.1	0	7		0	0.8
RP-10877	338	RP-10877	1017	M	Cobyrinic acid a,c-diamide synthase	*		Rp-454_asb-6730	0	1992	1017	1744	99	58	591	1	1	FOR	1	59	53	Y	3.1	1.6	30	21		1.4	0.7	2	51	Y	0.1	9.8	0	59	Y	0	9.8	0	59	Y	0	9.4	0	59	Y	0	7.1
RP-13858	334	RP-13858	1005	M	Nucleotide-sugar transporter	*		Rp-454_asb-17974	0	1976	1005	1522	99	66	340	1	1	FOR	1	17	11		4	1.1	4	6		0.6	1.2	1	10		0.2	2.9	0	17		0	2.8	0	17		0	2.7	0	17		0	2
RP-137034	326	RP-137034	981	M	Elongation of very long chain fatty acids protein	*		Rp-454_asb-83945	0	1945	981	1636	100	60	140	1	1	FOR	1	12	0		33.6	0	0	0		0	0	0	0		0	0	0	12		0	2	0	12		0	1.9	0	12		0	1.4
RP-13749	324	Rp-13749	975	M	choline/ethanolamine kinase	*		Rp-454_asb-11790	0	1885	975	1275	99	76	238	1	1	REV	1	34	26		3.5	1.3	9	12		0.7	1.2	5	21		0.4	2	0	34		0	5.7	0	34		0	5.4	0	34		0	4.1
RP-7214	324	RP-7214	975	M	transaldolase	*		Rp-454_asb-5640	0	1917	975	1443	99	68	274	1	1	FOR	1	155	69		6.2	0.8	24	25		1	1	20	49		0.7	1.3	0	155	Y	0	25.8	1	155	Y	0	12.3	1	155	Y	0.1	9.3
RP-18827	314	Rp-18827	945	M	leucine carboxyl methyltransferase	*		Rp-454_asb-34461	0	1873	945	1177	100	80	150	1	1	REV	1	5	3		3.5	0.9	1	2		0.4	1	0	3		0	1.7	0	5		0	0.8	0	5		0	0.8	0	5		0	0.6
RP-5846	313	RP-5846	942	M	Mitochondrial folate transporter/carrier	*		Rp-454_asb-12198	0	1867	942	1342	100	70	102	1	1	FOR	1	101	129	Y	2.2	2.3	47	34		1.4	0.7	48	81		1	1	0	101	Y	0	16.8	0	101	Y	0	16	0	101	Y	0	12.2
RP-64425	313	Rp-64425	942	M	Predicted methyltransferase	*		Rp-454_asb-34851	0	1806	942	1040	99	91	1	1	1	FOR	1	4	1		5.6	0.4	1	0		1.1	0	0	1		0	0.6	0	4		0	0.7	0	4		0	0.6	2	4		3.3	0.2
RP-7404	312	Rp-7404	939	M	Predicted nucleoside-diphosphate sugar epimerase	*		Rp-454_asb-20096	0	1861	939	1611	100	58	136	1	1	FOR	1	72	25	Y	7.8	0.6	6	8		0.7	1.1	11	14		1.2	0.7	1	72	Y	0.1	6	58	72	Y	5.3	0.2	17	72	Y	1.9	0.5
RP-17525	307	Rp-17525	924	M	multisynthetase complex, auxiliary protein, p38, putative	*		Rp-454_asb-16413	0	1832	924	1441	100	64	419	1	1	FOR	1	82	31		7.2	0.7	8	10		0.8	1.1	13	18		1.2	0.7	0	82	Y	0	13.7	0	82	Y	0	13	4	82		0.4	2
RP-13104	306	Rp-13104	921	M	Mitochondrial translation elongation factor EF-Tsmt, catalyzes nucleotide exchange on EF-Tumt	*		Rp-454_asb-23310	0	1810	921	1240	99	74	108	1	1	FOR	1	28	30	Y	2.5	1.9	12	12		1	0.9	6	24		0.4	2	0	28		0	4.7	0	28		0	4.4	2	28		0.6	1.1
RP-4338	299	Rp-4338	900	M	kynurenine formamidase	*		Rp-454_asb-1660	0	1715	900	1255	99	72	74	1	2	FOR	1	140	23	Y	16.3	0.3	0	1		0	1	22	1	Y	18.7	0	1	140	Y	0	11.7	0	140	Y	0	22.2	0	140	Y	0	16.9
RP-11798	293	Rp-11798	882	M	Uncharacterized conserved protein	*		Rp-454_asb-8368	0	1655	882	1780	99	50	364	1	1	FOR	1	53	3	Y	37.1	0.1	1	2		0.4	1	0	3		0	1.7	0	53	Y	0	8.8	0	53	Y	0	8.4	1	53	Y	0.2	3.2
RP-96152	290	RP-96152	873	M	Chitin binding Peritrophin-A domain	*		Rp-454_asb-106486	0	1683	873	1550	99	56	142	1	1	FOR	1	19	0	Y	53.2	0	0	0		0	0	0	0		0	0	0	19		0	3.2	0	19		0	3	0	19		0	2.3
RP-1464	287	RP-1464	864	M	Chitin-binding domain type 2	*		Rp-454_asb-202	0	1572	869	1033	97	84	56	1	1	FOR	1	17	11		4	1.1	4	6		0.6	1.2	1	10		0.2	2.9	0	17		0	2.8	3	17		1.1	0.7	0	17		0	2
RP-5333	283	Rp-5333	852	M	Fibrillins	*		Rp-454_asb-33401	0	1689	852	1236	100	69	134	1	1	FOR	1	69	49		3.9	1.3	2	25	Y	0.1	8.3	22	27		1.3	0.7	0	69	Y	0	11.5	0	69	Y	0	11	0	69	Y	0	8.3
RP-8439	276	RP-8439	831	M	Thioredoxin-like protein	*		Rp-454_asb-12513	0	1616	831	1415	99	59	75	1	1	FOR	1	32	13		6.4	0.7	9	4		1.9	0.4	0	13		0	7.5	0	32		0	5.3	0	32		0	5.1	0	32		0	3.9
RP-1462	263	RP-1462	792	M	Chitin binding Peritrophin-A domain	*		Rp-454_asb-201	0	1562	792	1160	99	68	98	1	1	FOR	1	208	304	Y	1.9	2.6	101	120		0.9	1.2	83	221	Y	0.6	1.5	0	208	Y	0	34.7	7	208	Y	0.2	4.1	0	208	Y	0	25.1
RP-17382	261	RP-17382	786	K	Conserved protein Mo25 - truncated at 5 prime	*		Rp-454_asb-8617	0	1489	792	1706	99	46	506	1	1	FOR	1	136	52	Y	7.2	0.7	38	13	Y	2.9	0.3	1	51	Y	0	14.7	0	136	Y	0	22.7	1	136	Y	0	10.8	2	136	Y	0.1	5.5
RP-12798	260	Rp-12798	783	M	DNA polymerase delta processivity factor (proliferating cell nuclear antigen)	*		Rp-454_asb-26129	0	1544	783	1105	99	71	121	1	1	FOR	1	48	5	Y	22.4	0.2	2	3		0.5	1	0	5		0	2.9	0	48	Y	0	8	0	48	Y	0	7.6	3	48		0.5	1.4
RP-8583	256	Rp-8583	771	M	mitochondrial ribosomal protein L24	*		Rp-454_asb-5998	0	1528	771	1146	100	67	83	1	1	FOR	1	35	27		3.5	1.4	11	12		0.9	1	4	23	Y	0.3	2.6	0	35		0	5.8	0	35		0	5.6	2	35		0.5	1.4
RP-24958	252	RP-24958	759	M	excision repair cross-complementing 1 ercc1	*		Rp-454_asb-26763	0	1505	759	1353	100	56	478	1	1	FOR	1	11	7		3.9	1.1	1	3		0.3	1.5	3	4		1	0.6	0	11		0	1.8	0	11		0	1.7	2	11		1.4	0.4
RP-54885	242	Rp-54885	729	M	23S rRNA methylase	*		Rp-454_asb-24235	0	1445	729	1690	100	43	473	1	1	FOR	1	12	10		3.1	1.4	1	0		1.1	0	9	1		7.7	0.1	0	12		0	2	0	12		0	1.9	2	12		1.3	0.5
RP-10460	239	Rp-10460	720	M	pre-mrna cleavage factor im, 25kD subunit	*		Rp-454_asb-17992	0	1427	720	1281	100	56	148	1	1	FOR	1	3	25	Y	0.3	11.3	18	7	Y	2.4	0.4	0	25	Y	0	14.4	0	3		0	0.5	0	3		0	0.5	1	3		2.1	0.2
RP-8563	237	RP-8563	714	L	sodium/solute symporter - truncated at 5 prime	*		Rp-454_asb-8569	0	1407	714	2067	99	35	988	1	1	FOR	1	22	174	Y	0.4	13.6	13	5		2.3	0.4	156	18	Y	14	0.1	0	22		0	3.7	0	22		0	3.5	0	22		0	2.7
RP-30163	236	Rp-30163	711	M	Uncharacterized conserved protein related to IojAP	*		Rp-454_asb-11612	0	1386	711	1764	99	40	329	1	1	FOR	1	36	22		4.4	1.1	9	7		1.2	0.7	6	16		0.6	1.3	1	36	Y	0.2	3	1	36		0.2	2.9	0	36		0	4.3
RP-113725	233	RP-113725	702	M	Tetraspanin family integral membrane protein	*		Rp-454_asb-85460	0	1338	703	1774	99	40	162	1	1	FOR	1	24	0	Y	67.2	0	0	0		0	0	0	0		0	0	0	24		0	4	0	24		0	3.8	1	24		0.3	1.4
RP-6298	229	Rp-6298	690	M	Tetraspanin family	*		Rp-454_asb-16596	0	1368	690	917	100	75	109	1	1	FOR	1	7	45	Y	0.4	10.1	19	14		1.3	0.7	12	33		0.6	1.5	0	7		0	1.2	0	7		0	1.1	1	7		1	0.4
RP-20829	223	RP-20829	672	M	Methyltransferase	*		Rp-454_asb-12050	0	1332	672	1063	100	63	123	1	1	FOR	1	15	12		3.2	1.4	5	7		0.7	1.2	0	12		0	6.9	0	15		0	2.5	1	15		0.4	1.2	1	15		0.5	0.9
RP-74492	217	RP-74492	654	M	Ca2+ sensor (EF-Hand superfamily)	*		Rp-454_asb-63284	0	1257	654	836	99	78	49	1	1	FOR	1	5	13	Y	1	3.9	0	0		0	0	13	0		22.1	0	0	5		0	0.8	0	5		0	0.8	0	5		0	0.6
RP-20641	210	RP-20641	633	M	Predicted N6-DNA-methyltransferase	*		Rp-454_asb-10327	0	1223	633	1493	99	42	654	1	1	FOR	1	53	11	Y	12.4	0.4	4	3		1.1	0.6	4	7		0.9	0.8	0	53	Y	0	8.8	0	53	Y	0	8.4	1	53	Y	0.2	3.2
RP-8492	210	RP-8492	633	M	hypothetical conserved protein	*		Rp-454_asb-12701	0	1241	633	1322	99	48	40	1	1	FOR	1	162	33	Y	13.3	0.4	20	12		1.6	0.6	1	32	Y	0.1	9.2	0	162	Y	0	27	0	162	Y	0	25.7	1	162	Y	0.1	9.8
RP-6336	209	Rp-6336	630	M	rab6	*		Rp-454_asb-5960	0	1249	630	1318	100	48	548	1	1	REV	1	101	65		4.3	1.1	28	15		1.8	0.5	22	43		0.9	1.1	0	101	Y	0	16.8	0	101	Y	0	16	0	101	Y	0	12.2
RP-28475	191	RP-28475	576	M	hypothetical conserved protein	*		Rp-454_asb-24419	0	1118	576	941	99	61	104	1	1	FOR	1	26	9		7.3	0.6	3	6		0.5	1.5	0	9		0	5.2	0	26		0	4.3	0	26		0	4.1	1	26		0.3	1.6
RP-26302	190	Rp-26302	573	M	mitochondrial ribosomal protein L17	*		Rp-454_asb-48133	0	1136	573	937	100	61	124	1	1	FOR	1	23	1	Y	32.2	0.1	0	1		0	1	0	1		0	0.6	0	23		0	3.8	0	23		0	3.7	0	23		0	2.8
RP-3123	191	Rp-3123	576	S	Mitochondrial ribosomal protein L28 - truncated at 5 prime	*		Rp-454_asb-6392	0	1132	571	940	100	61	234	6	1	FOR	1	243	573	Y	1.2	4.2	59	48		1.3	0.8	466	107	Y	7.3	0.1	1	243	Y	0	20.3	0	243	Y	0	38.6	2	243	Y	0.1	9.8
RP-5288	181	Rp-5288	546	M	mitochondrial ribosomal protein, S34, putative	*		Rp-454_asb-9549	0	1067	546	884	99	62	183	1	1	FOR	1	54	24		6	0.8	10	9		1.1	0.8	5	19		0.4	1.8	0	54	Y	0	9	0	54	Y	0	8.6	6	54		0.9	0.9
RP-109451	175	Rp-109451	528	M	cuticle protein 78E, putative	*		Rp-454_asb-114630	0	1047	528	1052	100	50	26	1	1	FOR	1	27	0	Y	75.6	0	0	0		0	0	0	0		0	0	0	27		0	4.5	0	27		0	4.3	1	27		0.3	1.6
RP-23724	210	RP-23724	633	M	Putative apoptosis related protein	*		Rp-454_asb-5787	0	991	524	1172	99	45	1	1	1	REV	1	8	8		2.5	1.6	3	3		0.8	0.8	2	6		0.5	1.1	1	8		0.7	0.7	0	8		0	1.3	0	8		0	1
RP-8391	188	Rp-8391	561	M	hypothetical conserved protein - truncated at 3 prime			Rp-454_asb-16052	0	993	509	789	99	65	247	1	1	FOR	1	21	15		3.7	1.2	6	5		1.1	0.7	4	11		0.6	1.3	0	21		0	3.5	0	21		0	3.3	1	21		0.4	1.3
RP-111154	168	Rp-111154	507	M	Immunoglobulin domain cell adhesion molecule (cam) subfamily	*		Rp-454_asb-95070	0	1005	507	1240	100	41	645	1	1	REV	1	17	0	Y	47.6	0	0	0		0	0	0	0		0	0	0	17		0	2.8	0	17		0	2.7	0	17		0	2
RP-2403	167	Rp-2403	504	M	Peptidylglycine alpha-amidating monooxygenase	*		Rp-454_asb-1272	0	906	504	1517	98	33	716	1	2	FOR	1	108	636	Y	0.5	10.5	55	214	Y	0.3	3.8	367	269	Y	2.3	0.4	0	108	Y	0	18	0	108	Y	0	17.1	0	108	Y	0	13
RP-6759	161	RP-6759	486	M	Uncharacterized conserved protein	*		Rp-454_asb-19046	0	898	498	1386	97	36	249	1	1	FOR	1	11	10		2.8	1.5	4	4		0.8	0.8	2	8		0.4	1.5	0	11		0	1.8	0	11		0	1.7	0	11		0	1.3
RP-1739	152	Rp-1739	459	M	ORMDL - ER membrane protein	*		Rp-454_asb-11938	0	910	459	1385	100	33	327	1	1	FOR	1	28	52	Y	1.5	3.2	20	21		1	1	11	41	Y	0.4	2	1	28		0.2	2.3	0	28		0	4.4	2	28		0.6	1.1
RP-20614	144	Rp-20614	435	M	hypothetical conserved protein	*		Rp-454_asb-2651	0	862	435	3400	100	13	2781	1	1	REV	1	68	110	Y	1.7	2.9	54	30	Y	1.8	0.5	26	84	Y	0.5	1.8	0	68	Y	0	11.3	0	68	Y	0	10.8	0	68	Y	0	8.2
RP-4695	201	Rp-4695	606	A	high-affinity copper uptake protein - truncated at 5 prime	*		Rp-454_asb-4927	0	791	422	470	99	90	52	185	1	REV	1	0	1		0	1.8	0	1		0	1	0	1		0	0.6	0	0		0	0	0	0		0	0	0	0		0	0
RP-7649	128	Rp-7649	387	M	mitochondria associated granulocyte macrophage csf signaling molecule	*		Rp-454_asb-11038	0	767	387	901	100	43	381	1	1	FOR	1	43	33		3.5	1.4	9	11		0.8	1.1	13	20		1.1	0.8	0	43	Y	0	7.2	0	43	Y	0	6.8	2	43		0.4	1.7
RP-3736	128	Rp-3736	387	M	ribosomal protein L40	*		Rp-454_asb-5963	0	767	387	2098	100	18	1571	1	1	FOR	1	105	163	Y	1.8	2.8	25	59	Y	0.4	2.3	79	84	Y	1.6	0.6	7	105	Y	0.4	2.2	3	105	Y	0.2	4.2	17	105		1.3	0.7
RP-107908	137	RP-107908	414	V	Insect cuticle protein - truncated at 5 prime	*		Rp-454_asb-109241	0	745	376	522	100	72	1	39	1	FOR	1	9	0		25.2	0	0	0		0	0	0	0		0	0	0	9		0	1.5	0	9		0	1.4	0	9		0	1.1
RP-11546	124	Rp-11546	375	M	NADH dehydrogenase, putative	*		Rp-454_asb-25661	0	743	375	665	100	56	114	1	1	FOR	1	84	13	Y	16.8	0.3	5	7		0.7	1.2	1	12		0.1	3.4	0	84	Y	0	14	0	84	Y	0	13.3	0	84	Y	0	10.1
RP-130778	115	RP-130778	348	S	cuticle protein - truncated at 5 prime	*		Rp-454_asb-129049	0	690	348	631	100	55	117	1	1	FOR	1	5	0		14	0	0	0		0	0	0	0		0	0	0	5		0	0.8	0	5		0	0.8	0	5		0	0.6
RP-69634	104	RP-69634	315	M	Cuticle protein 19	*		Rp-454_asb-38649	1e-174	609	315	526	99	60	38	1	1	FOR	1	3	1		4.2	0.5	1	0		1.1	0	0	1		0	0.6	0	3		0	0.5	0	3		0	0.5	0	3		0	0.4
RP-11294	89	Rp-11294	270	M	mitochondrial ribosomal protein, S21, putative	*		Rp-454_asb-11465	1e-152	535	270	634	100	43	222	1	1	REV	1	15	12		3.2	1.4	3	9		0.3	2.3	0	12		0	6.9	0	15		0	2.5	0	15		0	2.4	1	15		0.5	0.9
RP-140813	81	Rp-140813	246	M	hypothetical conserved protein	*		Rp-454_asb-136674	1e-137	488	246	1115	100	22	792	1	1	REV	1	11	0		30.8	0	0	0		0	0	0	0		0	0	0	11		0	1.8	0	11		0	1.7	0	11		0	1.3
RP-14895	108	Rp-14895	327	M	mitochondrial ATP synthase coupling factor 6 precursor	*		Rp-454_asb-1486	0	648	327	651	100	50	111	1	1	FOR	1	104	71		4	1.2	14	37	Y	0.4	2.5	20	51		0.7	1.4	10	104		0.6	1.6	14	104		0.9	1.1	7	104		0.6	1.6
RP-1235	349	RP-1235	1050	M	mariner transposase	*		Rp-454_asb-7606	0	1943	980	1351	100	73	6	71	1	FOR	1	104	11	Y	24.3	0.2	6	4		1.3	0.6	1	10		0.2	2.9	2	104	Y	0.1	5.8	0	104	Y	0	16.5	0	104	Y	0	12.5
RP-1236	340	RP-1236	1023	M	mariner	*		Rp-454_asb-7605	0	1070	595	1774	97	34	797	10	5	FOR	1	41	1	Y	57.4	0	1	0		1.1	0	0	1		0	0.6	0	41	Y	0	6.8	0	41	Y	0	6.5	0	41		0	4.9
RP-31684	357	Rp-31684	1074	M	Uncharacterized conserved protein	*		Rp-454_asb-24096	0	2129	1074	1503	100	71	213	1	1	REV	1	3	14	Y	0.6	6.3	3	4		0.6	1	7	7		1.5	0.5	0	3		0	0.5	0	3		0	0.5	1	3		2.1	0.2
RP-10759	136	RP-10759	411	M	histone 3	*		Rp-454_asb-41142	0	769	412	831	98	50	39	1	1	FOR	1	17	5		7.9	0.5	0	5		0	5	0	5		0	2.9	0	17		0	2.8	0	17		0	2.7	4	17		1.8	0.4
RP-4209	176	RP-4209	528	R	Tc1-like transposase - fragment			Rp-454_asb-24943	0	777	444	566	97	78	1	49	2	REV	1	2	4		1.1	2.4	3	1		1.6	0.3	0	4		0	2.3	0	2		0	0.3	0	2		0	0.3	0	2		0	0.2
RP-9518	737	RP-9518	2208	M	Predicted peptidyl prolyl cis-trans isomerase - truncated at 3 prime			Rp-454_asb-11429	0	4157	2207	2888	98	76	274	1	1	FOR	1	174	62	Y	7.7	0.6	19	27		0.7	1.4	16	46		0.6	1.6	0	174	Y	0	29	1	174	Y	0	13.8	9	174	Y	0.4	2.1
RP-9308	652	Rp-9308	1959	M	Hsp70 protein	*		Rp-454_asb-3054	0	3868	1959	2761	99	71	180	1	1	FOR	1	84	59		3.9	1.2	15	28	Y	0.5	1.8	16	43		0.6	1.5	2	84	Y	0.1	4.7	2	84	Y	0.2	4.4	4	84		0.4	2
RP-883	634	RP-883	1905	M	DNA-binding protein of the nucleobindin family	*		Rp-454_asb-908	0	3271	1721	2106	99	82	8	1	3	REV	1	117	969	Y	0.3	14.8	322	257	Y	1.3	0.8	390	579	Y	1.1	0.9	490	117	Y	25	0	408	117	Y	22.9	0	70	117	Y	4.9	0.2
RP-10191	572	RP-10191	1719	M	similar to breast cancer protein	*		Rp-454_asb-17504	0	3392	1719	1891	99	91	7	1	1	FOR	1	23	17		3.6	1.3	5	12		0.4	2	0	17	Y	0	9.8	0	23		0	3.8	0	23		0	3.7	0	23		0	2.8
RP-7288	531	RP-7288	1596	M	Succinyl-CoA:alpha-ketoacid-CoA transferase	*		Rp-454_asb-11140	0	3142	1599	2015	99	79	135	1	1	FOR	1	68	76	Y	2.5	2	31	17		1.8	0.5	28	48		1	1	6	68		0.5	1.6	2	68	Y	0.2	3.6	1	68	Y	0.1	4.1
RP-11310	511	RP-11310	1536	M	scavenger receptor class B	*		Rp-454_asb-15725	0	3007	1536	1875	99	82	63	1	1	FOR	1	18	31	Y	1.6	2.9	11	18		0.6	1.5	2	29	Y	0.1	5.6	0	18		0	3	0	18		0	2.9	0	18		0	2.2
RP-8731	459	Rp-8731	1380	M	Mitochondrial 28S ribosomal protein S27	*		Rp-454_asb-13104	0	2688	1380	1549	99	89	147	1	1	FOR	1	26	25	Y	2.8	1.7	10	14		0.7	1.3	1	24	Y	0.1	6.9	0	26		0	4.3	0	26		0	4.1	1	26		0.3	1.6
RP-8592	470	Rp-8592	1413	M	citrate synthase	*		Rp-454_asb-8621	0	2670	1347	1725	100	78	198	67	1	FOR	1	52	112	Y	1.3	3.8	36	32		1.1	0.9	44	68		1.1	0.9	1	52	Y	0.1	4.3	26	52	Y	3.2	0.3	2	52		0.3	2.1
RP-16116	435	RP-16116	1308	M	Major facilitator superfamily permease - Cdc91p	*		Rp-454_asb-6570	0	2561	1308	1838	99	71	235	1	1	FOR	1	51	29		4.8	1	6	18	Y	0.3	2.6	5	24	Y	0.3	2.3	0	51	Y	0	8.5	0	51	Y	0	8.1	2	51		0.3	2
RP-7120	426	Rp-7120	1281	F	Predicted GTPase activator protein - truncated at 5 prime	*		Rp-454_asb-18442	0	2522	1280	2311	99	55	173	2	1	FOR	1	30	32	Y	2.5	1.9	14	16		0.9	1.1	2	30	Y	0.1	5.7	0	30		0	5	0	30		0	4.8	2	30		0.5	1.2
RP-5637	480	RP-5637	1443	N	Golgi apparatus protein (cysteine-rich fibroblast growth factor receptor) - truncated at 5 prime	*		Rp-454_asb-10507	0	2432	1274	1314	99	97	49	1	1	FOR	1	4	13	Y	0.8	4.7	3	5		0.5	1.3	5	8		0.9	0.8	0	4		0	0.7	0	4		0	0.6	0	4		0	0.5
RP-1358	462	Rp-1358	1389	K	Prolyl 4-hydroxylase alpha subunit - truncated at 5 prime	*		Rp-454_asb-8821	0	2440	1259	1824	99	69	125	131	1	FOR	1	41	37	Y	3	1.6	11	12		0.9	1	14	23		1	0.9	0	41	Y	0	6.8	0	41	Y	0	6.5	4	41		0.8	1
RP-14635	400	RP-14635	1203	M	Predicted ATP-dependent RNA helicase FAL1, involved in rRNA maturation, DEAD-box superfamily	*		Rp-454_asb-17471	0	2385	1203	1887	100	64	126	1	1	FOR	1	39	18		5.7	0.8	7	10		0.7	1.3	1	17	Y	0.1	4.9	0	39	Y	0	6.5	0	39	Y	0	6.2	0	39		0	4.7
RP-14887	393	Rp-14887	1182	M	NADH:ubiquinone oxidoreductase, NDUFA9/39kDa subunit	*		Rp-454_asb-4715	0	2343	1182	2528	100	47	1253	1	1	REV	1	135	98	Y	3.8	1.3	34	33		1.1	0.9	31	67		0.8	1.2	2	135	Y	0.1	7.5	0	135	Y	0	21.4	16	135		1	1
RP-20622	386	RP-20622	1161	M	Ribonucleotide reductase, beta subunit	*		Rp-454_asb-7059	0	2286	1161	1876	99	62	337	1	1	FOR	1	73	48		4.2	1.2	15	5	Y	2.6	0.3	28	20	Y	2.3	0.4	0	73	Y	0	12.2	0	73	Y	0	11.6	7	73		0.8	1.1
RP-12021	655	RP-12021	1968	G	Autotransporter adhesin - truncated at 5 prime	*		Rp-454_asb-13120	0	2034	1098	1139	98	96	44	1	1	FOR	1	2	271	Y	0	162.6	53	35		1.5	0.6	183	88	Y	3.5	0.3	0	2		0	0.3	0	2		0	0.3	2	2		5.5	0.1
RP-20574	353	Rp-20574	1062	M	Integral membrane protease of the rhomboid family involved in different forms of regulated intramembrane proteolysis	*		Rp-454_asb-16704	0	2091	1063	1398	99	76	194	1	1	FOR	1	36	11		8.4	0.5	3	7		0.4	1.8	1	10		0.2	2.9	0	36	Y	0	6	0	36		0	5.7	0	36		0	4.3
RP-94230	352	RP-94230	1059	M	activating signal cointegrator 1 complex subunit 1	*		Rp-454_asb-84602	0	2042	1061	1571	99	68	87	1	1	FOR	1	54	0	Y	151.2	0	0	0		0	0	0	0		0	0	0	54	Y	0	9	0	54	Y	0	8.6	0	54	Y	0	6.5
RP-5573	364	RP-5573	1092	I	hypothetical protein - fragment			Rp-454_asb-8752	0	1923	1060	1274	98	83	56	18	1	FOR	1	118	88	Y	3.7	1.3	36	39		0.9	1.1	13	75	Y	0.3	3.1	2	118	Y	0.1	6.6	0	118	Y	0	18.7	19	118		1.3	0.7
RP-13779	340	Rp-13779	1020	I	Stretchin-Mlck - fragment			Rp-454_asb-8905	0	1959	1020	3142	99	32	1906	1	1	FOR	1	276	122	Y	6.3	0.8	22	26		0.9	1.1	74	48	Y	2.6	0.4	1	276	Y	0	23	0	276	Y	0	43.8	2	276	Y	0.1	11.1
RP-22910	337	RP-22910	1014	M	Sulfotransferase	*		Rp-454_asb-14011	0	1970	1014	1216	99	83	30	1	1	FOR	1	38	7	Y	13.3	0.3	0	4		0	4	3	4		1	0.6	0	38	Y	0	6.3	0	38		0	6	0	38		0	4.6
RP-25906	336	RP-25906	1011	M	Sulfotransferase	*		Rp-454_asb-14010	0	1980	1011	1340	99	75	69	1	1	FOR	1	44	21		5.6	0.8	16	3	Y	4.2	0.2	2	19	Y	0.2	3.6	0	44	Y	0	7.3	0	44	Y	0	7	0	44		0	5.3
RP-88567	328	Rp-88567	987	M	Uncharacterized conserved protein	*		Rp-454_asb-73764	0	1927	988	1711	99	58	564	1	1	REV	1	14	1	Y	19.6	0.1	0	0		0	0	1	0		1.7	0	0	14		0	2.3	0	14		0	2.2	0	14		0	1.7
RP-5867	317	RP-5867	954	M	Aldo/keto reductase	*		Rp-454_asb-10925	0	1883	954	1716	99	56	454	1	1	FOR	1	73	26	Y	7.6	0.6	8	10		0.8	1.1	8	18		0.7	1.1	1	73	Y	0.1	6.1	0	73	Y	0	11.6	2	73	Y	0.2	2.9
RP-11265	297	Rp-11265	894	M	Transcription factor Tfb4	*		Rp-454_asb-28000	0	1756	894	1143	99	78	151	1	1	FOR	1	20	25	Y	2.2	2.1	2	7		0.3	2.3	16	9	Y	2.7	0.3	0	20		0	3.3	0	20		0	3.2	1	20		0.4	1.2
RP-23529	291	RP-23529	876	M	Long chain fatty acid elongase	*		Rp-454_asb-3382	0	1705	876	2437	99	36	290	1	1	FOR	1	71	24	Y	8	0.6	14	8		1.6	0.5	2	22	Y	0.1	4.2	0	71	Y	0	11.8	0	71	Y	0	11.3	2	71	Y	0.2	2.9
RP-93930	282	Rp-93930	849	M	cuticular protein 135, RR-2 family	*		Rp-454_asb-78879	0	1659	849	1384	99	61	120	1	1	FOR	1	120	0	Y	336	0	0	0		0	0	0	0		0	0	1	120	Y	0	10	0	120	Y	0	19	1	120	Y	0.1	7.2
RP-96000	280	RP-96000	840	E	Mucin - fragment			Rp-454_asb-104496	0	1594	840	1578	98	53	11	1	5	FOR	1	73	0	Y	204.4	0	0	0		0	0	0	0		0	0	0	73	Y	0	12.2	0	73	Y	0	11.6	1	73	Y	0.1	4.4
RP-2743	276	Rp-2743	831	M	Methylthioadenosine phosphorylase MTAP	*		Rp-454_asb-2150	0	1614	826	1448	99	57	352	1	1	FOR	1	65	88	Y	2	2.4	31	42		0.8	1.3	15	73	Y	0.3	2.6	0	65	Y	0	10.8	0	65	Y	0	10.3	0	65	Y	0	7.8
RP-18469	272	Rp-18469	819	M	Phosphatidylinositol transfer protein	*		Rp-454_asb-25695	0	1588	801	975	100	82	175	19	1	REV	1	5	4		2.8	1.2	2	2		0.7	0.7	0	4		0	2.3	0	5		0	0.8	0	5		0	0.8	0	5		0	0.6
RP-5246	261	RP-5246	786	E	hypothetical conserved protein - truncated at 5 prime	*		Rp-454_asb-39852	0	1473	786	1237	99	64	204	1	1	REV	1	18	5		8.4	0.5	0	4		0	4	1	4		0.3	1.1	0	18		0	3	0	18		0	2.9	2	18		0.9	0.7
RP-17791	257	RP-17791	774	M	Extracellular matrix-associated peroxidase	*		Rp-454_asb-29849	0	1487	774	1364	99	57	542	1	1	REV	1	47	10	Y	12	0.4	2	6		0.3	2	2	8		0.4	1.5	1	47	Y	0.1	3.9	0	47	Y	0	7.5	4	47		0.7	1.1
RP-65628	244	Rp-65628	735	M	takeout	*		Rp-454_asb-36711	0	1457	735	1244	100	59	68	1	1	FOR	1	35	12		7.5	0.6	1	0		1.1	0	11	1		9.4	0	0	35		0	5.8	0	35		0	5.6	0	35		0	4.2
RP-10089	236	RP-10089	711	Y	ABC transporter - truncated at 5 prime	*		Rp-454_asb-18984	0	1409	711	2025	100	35	808	1	1	FOR	1	58	78	Y	2.1	2.4	8	39	Y	0.2	4.3	31	47		1.1	0.8	1	58	Y	0.1	4.8	0	58	Y	0	9.2	0	58	Y	0	7
RP-3968	233	RP-3968	702	M	Glutathione S-transferase theta-1	*		Rp-454_asb-19407	0	1376	702	983	99	71	143	1	1	REV	1	78	65	Y	3.3	1.5	19	23		0.8	1.2	23	42		0.9	1	1	78	Y	0.1	6.5	0	78	Y	0	12.4	1	78	Y	0.1	4.7
RP-24788	227	RP-24788	684	M	hypothetical conserved protein	*		Rp-454_asb-46901	0	1285	685	1079	98	63	195	1	1	FOR	1	19	4		10.6	0.4	0	1		0	1	3	1		2.6	0.1	0	19		0	3.2	0	19		0	3	0	19		0	2.3
RP-15085	227	RP-15085	684	M	hypothetical conserved protein	*		Rp-454_asb-19241	0	1356	684	1504	100	45	85	1	1	FOR	1	40	30		3.6	1.3	6	20	Y	0.3	2.9	4	26	Y	0.3	3	0	40	Y	0	6.7	0	40	Y	0	6.3	1	40		0.2	2.4
RP-27775	223	RP-27775	672	M	Peritrophin	*		Rp-454_asb-48648	0	1281	674	1704	99	40	811	1	1	REV	1	14	14		2.6	1.7	0	1		0	1	13	1	Y	11.1	0	0	14		0	2.3	0	14		0	2.2	0	14		0	1.7
RP-18729	225	Rp-18729	678	M	alkB, alkylation repair homolog 6 (E. coli)	*		Rp-454_asb-25009	0	1314	671	1600	99	42	54	1	1	REV	1	11	9		3.1	1.4	3	5		0.5	1.3	1	8		0.2	2.3	1	11		0.5	0.9	0	11		0	1.7	2	11		1.4	0.4
RP-772	212	Rp-772	639	M	Apolipoprotein D/Lipocalin	*		Rp-454_asb-149	0	1267	639	1317	100	49	39	1	1	FOR	1	94	4242	Y	0.1	80.4	1645	1144	Y	1.5	0.7	1453	2789	Y	0.9	1.1	0	94	Y	0	15.7	0	94	Y	0	14.9	0	94	Y	0	11.3
RP-4432	212	Rp-4432	639	M	salivary lipocalin	*		Rp-454_asb-3979	0	1251	639	1086	99	59	218	1	1	FOR	1	201	741	Y	0.8	6.6	240	221		1.1	0.9	280	461		1	0.9	0	201	Y	0	33.5	16	201	Y	0.5	1.9	0	201	Y	0	24.2
RP-74665	206	Rp-74665	621	M	DM4/DM12 family of domains in Drosophila melanogaster proteins of unknown function	*		Rp-454_asb-66861	0	1223	621	1247	99	50	73	1	1	REV	1	7	11	Y	1.6	2.5	0	0		0	0	11	0		18.7	0	0	7		0	1.2	0	7		0	1.1	0	7		0	0.8
RP-134417	203	Rp-134417	612	M	salivary lipocalin	*		Rp-454_asb-94398	0	1174	612	848	99	72	7	1	1	FOR	1	8	0		22.4	0	0	0		0	0	0	0		0	0	0	8		0	1.3	0	8		0	1.3	0	8		0	1
RP-19210	203	Rp-19210	612	M	Transcription initiation factor TFIID, subunit TAF11	*		Rp-454_asb-22957	0	1178	610	954	99	64	163	1	1	FOR	1	23	10		5.9	0.8	9	0		9.5	0	1	9		0.2	2.6	0	23		0	3.8	0	23		0	3.7	7	23		2.4	0.3
RP-15431	183	Rp-15431	552	M	NADH:ubiquinone oxidoreductase, NDUFS4/18 kDa subunit	*		Rp-454_asb-4497	0	1094	552	812	100	68	137	1	1	FOR	1	59	40		4	1.2	13	18		0.7	1.3	9	31		0.5	1.8	1	59	Y	0.1	4.9	1	59	Y	0.1	4.7	0	59	Y	0	7.1
RP-31694	182	Rp-31694	549	M	Membrane coat complex Retromer, subunit VPS29/PEP11	*		Rp-454_asb-51741	0	1078	544	867	100	63	153	1	1	REV	1	98	1	Y	137.2	0	0	1		0	1	0	1		0	0.6	0	98	Y	0	16.3	0	98	Y	0	15.6	2	98	Y	0.2	3.9
RP-93114	176	Rp-93114	531	M	cuticular protein 58, RR-2 family	*		Rp-454_asb-104449	0	1053	531	848	100	63	66	1	1	FOR	1	34	0	Y	95.2	0	0	0		0	0	0	0		0	0	0	34		0	5.7	0	34		0	5.4	0	34		0	4.1
RP-99595	169	RP-99595	510	M	NADH:ubiquinone oxidoreductase, NDUFB6/B17 subunit	*		Rp-454_asb-86417	0	979	510	933	99	55	211	1	1	FOR	1	9	0		25.2	0	0	0		0	0	0	0		0	0	0	9		0	1.5	0	9		0	1.4	0	9		0	1.1
RP-6826	171	Rp-6826	516	M	Transcription initiation factor TFIID subunit A	*		Rp-454_asb-5361	0	1009	509	1872	100	27	909	1	2	FOR	1	38	44	Y	2.4	2	13	26	Y	0.5	1.9	5	39	Y	0.2	3.7	5	38		0.8	1.1	0	38		0	6	1	38		0.2	2.3
RP-10016	167	Rp-10016	504	M	mitochondrial 28S ribosomal protein S25	*		Rp-454_asb-17734	0	999	504	1542	100	33	272	1	1	FOR	1	81	18	Y	11.9	0.4	10	4		2.1	0.4	4	14		0.5	1.6	0	81	Y	0	13.5	0	81	Y	0	12.9	4	81		0.4	2
RP-16331	161	Rp-16331	486	M	Uncharacterized conserved protein	*		Rp-454_asb-26756	0	963	486	701	100	69	104	1	1	REV	1	23	24	Y	2.6	1.8	7	2		2.5	0.3	15	9	Y	2.6	0.3	0	23		0	3.8	1	23		0.3	1.8	1	23		0.3	1.4
RP-2617	159	Rp-2617	480	M	NADH:ubiquinone oxidoreductase, NDUFB6/B17 subunit	*		Rp-454_asb-13184	0	944	480	751	99	64	123	1	1	FOR	1	51	55	Y	2.6	1.9	11	28	Y	0.4	2.3	16	39		0.7	1.3	1	51	Y	0.1	4.3	0	51	Y	0	8.1	3	51		0.5	1.5
RP-1948	175	RP-1948	528	M	NADH dehydrogenase	*		Rp-454_asb-10017	0	821	454	759	98	60	64	1	2	FOR	1	195	139	Y	3.9	1.3	28	57	Y	0.5	2	54	85		1.1	0.9	1	195	Y	0	16.3	0	195	Y	0	31	2	195	Y	0.1	7.8
RP-117392	143	Rp-117392	432	M	biorientation of chromosomes in cell division 1	*		Rp-454_asb-81944	0	856	432	558	100	77	105	1	1	FOR	1	11	0		30.8	0	0	0		0	0	0	0		0	0	0	11		0	1.8	0	11		0	1.7	0	11		0	1.3
RP-26496	138	RP-26496	417	C	Chitin-binding domain type 2 - truncated at 5 prime	*		Rp-454_asb-47688	0	827	417	500	100	83	19	1	1	FOR	1	0	2		0	3.6	0	1		0	1	1	1		0.9	0.3	0	0		0	0	0	0		0	0	0	0		0	0
RP-7261	127	Rp-7261	384	M	Insect pheromone-binding family	*		Rp-454_asb-3065	0	761	384	1698	100	23	1263	1	1	REV	1	240	93	Y	7.1	0.7	39	31		1.3	0.8	23	70	Y	0.6	1.7	2	240	Y	0	13.3	0	240	Y	0	38.1	1	240	Y	0	14.5
RP-616	124	RP-616	375	M	cuticle protein	*		Rp-454_asb-54470	0	743	375	603	100	62	179	1	1	REV	1	20	0	Y	56	0	0	0		0	0	0	0		0	0	0	20		0	3.3	0	20		0	3.2	0	20		0	2.4
RP-90448	121	RP-90448	366	M	cuticle protein	*		Rp-454_asb-101805	0	726	366	543	100	67	54	1	1	FOR	1	18	0	Y	50.4	0	0	0		0	0	0	0		0	0	0	18		0	3	0	18		0	2.9	0	18		0	2.2
RP-2212	117	Rp-2212	354	M	Glutaredoxin	*		Rp-454_asb-16689	0	684	345	1096	100	31	239	10	1	FOR	1	90	32	Y	7.6	0.6	10	14		0.7	1.3	8	24		0.5	1.5	0	90	Y	0	15	1	90	Y	0.1	7.1	0	90	Y	0	10.8
RP-96357	113	Rp-96357	342	M	cuticular protein 17 from Low Complexity family	*		Rp-454_asb-103798	0	678	342	502	100	68	56	1	1	FOR	1	46	0	Y	128.8	0	0	0		0	0	0	0		0	0	0	46	Y	0	7.7	0	46	Y	0	7.3	0	46		0	5.5
RP-103977	109	RP-103977	324	G	dumpy - fragment			Rp-454_asb-110681	1e-170	595	324	326	99	99	4	1	1	REV	1	2	0		5.6	0	0	0		0	0	0	0		0	0	0	2		0	0.3	0	2		0	0.3	0	2		0	0.2
RP-13532	72	Rp-13532	219	M	transmembrane protein 167A	*		Rp-454_asb-23718	1e-121	434	219	673	100	33	149	1	2	FOR	1	37	16		6.1	0.8	4	10		0.4	2	2	14	Y	0.2	2.7	0	37	Y	0	6.2	0	37		0	5.9	3	37		0.7	1.1
RP-6192	68	Rp-6192	207	M	N-acetylglucosaminyltransferase complex, subunit PIG-C/GPI2, required for phosphatidylinositol biosynthesis	*		Rp-454_asb-5029	1e-114	410	207	2129	100	10	319	1	1	FOR	1	1381	97	Y	39.5	0.1	35	41		0.9	1.1	21	76	Y	0.5	2	0	1381	Y	0	230.2	1	1381	Y	0	109.6	3	1381	Y	0	41.6
RP-14075	66	RP-14075	201	T	Odorant binding protein - truncated at 5 prime	*		Rp-454_asb-41873	1e-111	398	201	1080	100	19	2	1	1	FOR	1	1	16	Y	0.2	14.4	0	0		0	0	16	0	Y	27.2	0	0	1		0	0.2	0	1		0	0.2	0	1		0	0.1
RP-3378	222	Rp-3378	669	M	Ferritin	*		Rp-454_asb-157	0	1310	669	1437	99	47	193	1	1	FOR	1	118	320	Y	1	4.8	96	165	Y	0.6	1.7	59	261	Y	0.4	2.5	0	118	Y	0	19.7	1	118	Y	0.1	9.4	0	118	Y	0	14.2
RP-7449	204	RP-7449	615	M	Apolipoprotein D/Lipocalin	*		Rp-454_asb-6862	0	1203	615	985	99	62	65	1	2	FOR	1	8	5		3.7	1	0	4		0	4	1	4		0.3	1.1	0	8		0	1.3	4	8		2.9	0.3	0	8		0	1
RP-56907	202	Rp-56907	609	M	Phosphopantothenoylcysteine decarboxylase	*		Rp-454_asb-28958	0	1207	609	1372	100	44	649	1	1	FOR	1	17	1	Y	23.8	0.1	1	0		1.1	0	0	1		0	0.6	0	17		0	2.8	0	17		0	2.7	0	17		0	2
RP-6987	783	Rp-6987	2352	M	Aconitase	*		Rp-454_asb-5791	0	4625	2353	2874	99	82	110	1	1	FOR	1	85	86	Y	2.7	1.8	32	32		1	1	22	64	Y	0.6	1.6	2	85	Y	0.1	4.7	1	85	Y	0.1	6.7	5	85		0.5	1.7
RP-106324	390	RP-106324	1173	M	Fructose-biphosphate aldolase	*		Rp-454_asb-85705	0	2270	1173	1395	99	84	114	1	1	FOR	1	64	0	Y	179.2	0	0	0		0	0	0	0		0	0	0	64	Y	0	10.7	0	64	Y	0	10.2	0	64	Y	0	7.7
RP-16819	727	RP-16819	2184	M	heat shock protein 90	*		Rp-454_asb-8929	0	4314	2184	2518	99	87	85	1	1	FOR	1	260	15	Y	45.5	0.1	5	3		1.3	0.5	7	8		1.3	0.6	0	260	Y	0	43.3	0	260	Y	0	41.3	25	260		0.8	1.2
RP-5265	723	RP-5265	2172	M	Nucleosome-binding factor SPN, POB3 subunit	*		Rp-454_asb-6840	0	4201	2169	2753	99	79	118	1	1	FOR	1	213	81	Y	7.3	0.7	40	17	Y	2.3	0.4	24	57		0.7	1.3	0	213	Y	0	35.5	1	213	Y	0	16.9	10	213	Y	0.4	2.3
RP-94045	707	RP-94045	2124	M	Calpain-like thiol protease family	*		Rp-454_asb-82912	0	4211	2124	2547	100	83	236	1	1	REV	1	100	0	Y	280	0	0	0		0	0	0	0		0	0	0	100	Y	0	16.7	0	100	Y	0	15.9	1	100	Y	0.1	6
RP-10237	696	Rp-10237	2091	M	Translation initiation factor 3, subunit b (eIF-3b)	*		Rp-454_asb-16341	0	4145	2091	2650	100	79	40	1	1	FOR	1	146	115	Y	3.5	1.4	46	44		1.1	0.9	25	90	Y	0.5	2	2	146	Y	0.1	8.1	1	146	Y	0	11.6	8	146	Y	0.5	2
RP-1985	611	RP-1985	1836	M	serine/arginine-rich protein specific kinase 1	*		Rp-454_asb-17960	0	3624	1836	2127	99	86	243	1	1	FOR	1	39	12		8.4	0.5	4	6		0.6	1.2	2	10		0.3	1.9	0	39	Y	0	6.5	0	39	Y	0	6.2	1	39		0.2	2.3
RP-6127	606	RP-6127	1821	M	sodium/solute symporter	*		Rp-454_asb-25394	0	3525	1822	2016	99	90	150	1	1	FOR	1	90	19	Y	12.6	0.4	2	13	Y	0.2	4.3	4	15		0.4	1.7	0	90	Y	0	15	72	90	Y	5.2	0.2	0	90	Y	0	10.8
RP-23503	563	RP-23503	1689	K	Dystrophin-like protein - fragment			Rp-454_asb-21955	0	3269	1669	2072	99	81	288	21	1	REV	1	23	80	Y	0.8	6	2	1		1.1	0.3	77	3	Y	32.7	0	0	23		0	3.8	1	23		0.3	1.8	11	23		3.8	0.2
RP-8588	543	RP-8588	1632	M	Chaperonin complex component, TCP-1 gamma subunit (CCT3)	*		Rp-454_asb-6797	0	3180	1632	1841	99	89	93	1	1	FOR	1	79	68	Y	3.2	1.5	19	31		0.6	1.6	18	50		0.6	1.5	0	79	Y	0	13.2	0	79	Y	0	12.5	3	79	Y	0.3	2.4
RP-7572	539	RP-7572	1620	M	Filamentous baseplate protein Ligatin, contains PUA domain	*		Rp-454_asb-5058	0	3182	1621	1911	99	85	217	1	1	FOR	1	39	475	Y	0.2	21.4	16	3	Y	4.2	0.2	456	19	Y	38.8	0	0	39	Y	0	6.5	2	39		0.3	2.1	3	39		0.6	1.2
RP-8709	530	RP-8709	1593	E	Putative RNA polymerase II regulator - truncated at 5 prime	*		Rp-454_asb-15991	0	3118	1593	1908	99	83	3	1	1	FOR	1	49	52	Y	2.6	1.9	10	30	Y	0.3	2.7	12	40	Y	0.5	1.8	0	49	Y	0	8.2	0	49	Y	0	7.8	3	49		0.5	1.5
RP-1894	521	Rp-1894	1566	M	F0F1-type ATP synthase, beta subunit	*		Rp-454_asb-1689	0	3104	1566	2571	100	61	59	1	1	FOR	1	1188	844	Y	3.9	1.3	165	236	Y	0.7	1.4	443	401	Y	1.9	0.5	0	1188	Y	0	198	1	1188	Y	0	94.3	8	1188	Y	0.1	15.9
RP-3589	519	Rp-3589	1560	M	U4/U6 small nuclear ribonucleoprotein Prp4 (contains WD40 repeats)	*		Rp-454_asb-1320	0	3092	1560	1752	100	89	63	1	1	REV	1	20	24	Y	2.2	2.1	6	12		0.5	1.7	6	18		0.5	1.5	0	20		0	3.3	0	20		0	3.2	10	20		3.9	0.2
RP-10977	512	RP-10977	1539	M	Medium subunit of clathrin adaptor complex	*		Rp-454_asb-8734	0	3019	1539	1860	99	83	125	1	1	FOR	1	66	39		4.6	1	16	17		0.9	1	6	33	Y	0.3	2.7	0	66	Y	0	11	0	66	Y	0	10.5	1	66	Y	0.1	4
RP-41815	496	RP-41815	1491	M	Putative beta-catenin-Tcf/Lef signaling pathway component DRCTNNB1A	*		Rp-454_asb-1876	0	2940	1491	2190	99	68	320	1	1	FOR	1	58	17	Y	9	0.5	15	0	Y	15.8	0	2	15	Y	0.2	2.9	0	58	Y	0	9.7	0	58	Y	0	9.2	1	58	Y	0.1	3.5
RP-6879	494	Rp-6879	1485	M	Membrane glycoprotein LIG-1	*		Rp-454_asb-9118	0	2944	1485	1615	100	92	18	1	1	FOR	1	42	146	Y	0.8	6.1	48	63		0.8	1.3	35	111	Y	0.5	1.8	0	42	Y	0	7	0	42	Y	0	6.7	0	42		0	5.1
RP-3241	492	Rp-3241	1479	M	Ribosomal protein L4 CG5502-PA isoform 1	*		Rp-454_asb-2958	0	2916	1479	1713	99	86	113	1	2	FOR	1	149	228	Y	1.8	2.7	74	85		0.9	1.1	69	159		0.7	1.3	20	149		0.8	1.2	3	149	Y	0.1	5.9	61	149	Y	3.4	0.3
RP-11208	490	RP-11208	1473	E	Glucose-6-phosphate 1-dehydrogenase - truncated at 5 prime	*		Rp-454_asb-9026	0	2906	1474	1580	99	93	1	1	1	FOR	1	21	13		4.2	1.1	4	7		0.5	1.4	2	11		0.3	2.1	0	21		0	3.5	1	21		0.3	1.7	3	21		1.1	0.6
RP-5555	489	Rp-5555	1470	M	Serine carboxypeptidase S28	*		Rp-454_asb-10494	0	2914	1470	2598	100	57	291	1	1	FOR	1	434	119	Y	10.1	0.5	0	96	Y	0	96	23	96	Y	0.4	2.3	0	434	Y	0	72.3	0	434	Y	0	68.9	5	434	Y	0.1	8.7
RP-15220	487	Rp-15220	1464	M	Alpha-tubulin suppressor and related RCC1 domain-containing proteins	*		Rp-454_asb-20287	0	2902	1464	2856	100	51	200	1	1	FOR	1	62	24		6.9	0.7	9	11		0.8	1.1	4	20	Y	0.3	2.3	0	62	Y	0	10.3	0	62	Y	0	9.8	20	62	Y	2.6	0.4
RP-10630	485	RP-10630	1458	M	Serine/Threonine protein kinases	*		Rp-454_asb-13690	0	2861	1459	1676	99	87	33	1	1	FOR	1	40	9	Y	11.2	0.4	4	4		0.8	0.8	1	8		0.2	2.3	0	40	Y	0	6.7	0	40	Y	0	6.3	0	40		0	4.8
RP-17536	479	RP-17536	1440	M	alpha-1,2-mannosyltransferase, glycosyltransferase	*		Rp-454_asb-5859	0	2761	1441	2092	99	69	153	1	1	FOR	1	20	15		3.5	1.3	8	6		1.2	0.7	1	14	Y	0.1	4	0	20		0	3.3	0	20		0	3.2	0	20		0	2.4
RP-14095	471	Rp-14095	1416	M	ATP-dependent RNA helicase	*		Rp-454_asb-21510	0	2763	1418	1539	99	92	86	1	1	FOR	1	28	26		2.9	1.6	7	8		0.8	1	11	15		1.2	0.7	0	28		0	4.7	0	28		0	4.4	3	28		0.9	0.8
RP-17069	469	RP-17069	1410	M	Predicted transporter (major facilitator superfamily)	*		Rp-454_asb-30990	0	2748	1410	1507	99	94	86	1	1	REV	1	15	8		4.7	0.9	4	4		0.8	0.8	0	8		0	4.6	0	15		0	2.5	0	15		0	2.4	0	15		0	1.8
RP-12461	465	RP-12461	1398	M	methionine aminopeptidase II	*		Rp-454_asb-1955	0	2740	1398	1867	99	75	164	1	1	FOR	1	75	38		5.4	0.9	19	11		1.7	0.6	8	30	Y	0.4	1.9	0	75	Y	0	12.5	0	75	Y	0	11.9	7	75		0.8	1.1
RP-11999	460	RP-11999	1383	M	Predicted ATPase	*		Rp-454_asb-7156	0	2696	1385	1821	99	76	212	1	1	FOR	1	39	19		5.5	0.9	10	7		1.3	0.6	2	17	Y	0.2	3.3	0	39	Y	0	6.5	0	39	Y	0	6.2	1	39		0.2	2.3
RP-2118	456	Rp-2118	1371	M	DNA helicase TIP49	*		Rp-454_asb-8588	0	2718	1371	1651	100	83	99	1	1	FOR	1	61	29		5.7	0.8	12	6		1.8	0.5	11	18		1	0.9	0	61	Y	0	10.2	0	61	Y	0	9.7	2	61		0.3	2.4
RP-24689	450	RP-24689	1353	M	Microspherule protein	*		Rp-454_asb-24232	0	2650	1353	1633	99	83	49	1	1	FOR	1	31	5	Y	14.5	0.3	2	2		0.7	0.7	1	4		0.3	1.1	0	31		0	5.2	0	31		0	4.9	0	31		0	3.7
RP-2308	449	RP-2308	1350	M	Translation initiation factor 5 (eIF-5)	*		Rp-454_asb-1136	0	2668	1350	2623	99	51	681	1	1	REV	1	109	75		4	1.2	27	23		1.2	0.8	25	50		0.8	1.1	0	109	Y	0	18.2	0	109	Y	0	17.3	14	109		1.1	0.9
RP-37586	449	Rp-37586	1350	M	Tubulin alpha-1 chain	*		Rp-454_asb-55038	0	2660	1350	1782	99	76	292	1	1	REV	1	122	1	Y	170.8	0	0	1		0	1	0	1		0	0.6	0	122	Y	0	20.3	0	122	Y	0	19.4	0	122	Y	0	14.7
RP-90628	623	RP-90628	1869	E	hypothetical conserved protein - fragment			Rp-454_asb-20363	0	2508	1344	1339	98	100	1	515	1	FOR	1	35	0	Y	98	0	0	0		0	0	0	0		0	0	0	35		0	5.8	0	35		0	5.6	0	35		0	4.2
RP-6581	446	RP-6581	1341	M	Monooxygenase involved in coenzyme Q (ubiquinone) biosynthesis	*		Rp-454_asb-28055	0	2561	1341	1574	99	85	128	1	1	FOR	1	50	25		5.4	0.9	3	7		0.4	1.8	15	10	Y	2.3	0.4	0	50	Y	0	8.3	0	50	Y	0	7.9	0	50	Y	0	6
RP-7905	445	RP-7905	1338	M	Sof1-like rRNA processing protein (contains WD40 repeats)	*		Rp-454_asb-18550	0	2637	1338	1781	99	75	134	1	1	FOR	1	30	27		3	1.6	11	13		0.8	1.1	3	24	Y	0.2	3.4	1	30		0.2	2.5	0	30		0	4.8	1	30		0.3	1.8
RP-5271	438	RP-5271	1317	M	UDP-galactose transporter related protein	*		Rp-454_asb-19398	0	2611	1317	1680	100	78	160	1	1	FOR	1	17	22	Y	2.1	2.2	8	11		0.7	1.2	3	19	Y	0.3	2.7	0	17		0	2.8	0	17		0	2.7	1	17		0.5	1
RP-7473	434	RP-7473	1305	M	Mitochondrial import inner membrane translocase, subunit TIM44	*		Rp-454_asb-2504	0	2571	1305	1783	99	73	153	1	1	FOR	1	65	46		3.9	1.3	21	16		1.3	0.7	9	37	Y	0.4	2.1	0	65	Y	0	10.8	0	65	Y	0	10.3	9	65		1.1	0.8
RP-27814	432	RP-27814	1299	M	Proline binding protein WW45	*		Rp-454_asb-29118	0	2559	1299	1627	99	80	133	1	1	FOR	1	9	12	Y	1.9	2.2	1	3		0.3	1.5	8	4		2.7	0.3	0	9		0	1.5	0	9		0	1.4	0	9		0	1.1
RP-7894	431	RP-7894	1291	M	Oxidative stress-induced growth inhibitor 2 - truncated at 3 prime			Rp-454_asb-10595	0	2514	1294	1914	99	68	324	1	1	FOR	1	133	14	Y	24.8	0.2	11	3	Y	2.9	0.3	0	14	Y	0	8	0	133	Y	0	22.2	0	133	Y	0	21.1	4	133	Y	0.2	3.2
RP-11263	426	RP-11263	1281	M	Nucleoporin 50 kDa	*		Rp-454_asb-28942	0	2492	1281	1996	99	64	281	1	1	FOR	1	126	24	Y	14.1	0.3	6	12		0.5	1.7	6	18		0.5	1.5	0	126	Y	0	21	0	126	Y	0	20	6	126	Y	0.4	2.2
RP-8479	425	RP-8479	1278	M	hypothetical conserved protein	*		Rp-454_asb-12466	0	2434	1279	2518	99	51	127	1	1	FOR	1	29	18		4.3	1.1	11	4		2.3	0.3	3	15		0.3	2.2	0	29		0	4.8	0	29		0	4.6	1	29		0.3	1.7
RP-11234	424	RP-11234	1275	M	Beclin-like protein	*		Rp-454_asb-8998	0	2520	1275	1460	99	87	80	1	1	FOR	1	25	21		3.2	1.5	10	7		1.3	0.6	4	17		0.4	2	0	25		0	4.2	0	25		0	4	0	25		0	3
RP-6452	423	RP-6452	1272	M	Flavin-containing monooxygenase	*		Rp-454_asb-2036	0	2490	1272	3942	99	32	861	1	1	FOR	1	105	96	Y	3	1.6	50	37		1.4	0.7	9	87	Y	0.2	5	1	105	Y	0.1	8.8	1	105	Y	0.1	8.3	2	105	Y	0.2	4.2
RP-3421	419	RP-3421	1260	M	Uncharacterized conserved protein H4 (DUF2046)	*		Rp-454_asb-7134	0	2474	1260	2349	99	54	224	1	1	FOR	1	69	27		6.9	0.7	14	6		2.1	0.4	7	20		0.6	1.4	0	69	Y	0	11.5	0	69	Y	0	11	7	69		0.8	1
RP-13322	416	RP-13322	1251	M	Flavin-containing monooxygenase	*		Rp-454_asb-22501	0	2424	1251	1612	99	78	97	1	1	FOR	1	5	19	Y	0.7	5.7	9	9		0.9	0.9	1	18	Y	0.1	5.2	0	5		0	0.8	0	5		0	0.8	0	5		0	0.6
RP-10845	416	RP-10845	1251	L	ethanolamine phosphotransferase - truncated at 5 prime	*		Rp-454_asb-9098	0	2472	1251	1783	99	70	416	1	1	FOR	1	16	48	Y	0.9	5.1	18	28		0.7	1.5	2	46	Y	0.1	8.8	0	16		0	2.7	3	16		1.2	0.6	1	16		0.5	1
RP-24663	415	RP-24663	1248	M	rTS beta protein	*		Rp-454_asb-15021	0	2450	1248	1585	99	79	46	1	1	FOR	1	24	12		5.2	0.9	3	9		0.3	2.3	0	12		0	6.9	0	24		0	4	0	24		0	3.8	0	24		0	2.9
RP-13675	415	Rp-13675	1248	M	Protein kinase PITSLRE	*		Rp-454_asb-17349	0	2450	1248	1736	99	72	112	1	1	FOR	1	61	11	Y	14.2	0.3	6	2		2.1	0.3	3	8		0.6	1.1	0	61	Y	0	10.2	0	61	Y	0	9.7	4	61		0.5	1.5
RP-604	423	Rp-604	1272	V	26S proteasome regulatory complex, ATPase RPT1 - truncated at 5 prime	*		Rp-454_asb-2052	0	2450	1248	1591	99	78	239	26	1	FOR	1	776	94	Y	22.9	0.2	54	23	Y	2.4	0.4	17	77	Y	0.4	2.5	7	776	Y	0.1	16.2	104	776		0.9	1.2	0	776	Y	0	93.5
RP-2277	412	Rp-2277	1239	M	histone aminotransferase 1	*		Rp-454_asb-19834	0	2416	1239	1840	99	67	101	1	1	FOR	1	53	9	Y	14.8	0.3	2	7		0.3	2.3	0	9		0	5.2	0	53	Y	0	8.8	0	53	Y	0	8.4	0	53	Y	0	6.4
RP-47254	424	RP-47254	1275	K	Predicted transcription factor - truncated at 5 prime	*		Rp-454_asb-17215	0	2415	1234	2550	99	48	631	43	1	FOR	1	38	6	Y	15.2	0.3	4	0		4.2	0	2	4		0.7	0.8	0	38	Y	0	6.3	0	38		0	6	1	38		0.2	2.3
RP-9722	410	Rp-9722	1233	M	hypothetical conserved protein	*		Rp-454_asb-8869	0	2436	1233	1493	99	83	150	1	1	FOR	1	12	30	Y	1.1	4.2	11	11		1	0.9	8	22		0.6	1.4	0	12		0	2	0	12		0	1.9	2	12		1.3	0.5
RP-32732	411	Rp-32732	1236	M	transcription initiation factor TFIID subunit, putative	*		Rp-454_asb-11162	0	2420	1229	1532	99	80	188	8	1	FOR	1	40	62	Y	1.8	2.7	6	3		1.6	0.4	53	9	Y	9	0.1	1	40	Y	0.1	3.3	1	40	Y	0.2	3.2	2	40		0.4	1.6
RP-1644	408	Rp-1644	1227	M	26S protease regulatory subunit 8 isoform 1	*		Rp-454_asb-7523	0	2418	1228	2224	99	55	309	1	1	FOR	1	118	69		4.7	1	27	29		0.9	1	13	56	Y	0.4	2.3	0	118	Y	0	19.7	0	118	Y	0	18.7	6	118	Y	0.4	2
RP-10264	407	RP-10264	1224	M	Uncharacterized conserved protein, contains CCCH-type Zn-finger	*		Rp-454_asb-4103	0	2373	1224	2446	99	50	144	1	1	FOR	1	159	265	Y	1.7	3	85	98		0.9	1.1	82	183		0.8	1.3	0	159	Y	0	26.5	1	159	Y	0	12.6	12	159		0.6	1.5
RP-39325	409	RP-39325	1224	M	Transcription initiation factor IIE, alpha subunit - truncated at 3 prime			Rp-454_asb-13307	0	2420	1221	1396	100	87	88	1	1	FOR	1	52	8	Y	16.2	0.3	4	2		1.4	0.4	2	6		0.5	1.1	1	52	Y	0.1	4.3	0	52	Y	0	8.3	0	52	Y	0	6.3
RP-17295	405	RP-17295	1218	M	Domain of unknown function (DUF1693)	*		Rp-454_asb-20585	0	2401	1219	1657	99	74	32	1	1	FOR	1	36	10	Y	9.2	0.5	3	6		0.5	1.5	1	9		0.2	2.6	0	36	Y	0	6	0	36		0	5.7	3	36		0.7	1.1
RP-22793	403	Rp-22793	1212	M	dynactin 2 (p50)	*		Rp-454_asb-21827	0	2387	1212	1824	99	66	11	1	1	FOR	1	22	8		6.8	0.6	2	2		0.7	0.7	4	4		1.4	0.5	0	22		0	3.7	0	22		0	3.5	0	22		0	2.7
RP-17817	403	RP-17817	1212	M	Predicted GTPase-activating protein	*		Rp-454_asb-2424	0	2387	1212	2037	99	59	126	1	1	FOR	1	35	135	Y	0.7	6.8	115	12	Y	9.3	0.1	8	127	Y	0.1	8.1	1	35	Y	0.2	2.9	10	35		1.8	0.5	8	35		1.8	0.5
RP-39301	413	RP-39301	1236	D	WD40-repeat-containing subunit of the 18S rRNA processing complex - fragment			Rp-454_asb-32729	0	2345	1211	1364	99	89	6	1	1	FOR	1	17	7		6	0.7	3	1		1.6	0.3	3	4		1	0.6	0	17		0	2.8	0	17		0	2.7	2	17		0.9	0.7
RP-3701	397	RP-3701	1194	M	Alpha/beta hydrolase	*		Rp-454_asb-16397	0	2351	1194	1652	99	72	149	1	1	FOR	1	74	57		3.6	1.4	23	22		1.1	0.9	12	45	Y	0.4	2	0	74	Y	0	12.3	0	74	Y	0	11.7	1	74	Y	0.1	4.5
RP-8323	395	Rp-8323	1188	M	Mannose-6-phosphate isomerase (Phosphomannose isomerase) (PMI) (Phosphohexomutase)	*		Rp-454_asb-19650	0	2347	1188	1385	99	86	122	1	1	FOR	1	31	17		4.8	1	5	5		0.9	0.8	7	10		1.1	0.7	0	31		0	5.2	2	31		0.4	1.6	1	31		0.3	1.9
RP-7745	395	RP-7745	1188	I	sodium/solute symporter - truncated at 5 prime	*		Rp-454_asb-41712	0	2315	1188	2176	99	55	990	1	1	REV	1	13	21	Y	1.7	2.7	0	18	Y	0	18	3	18	Y	0.3	2.6	0	13		0	2.2	0	13		0	2.1	0	13		0	1.6
RP-15772	394	RP-15772	1185	M	Vacuolar sorting protein VPS36	*		Rp-454_asb-11917	0	2240	1186	1347	99	88	87	1	1	FOR	1	57	216	Y	0.7	6.7	30	19		1.6	0.6	167	49	Y	5.7	0.2	0	57	Y	0	9.5	0	57	Y	0	9	3	57		0.4	1.7
RP-17763	393	Rp-17763	1182	M	Transcription factor NFAT, subunit NF45	*		Rp-454_asb-5638	0	2343	1182	1335	100	89	2	1	1	FOR	1	31	28		3	1.6	12	5		2.1	0.4	11	17		1	0.8	0	31		0	5.2	0	31		0	4.9	2	31		0.5	1.2
RP-14467	388	Rp-14467	1167	M	Cyclin T-dependent kinase CDK9	*		Rp-454_asb-9115	0	2276	1167	2305	99	51	389	1	1	FOR	1	16	7		5.6	0.7	6	0		6.3	0	1	6		0.2	1.7	0	16		0	2.7	0	16		0	2.5	3	16		1.5	0.5
RP-1520	385	RP-1520	1155	M	Conserved WD40 repeat-containing protein - truncated at 3 prime			Rp-454_asb-3474	0	2290	1155	2253	100	51	162	1	1	FOR	1	24	5	Y	11.2	0.4	2	1		1.1	0.3	2	3		0.9	0.6	0	24		0	4	0	24		0	3.8	3	24		1	0.7
RP-6260	376	RP-6260	1131	M	Uncharacterized conserved protein	*		Rp-454_asb-4243	0	2194	1131	1575	99	72	192	1	1	FOR	1	200	25	Y	21.5	0.2	12	6		1.8	0.5	7	18		0.6	1.3	0	200	Y	0	33.3	0	200	Y	0	31.7	0	200	Y	0	24.1
RP-74480	377	RP-74480	1131	T	transcription initiation factor TFIID subunit 1 - fragment			Rp-454_asb-64536	0	2234	1131	1271	99	89	137	1	1	FOR	1	12	18	Y	1.8	2.5	0	0		0	0	18	0	Y	30.6	0	0	12		0	2	0	12		0	1.9	1	12		0.6	0.7
RP-24248	375	Rp-24248	1128	M	sn-1,2-diacylglycerol ethanolamine- and cholinephosphotranferases	*		Rp-454_asb-17395	0	2236	1128	1449	100	78	282	1	1	REV	1	4	10	Y	1	3.6	5	5		0.9	0.8	0	10		0	5.7	0	4		0	0.7	0	4		0	0.6	0	4		0	0.5
RP-2058	374	RP-2058	1125	E	Myosin class II heavy chain - truncated at 5 prime	*		Rp-454_asb-1283	0	2206	1125	3070	99	37	1476	1	1	FOR	1	500	656	Y	2.1	2.4	203	257	Y	0.8	1.3	196	460	Y	0.7	1.3	6	500	Y	0.1	11.9	3	500	Y	0	19.8	3	500	Y	0	15.1
RP-21804	374	RP-21804	1125	M	mRNA splicing factor	*		Rp-454_asb-44816	0	2192	1125	1295	99	87	93	1	1	FOR	1	13	6		5.2	0.8	0	1		0	1	5	1		4.3	0.1	0	13		0	2.2	0	13		0	2.1	1	13		0.6	0.8
RP-11214	373	Rp-11214	1122	M	Probable UDP-glucose 4-epimerase (Galactowaldenase) (UDP-galactose 4-epimerase)	*		Rp-454_asb-17427	0	2224	1122	2443	100	46	176	1	1	FOR	1	57	49	Y	3.2	1.5	3	16	Y	0.2	4	30	19	Y	2.6	0.4	0	57	Y	0	9.5	0	57	Y	0	9	0	57	Y	0	6.9
RP-14503	371	Rp-14503	1116	M	ring finger protein 2 isoform 1	*		Rp-454_asb-13925	0	2212	1116	2326	100	48	1107	1	1	REV	1	52	8	Y	16.2	0.3	6	2		2.1	0.3	0	8		0	4.6	0	52	Y	0	8.7	0	52	Y	0	8.3	22	52	Y	3.4	0.3
RP-11968	371	RP-11968	1111	M	Neprilysin 3 - truncated at 3 prime			Rp-454_asb-18218	0	2187	1111	1146	99	97	4	1	1	REV	1	0	27	Y	0	48.6	10	17		0.6	1.5	0	27	Y	0	15.5	0	0		0	0	0	0		0	0	0	0		0	0
RP-12800	375	RP-12800	1128	L	Septin - truncated at 5 prime	*		Rp-454_asb-40776	0	2167	1101	1148	99	96	27	9	1	FOR	1	0	7		0	12.6	0	2		0	2	5	2		2.8	0.2	0	0		0	0	0	0		0	0	0	0		0	0
RP-17212	366	RP-17212	1101	C	Trypsin-like serine protease - truncated at 5 prime	*		Rp-454_asb-43464	0	2167	1101	1482	99	74	105	1	1	FOR	1	54	39		3.8	1.3	0	4		0	4	35	4	Y	11.9	0.1	14	54		1.5	0.6	0	54	Y	0	8.6	2	54		0.3	2.2
RP-5156	363	Rp-5156	1092	M	GTP-binding protein DRG2 (ODN superfamily)	*		Rp-454_asb-16708	0	2125	1092	1821	99	60	225	1	1	FOR	1	21	16		3.5	1.3	9	7		1.2	0.7	0	16	Y	0	9.2	0	21		0	3.5	0	21		0	3.3	6	21		2.3	0.4
RP-5910	354	RP-5910	1065	M	Cysteine proteinase Cathepsin F	*		Rp-454_asb-37709	0	2089	1065	1301	99	82	28	1	1	FOR	1	25	7		8.8	0.5	1	2		0.4	1	4	3		1.7	0.3	2	25		0.5	1.4	0	25		0	4	1	25		0.3	1.5
RP-2687	354	RP-2687	1065	M	Deoxyribonuclease II	*		Rp-454_asb-8785	0	2087	1065	1386	99	77	32	1	1	FOR	1	43	100	Y	1.2	4.1	29	44	Y	0.7	1.5	27	73	Y	0.6	1.5	0	43	Y	0	7.2	1	43	Y	0.2	3.4	0	43		0	5.2
RP-19182	380	Rp-19182	1140	P	septin - fragment			Rp-454_asb-17205	0	2074	1046	1923	100	54	175	1	2	FOR	1	94	75	Y	3.5	1.4	19	6	Y	2.9	0.3	50	25	Y	3.3	0.3	0	94	Y	0	15.7	0	94	Y	0	14.9	3	94	Y	0.3	2.8
RP-6790	347	RP-6790	1044	M	Phosphotriesterase	*		Rp-454_asb-11141	0	2054	1044	1708	99	61	400	1	1	FOR	1	39	37	Y	2.9	1.7	21	12		1.7	0.5	4	33	Y	0.2	3.8	1	39	Y	0.2	3.3	0	39	Y	0	6.2	0	39		0	4.7
RP-12188	428	RP-12188	1287	M	ATP-dependent RNA helicase	*		Rp-454_asb-12636	0	1961	1044	1549	99	67	10	246	1	FOR	1	20	1	Y	28	0.1	0	0		0	0	1	0		1.7	0	1	20		0.3	1.7	0	20		0	3.2	4	20		1.6	0.5
RP-14919	342	Rp-14919	1029	M	ataxin 3 isoform 1 isoform 2	*		Rp-454_asb-26217	0	2026	1030	1479	99	70	222	1	1	FOR	1	10	20	Y	1.3	3.3	6	13		0.5	1.9	1	19	Y	0.1	5.5	0	10		0	1.7	0	10		0	1.6	1	10		0.8	0.6
RP-4514	339	Rp-4514	1020	M	Fibrillins	*		Rp-454_asb-9469	0	2014	1020	4052	99	25	897	1	1	REV	1	465	133	Y	9.7	0.5	47	60		0.8	1.3	26	107	Y	0.4	2.3	2	465	Y	0	25.8	171	465	Y	2.4	0.4	0	465	Y	0	56
RP-21164	338	RP-21164	1017	M	Glycerophosphoryl diester phosphodiesterase	*		Rp-454_asb-45896	0	1992	1017	1137	99	89	68	1	1	REV	1	4	6		1.6	2.2	0	1		0	1	5	1		4.3	0.1	0	4		0	0.7	0	4		0	0.6	0	4		0	0.5
RP-11725	337	Rp-11725	1014	M	Predicted E3 ubiquitin ligase	*		Rp-454_asb-16847	0	2002	1014	2327	99	44	110	1	1	FOR	1	50	13	Y	10	0.5	7	6		1.1	0.8	0	13		0	7.5	0	50	Y	0	8.3	0	50	Y	0	7.9	1	50	Y	0.2	3
RP-5667	336	Rp-5667	1011	M	nucleoporin 37	*		Rp-454_asb-11247	0	2004	1011	1231	100	82	106	1	1	FOR	1	17	38	Y	1.2	3.8	20	13		1.5	0.6	5	33	Y	0.3	3.2	1	17		0.3	1.4	2	17		0.7	0.9	23	17		10.6	0.1
RP-13898	336	RP-13898	1011	M	Ypt/Rab GTPase activating protein	*		Rp-454_asb-8854	0	1966	1011	1805	99	56	321	1	1	FOR	1	29	13		5.8	0.8	8	1		4.2	0.1	4	9		0.7	1	15	29	Y	3	0.3	44	29	Y	9.7	0.1	32	29	Y	8.8	0.1
RP-10073	335	Rp-10073	1008	M	cytosolic iron-sulfur protein assembly 1 homolog	*		Rp-454_asb-12867	0	1974	1008	1426	99	71	277	1	1	FOR	1	26	31	Y	2.3	2.1	12	11		1.1	0.8	8	23		0.6	1.5	0	26		0	4.3	0	26		0	4.1	0	26		0	3.1
RP-14705	335	RP-14705	1008	M	Predicted fumarylacetoacetate hydralase	*		Rp-454_asb-7404	0	1998	1008	1417	100	71	195	1	1	FOR	1	92	60		4.2	1.2	34	14	Y	2.4	0.4	12	48	Y	0.4	2.1	4	92	Y	0.3	3.1	18	92		1.3	0.8	2	92	Y	0.2	3.7
RP-7596	333	RP-7596	1002	M	Prohibitin-related membrane protease subunit	*		Rp-454_asb-22953	0	1955	1002	2314	99	43	267	1	1	FOR	1	71	56		3.5	1.4	16	26		0.6	1.5	14	42		0.6	1.6	0	71	Y	0	11.8	0	71	Y	0	11.3	6	71		0.7	1.2
RP-97866	331	RP-97866	996	L	Predicted alpha/beta hydrolase - truncated at 5 prime	*		Rp-454_asb-90414	0	1961	997	1388	99	72	189	1	1	FOR	1	26	0	Y	72.8	0	0	0		0	0	0	0		0	0	0	26		0	4.3	0	26		0	4.1	0	26		0	3.1
RP-34337	329	RP-34337	990	M	Cysteine proteinase Cathepsin F	*		Rp-454_asb-52536	0	1931	990	1159	99	85	24	1	1	FOR	1	40	1	Y	56	0	0	1		0	1	0	1		0	0.6	0	40	Y	0	6.7	0	40	Y	0	6.3	0	40		0	4.8
RP-4261	450	RP-4261	1353	M	Tubulin alpha-1 chain	*		Rp-454_asb-19004	0	1911	988	1592	99	62	3	367	1	FOR	1	48	8	Y	14.9	0.3	2	1		1.1	0.3	5	3		2.1	0.3	1	48	Y	0.1	4	5	48		0.7	1.3	15	48	Y	2.5	0.4
RP-4320	326	RP-4320	981	M	Protein farnesyltransferase/geranylgeranyltransferase type I alpha subunit (CAAX farnesyltransferase alpha subunit) (Ras proteins prenyltransferase alpha) (FTase-alpha) (Type I protein geranyl-geranyltransferase alpha subunit) (GGTase-I-...	*		Rp-454_asb-9448	0	1929	981	1302	99	75	226	1	1	REV	1	17	16		2.8	1.6	8	8		0.9	0.9	0	16	Y	0	9.2	0	17		0	2.8	0	17		0	2.7	0	17		0	2
RP-12044	325	RP-12044	978	M	WD40-repeat protein	*		Rp-454_asb-7630	0	1875	978	1553	99	63	550	1	1	REV	1	37	24		4.1	1.1	4	15	Y	0.3	3	5	19		0.4	1.8	0	37	Y	0	6.2	0	37		0	5.9	2	37		0.4	1.5
RP-6183	324	Rp-6183	975	M	Fe2+/Zn2+ regulated transporter	*		Rp-454_asb-7221	0	1933	975	1567	100	62	11	1	1	FOR	1	26	53	Y	1.3	3.5	25	19		1.3	0.7	9	44	Y	0.3	2.5	0	26		0	4.3	1	26		0.2	2.1	0	26		0	3.1
RP-1272	393	Rp-1272	1182	R	Uncharacterised protein family (UPF0183) - truncated at 5 prime	*		Rp-454_asb-2997	0	1774	964	1250	98	77	1	229	1	FOR	1	192	647	Y	0.8	6	301	227	Y	1.4	0.8	119	528	Y	0.4	2.5	477	192	Y	14.9	0.1	440	192	Y	15.1	0.1	27	192		1.2	0.8
RP-14046	320	Rp-14046	963	M	Uncharacterized conserved protein	*		Rp-454_asb-14188	0	1909	963	1580	100	61	333	1	1	FOR	1	32	37	Y	2.4	2	15	16		0.9	1	6	31	Y	0.3	2.5	1	32		0.2	2.7	0	32		0	5.1	1	32		0.3	1.9
RP-2300	319	RP-2300	960	M	short chain dehydrogenase	*		Rp-454_asb-11658	0	1887	960	1106	99	87	72	1	1	FOR	1	37	39	Y	2.6	1.8	20	9		2.1	0.4	10	29		0.6	1.5	0	37	Y	0	6.2	0	37		0	5.9	0	37		0	4.5
RP-23443	532	RP-23443	1599	M	Endocytosis/signaling protein EHD1	*		Rp-454_asb-12283	0	1887	960	1465	99	66	425	1	1	FOR	1	13	17	Y	2	2.2	9	4		1.9	0.4	4	13		0.5	1.5	1	13		0.4	1.1	0	13		0	2.1	2	13		1.2	0.5
RP-20425	351	Rp-20425	1056	F	Septin family protein (P-loop GTPase) - truncated at 5 prime	*		Rp-454_asb-16404	0	1869	960	1271	99	76	1	100	1	FOR	1	18	7		6.3	0.7	4	3		1.1	0.6	0	7		0	4	0	18		0	3	0	18		0	2.9	3	18		1.3	0.5
RP-108847	319	Rp-108847	960	M	Neural cell adhesion molecule L1	*		Rp-454_asb-89396	0	1887	960	1502	99	64	189	1	2	REV	1	17	0	Y	47.6	0	0	0		0	0	0	0		0	0	0	17		0	2.8	0	17		0	2.7	0	17		0	2
RP-106685	318	Rp-106685	957	M	Serine/threonine-protein kinase 6 (Aurora-family kinase 1) (Aurora/IPL1-related kinase 1) (Ipl1- and aurora-related kinase 1) (Aurora-A) (Serine/threonine-protein kinase Ayk1)	*		Rp-454_asb-25558	0	1865	957	1929	99	50	619	1	1	FOR	1	21	1	Y	29.4	0.1	1	0		1.1	0	0	1		0	0.6	0	21		0	3.5	0	21		0	3.3	2	21		0.8	0.8
RP-123859	317	RP-123859	954	M	hypothetical conserved protein	*		Rp-454_asb-87438	0	1859	954	1434	99	67	62	1	1	FOR	1	9	0		25.2	0	0	0		0	0	0	0		0	0	0	9		0	1.5	0	9		0	1.4	0	9		0	1.1
RP-31213	315	RP-31213	948	M	Predicted E3 ubiquitin ligase containing RING finger, subunit of transcription/repair factor TFIIH and CDK-activating kinase assembly factor	*		Rp-454_asb-8684	0	1879	948	1521	100	62	418	1	1	REV	1	19	7		6.7	0.6	6	1		3.2	0.1	0	7		0	4	0	19		0	3.2	0	19		0	3	0	19		0	2.3
RP-4629	312	Rp-4629	939	M	26S proteasome regulatory complex, subunit RPN8/PSMD7	*		Rp-454_asb-13402	0	1861	939	2434	100	39	1350	1	1	REV	1	331	70	Y	13.1	0.4	25	21		1.2	0.8	24	46		0.9	1.1	0	331	Y	0	55.2	0	331	Y	0	52.5	2	331	Y	0	13.3
RP-96153	311	RP-96153	936	I	Cytosine-C5 specific DNA methylases - truncated at 5 prime	*		Rp-454_asb-93788	0	1746	937	1401	99	67	286	1	1	REV	1	19	0	Y	53.2	0	0	0		0	0	0	0		0	0	0	19		0	3.2	0	19		0	3	1	19		0.4	1.1
RP-9720	324	RP-9720	975	M	Autophagy-related 3-like (yeast)	*		Rp-454_asb-30743	0	1796	930	1633	99	57	404	1	1	FOR	1	27	12		5.8	0.8	5	5		0.9	0.8	2	10		0.3	1.9	1	27		0.2	2.3	0	27		0	4.3	2	27		0.6	1.1
RP-2409	307	RP-2409	924	M	Ubiquitin fusion degradation protein UFD1	*		Rp-454_asb-12448	0	1806	926	2008	99	46	236	1	1	FOR	1	40	34		3.2	1.5	17	14		1.2	0.8	3	31	Y	0.2	4.5	1	40	Y	0.1	3.3	96	40	Y	15.5	0.1	1	40		0.2	2.4
RP-25901	316	RP-25901	946	M	Nucleolar protein-like/EBNA1-binding protein - truncated at 3 prime			Rp-454_asb-20880	0	1719	922	1265	98	73	272	1	1	FOR	1	23	17		3.6	1.3	9	4		1.9	0.4	4	13		0.5	1.5	4	23		1	0.8	3	23		0.8	0.9	10	23		3.5	0.3
RP-6630	305	RP-6630	918	M	Serine/threonine protein phosphatase	*		Rp-454_asb-4814	0	1820	918	1912	100	48	154	1	1	FOR	1	168	12	Y	36.2	0.1	5	5		0.9	0.8	2	10		0.3	1.9	0	168	Y	0	28	0	168	Y	0	26.7	0	168	Y	0	20.2
RP-9386	304	RP-9386	915	M	short chain dehydrogenase	*		Rp-454_asb-9853	0	1790	915	1558	99	59	330	1	1	FOR	1	59	30		5.3	0.9	18	9		1.9	0.5	3	27	Y	0.2	3.9	0	59	Y	0	9.8	0	59	Y	0	9.4	3	59		0.4	1.8
RP-1393	304	Rp-1393	915	M	TatD-related DNase	*		Rp-454_asb-3238	0	1804	910	1680	100	54	508	1	1	FOR	1	99	42		6.4	0.8	15	14		1.1	0.9	13	29		0.7	1.2	0	99	Y	0	16.5	0	99	Y	0	15.7	7	99		0.6	1.5
RP-12913	301	RP-12913	906	M	hypothetical conserved protein	*		Rp-454_asb-20581	0	1780	906	2804	99	32	1356	1	1	FOR	1	85	19	Y	11.9	0.4	6	8		0.7	1.1	5	14		0.6	1.3	0	85	Y	0	14.2	0	85	Y	0	13.5	2	85	Y	0.2	3.4
RP-8000	301	Rp-8000	906	M	deoxyhypusine hydroxylase/monooxygenase	*		Rp-454_asb-4299	0	1780	906	1226	99	74	176	1	1	FOR	1	113	73		4.3	1.2	27	29		0.9	1	17	56	Y	0.5	1.8	0	113	Y	0	18.8	3	113	Y	0.2	4.5	7	113		0.5	1.7
RP-15958	300	RP-15958	903	M	TATA-box binding protein (TBP), component of TFIID and TFIIIB	*		Rp-454_asb-18912	0	1774	903	1304	99	69	168	1	1	FOR	1	16	14		3	1.5	11	1	Y	5.8	0.1	2	12		0.3	2.3	0	16		0	2.7	0	16		0	2.5	0	16		0	1.9
RP-24136	300	Rp-24136	903	M	Cyclin-dependent kinase CDK5	*		Rp-454_asb-21747	0	1727	903	1271	99	71	153	1	1	FOR	1	22	3	Y	15.4	0.2	1	2		0.4	1	0	3		0	1.7	0	22		0	3.7	0	22		0	3.5	1	22		0.4	1.3
RP-5086	453	RP-5086	1362	M	Muscle LIM protein	*		Rp-454_asb-4018	0	1768	900	1791	99	50	328	1	5	FOR	1	640	154	Y	11.6	0.4	48	60		0.8	1.2	46	108		0.7	1.3	0	640	Y	0	106.7	53	640	Y	0.5	1.9	6	640	Y	0.1	11
RP-6913	299	Rp-6913	900	M	epsilon subunit of coatomer protein complex isoform a	*		Rp-454_asb-8858	0	1776	900	1334	99	67	97	1	1	FOR	1	69	54		3.5	1.4	20	31		0.7	1.5	3	51	Y	0.1	7.3	1	69	Y	0.1	5.8	0	69	Y	0	11	1	69	Y	0.1	4.2
RP-6732	298	Rp-6732	897	M	NOA36 protein	*		Rp-454_asb-9078	0	1778	897	1107	100	81	130	1	1	FOR	1	73	55		3.7	1.3	13	16		0.8	1.1	26	29		1.5	0.6	0	73	Y	0	12.2	1	73	Y	0.1	5.8	4	73		0.4	1.8
RP-18548	298	Rp-18548	897	M	Protein involved in cell differentiation/sexual development	*		Rp-454_asb-3195	0	1774	895	1156	100	77	116	3	1	REV	1	10	15	Y	1.8	2.5	4	2		1.4	0.4	9	6		2.2	0.3	0	10		0	1.7	0	10		0	1.6	3	10		2.3	0.3
RP-3864	293	RP-3864	882	M	Cyclophilin-type peptidyl-prolyl cis-trans isomerase	*		Rp-454_asb-23212	0	1748	882	1137	100	78	128	1	1	REV	1	4	9		1.1	3.2	3	3		0.8	0.8	3	6		0.7	0.9	0	4		0	0.7	0	4		0	0.6	0	4		0	0.5
RP-969	290	RP-969	873	M	Protein of unknown function	*		Rp-454_asb-3406	0	1731	873	1185	100	74	162	1	1	FOR	1	169	72		6.5	0.8	32	29		1.1	0.9	11	61	Y	0.3	2.9	0	169	Y	0	28.2	2	169	Y	0.1	8.9	10	169	Y	0.5	1.9
RP-16301	289	RP-16301	870	M	Spermidine synthase	*		Rp-454_asb-5389	0	1709	870	1036	99	84	86	1	1	FOR	1	46	27		4.6	1	18	6	Y	2.7	0.3	3	24	Y	0.2	3.4	2	46	Y	0.3	2.6	0	46	Y	0	7.3	0	46		0	5.5
RP-97566	290	Rp-97566	873	M	NADH dehydrogenase subunit 5	*		Rp-454_asb-11458	0	1626	867	1262	99	69	213	9	1	FOR	1	23	1	Y	32.2	0.1	1	0		1.1	0	0	1		0	0.6	0	23		0	3.8	1	23		0.3	1.8	0	23		0	2.8
RP-11213	287	RP-11213	864	M	F-actin capping protein, alpha subunit	*		Rp-454_asb-8284	0	1673	864	1469	99	59	107	1	1	FOR	1	44	13	Y	8.8	0.5	7	5		1.2	0.6	1	12		0.1	3.4	0	44	Y	0	7.3	0	44	Y	0	7	2	44		0.4	1.8
RP-130949	285	Rp-130949	858	M	CDP-alcohol phosphatidyltransferase/Phosphatidylglycerol-phosphate synthase	*		Rp-454_asb-81602	0	1701	858	1186	100	72	163	1	1	FOR	1	16	0	Y	44.8	0	0	0		0	0	0	0		0	0	0	16		0	2.7	0	16		0	2.5	0	16		0	1.9
RP-21255	278	Rp-21255	837	M	zinc finger, AN1-type domain 1	*		Rp-454_asb-16329	0	1643	837	983	99	85	78	1	1	FOR	1	20	17		3.1	1.5	5	3		1.3	0.5	9	8		1.7	0.5	0	20		0	3.3	0	20		0	3.2	3	20		1.2	0.6
RP-13427	277	RP-13427	834	M	Putative transcription factor FET5	*		Rp-454_asb-21080	0	1653	834	1224	100	68	327	1	1	FOR	1	50	28		4.8	1	10	11		0.9	1	7	21		0.5	1.5	0	50	Y	0	8.3	3	50		0.4	2	4	50		0.6	1.2
RP-3955	277	Rp-3955	834	D	ribonuclease H2, subunit B - truncated at 5 prime	*		Rp-454_asb-9544	0	1598	834	1382	99	60	247	1	1	REV	1	20	6		8	0.5	3	2		1.1	0.5	1	5		0.3	1.4	0	20		0	3.3	0	20		0	3.2	0	20		0	2.4
RP-18306	275	RP-18306	828	M	Ubiquinone biosynthesis methyltransferase COQ5	*		Rp-454_asb-23046	0	1626	828	2369	99	35	1144	1	1	FOR	1	75	17	Y	11.7	0.4	9	8		1.1	0.8	0	17	Y	0	9.8	0	75	Y	0	12.5	0	75	Y	0	11.9	0	75	Y	0	9
RP-13136	272	RP-13136	819	M	Mitochondrial F1-ATPase assembly protein	*		Rp-454_asb-24967	0	1608	819	1006	99	81	94	1	1	FOR	1	67	31		5.9	0.8	8	16		0.5	1.8	7	24		0.5	1.7	0	67	Y	0	11.2	0	67	Y	0	10.6	9	67		1.1	0.8
RP-2349	271	Rp-2349	816	M	Tetratricopeptide repeat protein 1 (TPR repeat protein 1)	*		Rp-454_asb-17256	0	1586	816	2061	99	40	1017	1	1	REV	1	33	8	Y	10.3	0.4	2	6		0.3	2	0	8		0	4.6	1	33		0.2	2.8	0	33		0	5.2	3	33		0.7	1
RP-1890	267	RP-1890	804	M	26S proteasome regulatory complex, subunit RPN12/PSMD8	*		Rp-454_asb-1496	0	1594	804	1216	100	66	338	1	1	REV	1	151	113	Y	3.7	1.3	36	38		1	1	39	74		0.9	1.1	6	151	Y	0.2	3.6	0	151	Y	0	24	2	151	Y	0.1	6.1
RP-26561	265	Rp-26561	798	M	Transcription initiation factor IIF subunit beta (ATP-dependent helicase TfIIF-beta) (TFIIF-beta) isoform 1	*		Rp-454_asb-15731	0	1574	798	1153	99	69	212	1	1	FOR	1	45	8	Y	14	0.3	4	4		0.8	0.8	0	8		0	4.6	0	45	Y	0	7.5	1	45	Y	0.1	3.6	1	45		0.2	2.7
RP-4572	260	RP-4572	783	M	Predicted actin-bundling protein	*		Rp-454_asb-14679	0	1483	784	1493	99	53	114	1	1	FOR	1	70	27		7	0.7	6	13		0.5	1.9	8	19		0.7	1.2	3	70	Y	0.3	2.9	0	70	Y	0	11.1	3	70		0.3	2.1
RP-46966	260	Rp-46966	783	M	60S ribosomal protein L8	*		Rp-454_asb-18849	0	1552	783	862	100	91	5	1	1	FOR	1	0	8		0	14.4	8	0		8.4	0	0	8		0	4.6	0	0		0	0	0	0		0	0	0	0		0	0
RP-72525	259	RP-72525	780	M	TBP-associated transcription factor Prodos	*		Rp-454_asb-64574	0	1499	780	1275	99	61	471	1	1	FOR	1	22	1	Y	30.8	0.1	0	0		0	0	1	0		1.7	0	0	22		0	3.7	0	22		0	3.5	1	22		0.4	1.3
RP-58038	258	Rp-58038	777	R	Actin - truncated at 5 prime	*		Rp-454_asb-23307	0	1449	778	1738	98	45	416	1	1	FOR	1	43	136	Y	0.9	5.6	4	0		4.2	0	132	4	Y	44.9	0	0	43	Y	0	7.2	0	43	Y	0	6.8	1	43		0.2	2.6
RP-8979	257	Rp-8979	774	M	gem (nuclear organelle) associated protein 8	*		Rp-454_asb-16320	0	1511	774	1172	99	66	133	1	1	REV	1	38	22		4.6	1	11	10		1.1	0.8	1	21	Y	0.1	6	0	38	Y	0	6.3	0	38		0	6	2	38		0.4	1.5
RP-16077	257	Rp-16077	774	M	Predicted molecular chaperone (DnaJ superfamily)	*		Rp-454_asb-25444	0	1534	774	920	100	84	23	1	1	FOR	1	24	6		9.6	0.4	2	3		0.5	1	1	5		0.3	1.4	0	24		0	4	0	24		0	3.8	3	24		1	0.7
RP-14030	256	Rp-14030	771	M	FGF receptor activating protein 1	*		Rp-454_asb-9704	0	1528	771	1563	100	49	339	1	1	FOR	1	14	9		3.9	1.1	5	3		1.3	0.5	1	8		0.2	2.3	0	14		0	2.3	0	14		0	2.2	0	14		0	1.7
RP-2224	256	Rp-2224	771	M	Predicted ATPase, nucleotide-binding	*		Rp-454_asb-9864	0	1513	771	1064	99	72	131	1	1	FOR	1	45	219	Y	0.6	8.6	56	109	Y	0.5	1.9	54	165	Y	0.6	1.7	0	45	Y	0	7.5	0	45	Y	0	7.1	0	45		0	5.4
RP-8308	255	Rp-8308	768	M	Proteasome subunit alpha type 3	*		Rp-454_asb-13188	0	1522	768	2482	100	31	1517	1	1	REV	1	105	58		5	1	28	17		1.6	0.6	13	45	Y	0.5	1.8	1	105	Y	0.1	8.8	0	105	Y	0	16.7	5	105	Y	0.4	2.1
RP-6614	263	RP-6614	792	M	NADH dehydrogenase subunit 5	*		Rp-454_asb-6515	0	1433	763	1271	99	60	247	30	1	FOR	1	103	21	Y	13.1	0.4	3	9		0.3	2.3	9	12		1.2	0.7	3	103	Y	0.2	4.3	1	103	Y	0.1	8.2	21	103	Y	1.7	0.6
RP-24611	435	RP-24611	1308	N	hypothetical conserved protein - truncated at 5 prime	*		Rp-454_asb-28714	0	1479	762	845	99	90	85	548	1	REV	1	6	0		16.8	0	0	0		0	0	0	0		0	0	0	6		0	1	0	6		0	1	0	6		0	0.7
RP-5796	251	RP-5796	756	M	Transcriptional activator of the JUN family	*		Rp-454_asb-12566	0	1499	756	1422	100	53	113	1	1	FOR	1	207	124		4.6	1.1	32	48	Y	0.7	1.5	44	80		0.9	1	0	207	Y	0	34.5	0	207	Y	0	32.9	0	207	Y	0	24.9
RP-6872	251	Rp-6872	756	M	Transcriptional regulator	*		Rp-454_asb-1435	0	1499	756	2269	100	33	228	1	1	FOR	1	743	73	Y	28.1	0.2	33	26		1.3	0.8	14	59	Y	0.4	2.3	0	743	Y	0	123.8	10	743	Y	0.1	10.7	3	743	Y	0	22.4
RP-3919	421	RP-3919	1266	M	Cell adhesion complex protein bystin	*		Rp-454_asb-12946	0	1439	742	1789	99	41	1	526	1	FOR	1	34	525	Y	0.2	27	17	3	Y	4.5	0.2	505	20	Y	40.9	0	0	34		0	5.7	0	34		0	5.4	1	34		0.2	2
RP-1892	246	RP-1892	741	M	26S proteasome regulatory complex, subunit RPN12/PSMD8 - from invertebrate mitochondrial genome	*		Rp-454_asb-1494	0	1314	741	1917	98	39	23	1	1	FOR	1	108	110	Y	2.7	1.8	46	18	Y	2.5	0.4	46	64		1.2	0.8	1	108	Y	0.1	9	0	108	Y	0	17.1	3	108	Y	0.2	3.3
RP-8382	245	Rp-8382	738	M	Molecular co-chaperone STI1	*		Rp-454_asb-4437	0	1447	738	1218	99	61	282	1	1	FOR	1	75	48		4.3	1.1	14	16		0.9	1.1	18	30		1	0.9	0	75	Y	0	12.5	0	75	Y	0	11.9	1	75	Y	0.1	4.5
RP-5665	244	RP-5665	735	M	Alcohol dehydrogenase transcription factor Myb/SANT-like	*		Rp-454_asb-39803	0	1457	735	1089	100	67	257	1	1	REV	1	7	11	Y	1.6	2.5	0	7		0	7	4	7		0.9	0.8	1	7		0.8	0.6	0	7		0	1.1	0	7		0	0.8
RP-5829	244	Rp-5829	735	M	Mannose-P-dolichol utilization defect 1 protein homolog	*		Rp-454_asb-5063	0	1411	735	1297	99	57	354	1	1	REV	1	23	27	Y	2.3	2	8	13		0.6	1.4	6	21		0.5	1.7	0	23		0	3.8	0	23		0	3.7	0	23		0	2.8
RP-13419	243	RP-13419	732	M	Dolichol-phosphate mannosyltransferase	*		Rp-454_asb-11181	0	1435	732	1010	99	72	192	1	1	FOR	1	29	26		3	1.6	7	15		0.5	1.9	4	22	Y	0.3	2.5	0	29		0	4.8	0	29		0	4.6	1	29		0.3	1.7
RP-22564	262	Rp-22564	789	M	LysM, putative peptidoglycan-binding, domain containing	*		Rp-454_asb-31972	0	1451	732	1070	100	68	122	1	1	FOR	1	8	2		7.5	0.4	1	1		0.5	0.5	0	2		0	1.1	0	8		0	1.3	0	8		0	1.3	0	8		0	1
RP-4602	243	RP-4602	732	M	Odorant binding protein	*		Rp-454_asb-7564	0	1451	732	1893	100	39	1014	1	1	FOR	1	92	126	Y	2	2.4	32	78	Y	0.4	2.4	16	110	Y	0.2	3.7	0	92	Y	0	15.3	0	92	Y	0	14.6	1	92	Y	0.1	5.5
RP-26842	240	RP-26842	723	M	Probable U3 small nucleolar RNA-associated protein 11	*		Rp-454_asb-13479	0	1358	717	959	99	75	143	1	1	FOR	1	33	8	Y	10.3	0.4	4	3		1.1	0.6	1	7		0.2	2	1	33		0.2	2.8	0	33		0	5.2	4	33		1	0.8
RP-1865	236	RP-1865	711	M	Protein required for 18S rRNA maturation and 40S ribosome biogenesis	*		Rp-454_asb-3285	0	1378	711	1702	99	42	914	1	1	REV	1	17	208	Y	0.2	20.8	168	22	Y	7.7	0.1	18	190	Y	0.2	5.7	0	17		0	2.8	0	17		0	2.7	3	17		1.4	0.5
RP-4642	232	Rp-4642	699	M	RAB, member of RAS oncogene family-like 3	*		Rp-454_asb-9755	0	1378	699	1085	99	64	211	1	1	FOR	1	27	32	Y	2.3	2.1	12	12		1	0.9	8	24		0.5	1.5	0	27		0	4.5	0	27		0	4.3	5	27		1.5	0.5
RP-30547	228	RP-30547	687	M	R3H domain of a group of metazoan proteins that is related to the sperm-associated antigen 7	*		Rp-454_asb-15238	0	1346	687	1196	99	57	128	1	1	FOR	1	20	8		6.2	0.7	2	2		0.7	0.7	4	4		1.4	0.5	0	20		0	3.3	0	20		0	3.2	1	20		0.4	1.2
RP-31267	228	Rp-31267	687	M	Membrane-associating domain	*		Rp-454_asb-50120	0	1354	687	1020	99	67	60	1	1	FOR	1	4	4		2.2	1.4	0	2		0	2	2	2		1.1	0.4	0	4		0	0.7	0	4		0	0.6	0	4		0	0.5
RP-1657	227	RP-1657	684	M	Tetraspanin family integral membrane protein	*		Rp-454_asb-1896	0	1356	684	1137	100	60	172	1	1	FOR	1	200	260	Y	2.1	2.3	67	120	Y	0.6	1.8	73	187	Y	0.7	1.5	0	200	Y	0	33.3	1	200	Y	0	15.9	0	200	Y	0	24.1
RP-18764	230	RP-18764	693	M	SYF2 splicing factor	*		Rp-454_asb-2623	0	1055	684	1502	95	46	63	10	1	FOR	1	47	4	Y	26.3	0.2	2	2		0.7	0.7	0	4		0	2.3	0	47	Y	0	7.8	0	47	Y	0	7.5	0	47	Y	0	5.7
RP-151970	233	Rp-151970	702	M	Tetraspanin 39D CG8666-PA	*		Rp-454_asb-84874	0	1324	684	1140	99	60	299	21	1	REV	1	8	0		22.4	0	0	0		0	0	0	0		0	0	0	8		0	1.3	0	8		0	1.3	0	8		0	1
RP-5947	227	Rp-5947	684	M	Vacuolar assembly/sorting protein DID4	*		Rp-454_asb-8729	0	1348	684	1102	99	62	297	1	1	FOR	1	73	69	Y	2.9	1.7	19	24		0.8	1.2	26	43		1	0.9	0	73	Y	0	12.2	0	73	Y	0	11.6	1	73	Y	0.1	4.4
RP-5366	227	RP-5366	684	D	ATP-dependent transporter - truncated at 5 prime	*		Rp-454_asb-11721	0	1285	683	2101	98	33	1156	2	1	FOR	1	365	255	Y	4	1.3	13	52	Y	0.3	3.7	190	65	Y	4.9	0.2	0	365	Y	0	60.8	0	365	Y	0	57.9	7	365	Y	0.2	5.5
RP-20889	224	RP-20889	675	M	mediator complex subunit 7	*		Rp-454_asb-18513	0	1322	675	1131	99	60	132	1	1	FOR	1	18	4		10.1	0.4	3	1		1.6	0.3	0	4		0	2.3	1	18		0.3	1.5	0	18		0	2.9	0	18		0	2.2
RP-35500	224	RP-35500	675	M	Flavin-containing amine oxidase	*		Rp-454_asb-53309	0	1314	675	1033	99	65	82	1	1	REV	1	10	1		14	0.2	0	1		0	1	0	1		0	0.6	0	10		0	1.7	0	10		0	1.6	0	10		0	1.2
RP-12533	222	Rp-12533	669	M	SRY interacting protein 1	*		Rp-454_asb-12310	0	1318	669	1443	99	46	320	1	1	FOR	1	5	9	Y	1.4	2.7	6	1		3.2	0.1	2	7		0.4	1.3	0	5		0	0.8	0	5		0	0.8	1	5		1.4	0.3
RP-16078	222	Rp-16078	669	M	Locus-specific chromosome binding protein	*		Rp-454_asb-36716	0	1326	669	1381	100	48	161	1	1	FOR	1	44	4	Y	24.6	0.2	1	3		0.3	1.5	0	4		0	2.3	0	44	Y	0	7.3	0	44	Y	0	7	0	44		0	5.3
RP-4737	222	Rp-4737	669	M	conserved hypothetical protein	*		Rp-454_asb-4582	0	1326	669	1518	100	44	340	1	1	FOR	1	103	61		4.7	1.1	29	25		1.2	0.8	7	54	Y	0.2	3.9	0	103	Y	0	17.2	0	103	Y	0	16.3	2	103	Y	0.2	4.1
RP-24684	220	Rp-24684	663	M	Lipoma HMGIC fusion partner-like protein	*		Rp-454_asb-37707	0	1306	663	1137	99	58	191	1	1	FOR	1	8	8		2.5	1.6	1	2		0.4	1	5	3		2.1	0.3	0	8		0	1.3	0	8		0	1.3	0	8		0	1
RP-9080	219	Rp-9080	660	M	THO complex, putative	*		Rp-454_asb-12711	0	1277	660	1453	99	45	217	1	1	FOR	1	41	19		5.7	0.8	7	9		0.7	1.1	3	16		0.3	2.3	1	41	Y	0.1	3.4	37	41	Y	5.8	0.2	13	41	Y	2.6	0.4
RP-18791	218	Rp-18791	657	M	hypothetical conserved protein	*		Rp-454_asb-12355	0	1302	657	798	100	82	23	1	1	FOR	1	48	24		5.4	0.9	14	5		2.5	0.3	5	19		0.4	1.8	0	48	Y	0	8	0	48	Y	0	7.6	5	48		0.8	1
RP-15800	218	Rp-15800	657	M	Splicing factor U2af 38 kDa subunit (U2 auxiliary factor 38 kDa subunit) (U2 snRNP auxiliary factor small subunit)	*		Rp-454_asb-5209	0	1302	657	1178	100	56	210	1	1	FOR	1	82	71	Y	3.2	1.5	32	26		1.2	0.8	13	58	Y	0.4	2.4	0	82	Y	0	13.7	0	82	Y	0	13	4	82		0.4	2
RP-16363	215	Rp-16363	648	M	cysteine dioxygenase, type I	*		Rp-454_asb-9777	0	1269	648	1598	99	41	224	1	1	FOR	1	32	54	Y	1.6	2.9	40	5	Y	7	0.1	9	45	Y	0.3	2.6	80	32	Y	14.6	0.1	194	32	Y	38.9	0	3	32		0.8	1
RP-10846	392	RP-10846	1179	M	Diacylglycerol cholinephosphotransferase	*		Rp-454_asb-9099	0	1201	646	642	99	101	1	420	1	FOR	1	0	3		0	5.4	2	1		1.1	0.3	0	3		0	1.7	0	0		0	0	0	0		0	0	0	0		0	0
RP-20202	214	Rp-20202	645	M	Transport and Golgi organization	*		Rp-454_asb-12217	0	1263	645	1118	99	58	342	1	1	REV	1	50	17		7.8	0.6	11	5		1.9	0.4	1	16	Y	0.1	4.6	0	50	Y	0	8.3	0	50	Y	0	7.9	0	50	Y	0	6
RP-99704	211	RP-99704	636	M	Cuticle protein	*		Rp-454_asb-107975	0	1245	636	834	99	76	98	1	1	FOR	1	37	0	Y	103.6	0	0	0		0	0	0	0		0	0	0	37	Y	0	6.2	0	37		0	5.9	0	37		0	4.5
RP-4957	211	Rp-4957	636	M	NADH-ubiquinone oxidoreductase, NUFS7/PSST/20 kDa subunit	*		Rp-454_asb-15449	0	1245	636	1123	99	57	64	1	1	FOR	1	20	14		3.7	1.2	5	5		0.9	0.8	4	10		0.6	1.1	2	20		0.6	1.1	0	20		0	3.2	2	20		0.8	0.8
RP-4032	213	RP-4032	636	M	Uncharacterized membrane protein NPD008/CGI-148 - truncated at 3 prime			Rp-454_asb-15955	0	1229	636	915	99	70	279	1	1	FOR	1	27	29	Y	2.5	1.9	14	10		1.3	0.7	5	24	Y	0.3	2.3	0	27		0	4.5	0	27		0	4.3	0	27		0	3.3
RP-4033	211	Rp-4033	636	M	Uncharacterized membrane protein NPD008/CGI-148	*		Rp-454_asb-15956	0	1241	634	1071	99	59	301	3	1	FOR	1	75	20	Y	10	0.5	5	11		0.4	1.8	4	16		0.4	1.8	0	75	Y	0	12.5	0	75	Y	0	11.9	0	75	Y	0	9
RP-17833	211	RP-17833	633	M	Mod5 protein sorting/negative effector of RNA Pol III synthesis - truncated at 3 prime			Rp-454_asb-19223	0	1223	633	1100	99	58	322	1	1	FOR	1	6	7		2.1	1.8	1	4		0.2	2	2	5		0.6	1	0	6		0	1	0	6		0	1	0	6		0	0.7
RP-8596	210	Rp-8596	633	M	DNA-directed RNA polymerase	*		Rp-454_asb-3890	0	1255	633	1500	100	42	728	1	1	REV	1	33	4	Y	18.5	0.2	2	2		0.7	0.7	0	4		0	2.3	1	33		0.2	2.8	0	33		0	5.2	1	33		0.2	2
RP-17427	210	Rp-17427	633	Y	Exosomal 3'-5' exoribonuclease complex, subunit Rrp46 - truncated at 5 prime	*		Rp-454_asb-5378	0	1255	633	1028	100	62	74	1	1	FOR	1	36	10	Y	9.2	0.5	6	2		2.1	0.3	2	8		0.4	1.5	0	36	Y	0	6	0	36		0	5.7	5	36		1.1	0.7
RP-8475	243	RP-8475	732	M	Heme oxygenase	*		Rp-454_asb-16264	0	1227	631	759	99	83	129	1	1	FOR	1	20	14		3.7	1.2	9	4		1.9	0.4	1	13	Y	0.1	3.7	1	20		0.3	1.7	0	20		0	3.2	0	20		0	2.4
RP-15751	208	RP-15751	627	M	Predicted alpha-helical protein, potentially involved in replication/repair	*		Rp-454_asb-27911	0	1235	627	1500	99	42	357	1	1	FOR	1	29	20		3.9	1.2	4	13	Y	0.3	2.6	3	17	Y	0.3	2.4	0	29		0	4.8	0	29		0	4.6	0	29		0	3.5
RP-21010	208	RP-21010	627	M	small ribonucleoprotein particle protein B	*		Rp-454_asb-29269	0	1243	627	1230	100	51	107	1	1	FOR	1	3	4		1.7	1.8	1	3		0.3	1.5	0	4		0	2.3	0	3		0	0.5	0	3		0	0.5	5	3		10.4	0.1
RP-18826	207	Rp-18826	624	M	Vesicle coat protein clathrin, light chain	*		Rp-454_asb-2035	0	1237	624	983	100	63	273	1	1	FOR	1	38	34	Y	3	1.6	24	4	Y	5	0.2	6	28	Y	0.4	2.3	0	38	Y	0	6.3	0	38		0	6	2	38		0.4	1.5
RP-28648	206	Rp-28648	621	M	poly(A) binding protein, nuclear 1	*		Rp-454_asb-36477	0	1231	621	1442	100	43	682	1	1	REV	1	14	8		4.4	1	1	7		0.1	3.5	0	8		0	4.6	0	14		0	2.3	0	14		0	2.2	2	14		1.1	0.6
RP-4048	206	RP-4048	621	M	60S ribosomal protein L13a	*		Rp-454_asb-4954	0	1098	621	873	97	71	105	1	1	FOR	1	157	288	Y	1.5	3.3	64	78		0.9	1.2	146	142	Y	1.7	0.6	2	157	Y	0.1	8.7	0	157	Y	0	24.9	19	157		1	0.9
RP-80960	206	Rp-80960	621	M	Membrane protein involved in ER to Golgi transport	*		Rp-454_asb-71031	0	1231	621	909	100	68	80	1	1	FOR	1	20	1	Y	28	0.1	0	0		0	0	1	0		1.7	0	0	20		0	3.3	0	20		0	3.2	0	20		0	2.4
RP-93546	202	RP-93546	609	M	Ubiquitin-protein ligase	*		Rp-454_asb-88108	0	1160	609	1423	99	43	373	1	1	FOR	1	31	0	Y	86.8	0	0	0		0	0	0	0		0	0	0	31		0	5.2	0	31		0	4.9	2	31		0.5	1.2
RP-13328	200	Rp-13328	603	M	Rab-protein 10 CG17060-PA	*		Rp-454_asb-17762	0	1179	603	1789	99	34	87	1	1	FOR	1	95	45		5.8	0.8	17	15		1.1	0.8	13	32		0.7	1.3	0	95	Y	0	15.8	0	95	Y	0	15.1	1	95	Y	0.1	5.7
RP-4678	199	Rp-4678	600	M	hypothetical conserved protein	*		Rp-454_asb-13677	0	1189	600	1220	100	49	254	1	1	FOR	1	38	11		8.9	0.5	7	1		3.7	0.1	3	8		0.6	1.1	0	38	Y	0	6.3	0	38		0	6	3	38		0.6	1.1
RP-3179	197	Rp-3179	594	M	muscle RAS oncogene homolog	*		Rp-454_asb-6670	0	1178	594	1371	100	43	205	1	1	FOR	1	76	27	Y	7.6	0.6	10	12		0.8	1.1	5	22		0.4	2.1	0	76	Y	0	12.7	0	76	Y	0	12.1	0	76	Y	0	9.2
RP-121256	197	RP-121256	594	M	Uncharacterized conserved protein, contains SPRY domain	*		Rp-454_asb-84536	0	1114	594	1214	99	49	127	1	1	FOR	1	6	0		16.8	0	0	0		0	0	0	0		0	0	0	6		0	1	0	6		0	1	1	6		1.2	0.4
RP-118509	195	Rp-118509	588	M	Ras-related small GTPase, Rho type	*		Rp-454_asb-121409	0	1158	588	1190	99	49	228	1	1	FOR	1	6	0		16.8	0	0	0		0	0	0	0		0	0	0	6		0	1	0	6		0	1	1	6		1.2	0.4
RP-14291	195	Rp-14291	588	M	Anaphase-promoting complex (APC), subunit 10	*		Rp-454_asb-2720	0	1166	588	1262	100	47	493	1	1	FOR	1	26	8		8.1	0.5	4	3		1.1	0.6	1	7		0.2	2	0	26		0	4.3	0	26		0	4.1	2	26		0.6	1
RP-17175	194	RP-17175	585	M	Predicted thioesterase	*		Rp-454_asb-16887	0	1152	585	1364	99	43	613	1	1	FOR	1	49	35		3.8	1.3	14	12		1.1	0.8	9	26		0.6	1.5	1	49	Y	0.1	4.1	0	49	Y	0	7.8	2	49		0.3	2
RP-2071	194	Rp-2071	585	M	Transcription factor homologous to NACalpha-BTF3	*		Rp-454_asb-5224	0	1080	585	1004	98	58	148	1	1	FOR	1	283	815	Y	1	5.2	185	259	Y	0.7	1.4	371	444	Y	1.4	0.7	0	283	Y	0	47.2	0	283	Y	0	44.9	15	283	Y	0.4	2.1
RP-4284	193	RP-4284	582	M	hypothetical conserved protein	*		Rp-454_asb-6147	0	1067	582	2107	98	28	1494	1	1	FOR	1	124	101	Y	3.4	1.5	40	35		1.2	0.9	26	75	Y	0.6	1.6	0	124	Y	0	20.7	0	124	Y	0	19.7	2	124	Y	0.1	5
RP-92257	196	RP-92257	591	M	Eukaryotic initiation factor 4E	*		Rp-454_asb-5508	0	1150	580	1868	100	31	1	12	1	FOR	1	52	0	Y	145.6	0	0	0		0	0	0	0		0	0	16	52	Y	1.8	0.5	16	52	Y	2	0.5	0	52	Y	0	6.3
RP-15236	192	Rp-15236	579	M	Ras-related protein Rac1 isoform 1	*		Rp-454_asb-27783	0	1132	579	1305	99	44	619	1	1	FOR	1	19	11		4.4	1	3	3		0.8	0.8	5	6		1.2	0.6	0	19		0	3.2	1	19		0.3	1.5	1	19		0.4	1.1
RP-24755	193	Rp-24755	582	M	Anticodon-binding domain	*		Rp-454_asb-14812	0	1136	577	1060	99	54	70	1	1	FOR	1	11	32	Y	0.9	4.8	11	5		1.9	0.4	16	16		1.6	0.5	4	11		2	0.4	0	11		0	1.7	0	11		0	1.3
RP-7211	189	Rp-7211	570	M	60S ribosomal protein L9	*		Rp-454_asb-6834	0	1130	570	881	100	65	203	1	1	FOR	1	91	122	Y	2.1	2.4	26	53	Y	0.5	2	43	79		0.9	1	6	91	Y	0.4	2.2	2	91	Y	0.1	4.8	27	91	Y	2.4	0.4
RP-39996	189	Rp-39996	570	M	Clathrin adaptor complex small chain	*		Rp-454_asb-7850	0	1130	570	1345	100	42	134	1	1	FOR	1	30	1	Y	42	0.1	0	1		0	1	0	1		0	0.6	0	30		0	5	0	30		0	4.8	0	30		0	3.6
RP-6589	203	RP-6589	609	K	transposable element Maverick polymerase - fragment			Rp-454_asb-799	0	1092	570	786	99	73	220	12	1	REV	1	302	18	Y	44.5	0.1	7	5		1.2	0.6	6	12		0.8	1	0	302	Y	0	50.3	5	302	Y	0.1	8	0	302	Y	0	36.4
RP-4950	188	RP-4950	567	M	Calponin	*		Rp-454_asb-4586	0	1124	567	872	100	65	217	1	1	FOR	1	62	145	Y	1.2	4.1	48	44		1.1	0.9	53	92		1	1	0	62	Y	0	10.3	1	62	Y	0.1	4.9	10	62		1.3	0.7
RP-20945	188	Rp-20945	567	M	BAG family molecular chaperone regulator 2	*		Rp-454_asb-5635	0	1124	567	1495	100	38	589	1	1	REV	1	36	13		7.2	0.6	5	7		0.7	1.2	1	12		0.1	3.4	0	36	Y	0	6	0	36		0	5.7	0	36		0	4.3
RP-18693	185	Rp-18693	558	M	single-stranded DNA-binding protein	*		Rp-454_asb-28023	0	1106	558	1268	100	44	131	1	1	FOR	1	18	9		5	0.9	3	4		0.6	1	2	7		0.4	1.3	0	18		0	3	0	18		0	2.9	3	18		1.3	0.5
RP-29942	184	Rp-29942	555	M	Uncharacterized conserved protein	*		Rp-454_asb-13492	0	1076	555	1240	99	45	582	1	1	REV	1	25	7		8.8	0.5	6	1		3.2	0.1	0	7		0	4	0	25		0	4.2	0	25		0	4	0	25		0	3
RP-13660	184	RP-13660	555	M	Gonadal protein gdl	*		Rp-454_asb-16635	0	1100	555	754	100	74	91	1	1	FOR	1	22	34	Y	1.8	2.7	7	8		0.8	1	19	15	Y	2	0.4	1	22		0.3	1.8	0	22		0	3.5	0	22		0	2.7
RP-3206	183	RP-3206	552	M	Predicted membrane protein	*		Rp-454_asb-18536	0	1078	552	869	99	64	104	1	1	FOR	1	26	11		6.1	0.7	5	4		1.1	0.7	2	9		0.3	1.7	0	26		0	4.3	0	26		0	4.1	4	26		1.2	0.6
RP-6269	183	RP-6269	552	M	Translocon-associated complex TRAP, gamma subunit	*		Rp-454_asb-1918	0	1078	552	851	99	65	218	1	1	REV	1	103	120	Y	2.4	2.1	33	48		0.7	1.4	39	81		0.8	1.2	1	103	Y	0.1	8.6	6	103	Y	0.4	2.3	6	103		0.5	1.8
RP-11115	182	Rp-11115	549	M	mitochondrial ribosomal protein L49 CG4647-PA	*		Rp-454_asb-21114	0	1088	549	811	100	68	85	1	1	FOR	1	52	33		4.3	1.1	7	16	Y	0.4	2	10	23		0.7	1.2	0	52	Y	0	8.7	0	52	Y	0	8.3	1	52	Y	0.2	3.1
RP-57714	182	Rp-57714	549	M	Mitochondrial 39S ribosomal protein L35	*		Rp-454_asb-29912	0	1072	549	1318	99	42	177	1	1	FOR	1	45	3	Y	31.5	0.1	3	0		3.2	0	0	3		0	1.7	1	45	Y	0.1	3.8	0	45	Y	0	7.1	2	45		0.4	1.8
RP-11235	182	Rp-11235	549	M	Predicted RNA-binding protein with PUA domain	*		Rp-454_asb-6574	0	1088	549	964	100	57	254	1	1	FOR	1	61	71	Y	2.4	2.1	21	25		0.8	1.1	25	46		0.9	1	1	61	Y	0.1	5.1	1	61	Y	0.1	4.8	4	61		0.5	1.5
RP-23982	181	Rp-23982	546	M	Ubiquitin-conjugating enzyme	*		Rp-454_asb-8158	0	1082	546	1176	100	46	408	1	1	FOR	1	21	48	Y	1.2	3.9	11	4		2.3	0.3	33	15	Y	3.5	0.3	0	21		0	3.5	0	21		0	3.3	0	21		0	2.5
RP-3001	180	Rp-3001	543	M	adp-ribosylation factor, arf	*		Rp-454_asb-18664	0	1076	543	1308	100	42	189	1	1	FOR	1	40	46	Y	2.4	2	15	15		1	0.9	16	30		0.9	1	0	40	Y	0	6.7	0	40	Y	0	6.3	1	40		0.2	2.4
RP-47271	179	Rp-47271	540	M	Uncharacterized conserved protein	*		Rp-454_asb-15904	0	1070	540	1246	100	43	293	1	1	FOR	1	93	4	Y	52.1	0.1	3	0		3.2	0	1	3		0.4	0.9	0	93	Y	0	15.5	0	93	Y	0	14.8	2	93	Y	0.2	3.7
RP-31496	178	Rp-31496	537	V	COMM domain containing 2 - truncated at 5 prime	*		Rp-454_asb-7444	0	1057	537	1099	99	49	229	1	1	FOR	1	46	6	Y	18.4	0.2	5	1		2.6	0.2	0	6		0	3.4	0	46	Y	0	7.7	0	46	Y	0	7.3	0	46		0	5.5
RP-9247	177	Rp-9247	534	M	SIN3-associated polypeptide 30	*		Rp-454_asb-14561	0	1051	534	1480	99	36	194	1	1	FOR	1	33	74	Y	1.2	3.9	31	22		1.4	0.7	21	53		0.7	1.4	2	33		0.4	1.8	0	33		0	5.2	2	33		0.5	1.3
RP-25667	176	Rp-25667	531	M	hypothetical conserved protein	*		Rp-454_asb-10097	0	1053	531	1727	100	31	754	1	1	FOR	1	116	31	Y	10.2	0.5	18	8		2.1	0.4	5	26	Y	0.3	2.5	0	116	Y	0	19.3	0	116	Y	0	18.4	1	116	Y	0.1	7
RP-27058	276	RP-27058	831	M	Predicted mitochondrial carrier protein	*		Rp-454_asb-16822	0	1001	529	1223	99	43	232	1	2	REV	1	29	5	Y	13.5	0.3	3	2		1.1	0.5	0	5		0	2.9	0	29		0	4.8	0	29		0	4.6	1	29		0.3	1.7
RP-30898	174	Rp-30898	525	M	C1q domain	*		Rp-454_asb-27070	0	1017	525	1756	99	30	236	1	1	FOR	1	34	2	Y	31.7	0.1	1	1		0.5	0.5	0	2		0	1.1	0	34		0	5.7	1	34		0.2	2.7	0	34		0	4.1
RP-8031	169	RP-8031	510	M	Uncharacterized conserved protein	*		Rp-454_asb-17770	0	995	510	905	99	56	220	1	1	FOR	1	32	7	Y	11.2	0.4	2	3		0.5	1	2	5		0.6	1	0	32		0	5.3	0	32		0	5.1	0	32		0	3.9
RP-5073	168	RP-5073	507	M	RNA polymerase II general transcription factor BTF3 - from invertebrate mitochondrial genome	*		Rp-454_asb-1450	0	1005	507	1588	100	32	177	1	1	FOR	1	92	100	Y	2.6	1.9	16	23		0.7	1.4	61	39	Y	2.6	0.4	1	92	Y	0.1	7.7	8	92		0.6	1.6	18	92		1.6	0.6
RP-10738	168	Rp-10738	507	M	Class 2 transcription repressor NC2	*		Rp-454_asb-9575	0	1005	507	1053	100	48	228	1	1	FOR	1	53	29		4.9	1	10	10		1	0.9	9	20		0.7	1.1	0	53	Y	0	8.8	1	53	Y	0.1	4.2	1	53	Y	0.2	3.2
RP-8030	167	Rp-8030	504	M	Uncharacterized conserved protein	*		Rp-454_asb-17771	0	985	505	892	99	57	221	1	1	FOR	1	5	8		1.6	2.4	4	0		4.2	0	4	4		1.4	0.5	0	5		0	0.8	0	5		0	0.8	1	5		1.4	0.3
RP-52626	169	RP-52626	510	M	Predicted methyltransferase	*		Rp-454_asb-24911	0	999	504	1177	100	43	106	1	1	FOR	1	32	1	Y	44.8	0.1	1	0		1.1	0	0	1		0	0.6	0	32		0	5.3	0	32		0	5.1	0	32		0	3.9
RP-36534	262	RP-36534	789	M	Bucentaur or craniofacial development	*		Rp-454_asb-3885	0	967	499	1081	99	46	251	291	1	FOR	1	18	4		10.1	0.4	1	1		0.5	0.5	2	2		1.1	0.4	0	18		0	3	0	18		0	2.9	0	18		0	2.2
RP-27716	163	Rp-27716	492	M	cap binding protein	*		Rp-454_asb-14495	0	967	492	840	99	59	144	1	1	FOR	1	38	9	Y	10.6	0.4	6	3		1.6	0.4	0	9		0	5.2	0	38	Y	0	6.3	0	38		0	6	4	38		0.8	0.9
RP-7696	162	Rp-7696	489	M	SCF ubiquitin ligase	*		Rp-454_asb-6097	0	969	489	2400	100	20	651	1	1	FOR	1	250	202	Y	3.4	1.4	74	73		1.1	1	55	147	Y	0.6	1.5	0	250	Y	0	41.7	0	250	Y	0	39.7	9	250	Y	0.3	3
RP-20594	161	RP-20594	486	M	Membrane protein involved in ER to Golgi transport	*		Rp-454_asb-16443	0	963	486	1411	100	34	328	1	1	FOR	1	52	8	Y	16.2	0.3	1	7		0.1	3.5	0	8		0	4.6	1	52	Y	0.1	4.3	0	52	Y	0	8.3	1	52	Y	0.2	3.1
RP-28406	157	RP-28406	474	M	small nuclear ribonucleoprotein polypeptide C	*		Rp-454_asb-49234	0	940	474	631	100	75	55	1	1	FOR	1	13	1	Y	18.2	0.1	0	1		0	1	0	1		0	0.6	1	13		0.4	1.1	0	13		0	2.1	3	13		1.8	0.4
RP-45000	156	RP-45000	468	M	separation anxiety protein - truncated at 3 prime			Rp-454_asb-16973	0	928	468	1034	100	45	214	1	1	FOR	1	28	3	Y	19.6	0.2	3	0		3.2	0	0	3		0	1.7	0	28		0	4.7	0	28		0	4.4	1	28		0.3	1.7
RP-5856	153	Rp-5856	462	M	Ubiquitin-conjugating enzyme E2	*		Rp-454_asb-8089	0	916	462	930	100	50	229	1	1	FOR	1	135	75		5	1	33	21		1.6	0.6	21	54		0.6	1.4	0	135	Y	0	22.5	0	135	Y	0	21.4	6	135	Y	0.4	2.3
RP-20987	201	RP-20987	606	M	U1-like Zn-finger protein	*		Rp-454_asb-29190	0	868	457	997	99	46	263	1	1	FOR	1	46	48	Y	2.6	1.8	4	9		0.4	1.8	35	13	Y	4.3	0.2	0	46	Y	0	7.7	0	46	Y	0	7.3	1	46		0.2	2.8
RP-5669	147	Rp-5669	444	M	ML domain	*		Rp-454_asb-483	0	880	444	697	100	64	32	1	1	FOR	1	79	510	Y	0.4	11.5	172	177		1	1	161	349	Y	0.8	1.2	0	79	Y	0	13.2	0	79	Y	0	12.5	0	79	Y	0	9.5
RP-14654	146	Rp-14654	441	M	Exon-exon junction complex, Magoh component	*		Rp-454_asb-14338	0	874	441	827	100	53	194	1	1	FOR	1	86	53		4.5	1.1	17	15		1.1	0.8	21	32		1.1	0.8	0	86	Y	0	14.3	0	86	Y	0	13.7	0	86	Y	0	10.4
RP-24968	152	RP-24968	459	M	Uncharacterized potential DNA-binding protein C17orf49 homolog	*		Rp-454_asb-24895	0	874	441	2586	100	17	1678	19	1	FOR	1	45	7	Y	15.8	0.3	2	3		0.5	1	2	5		0.6	1	0	45	Y	0	7.5	0	45	Y	0	7.1	1	45		0.2	2.7
RP-48349	146	RP-48349	438	M	Transmembrane protein - truncated at 3 prime			Rp-454_asb-18983	0	807	438	472	98	93	33	1	1	FOR	1	3	0		8.4	0	0	0		0	0	0	0		0	0	0	3		0	0.5	0	3		0	0.5	0	3		0	0.4
RP-17322	144	Rp-17322	435	S	Peptidyl-prolyl cis-trans isomerase - truncated at 5 prime	*		Rp-454_asb-20589	0	862	435	683	100	64	111	1	1	FOR	1	31	17		4.8	1	7	2		2.5	0.3	8	9		1.4	0.6	0	31		0	5.2	0	31		0	4.9	1	31		0.3	1.9
RP-18453	143	Rp-18453	432	M	Mediator complex protein	*		Rp-454_asb-19327	0	856	432	749	100	58	212	1	1	FOR	1	25	11		5.8	0.8	3	7		0.4	1.8	1	10		0.2	2.9	0	25		0	4.2	0	25		0	4	0	25		0	3
RP-9172	143	RP-9172	432	M	conserved hypothetical protein	*		Rp-454_asb-9786	0	856	432	1453	100	30	105	1	1	FOR	1	43	219	Y	0.5	9	115	72	Y	1.7	0.6	32	187	Y	0.3	3.3	0	43	Y	0	7.2	0	43	Y	0	6.8	1	43		0.2	2.6
RP-3695	141	Rp-3695	426	M	mediator complex subunit 22	*		Rp-454_asb-9227	0	837	426	1260	99	34	330	1	1	FOR	1	19	12		4.1	1.1	5	4		1.1	0.7	3	9		0.5	1.3	0	19		0	3.2	0	19		0	3	0	19		0	2.3
RP-11795	139	Rp-11795	420	M	bZIP transcription factor MafK	*		Rp-454_asb-20035	0	833	420	926	100	45	190	1	1	FOR	1	20	16		3.3	1.4	9	6		1.4	0.6	1	15	Y	0.1	4.3	0	20		0	3.3	0	20		0	3.2	0	20		0	2.4
RP-2876	152	Rp-2876	459	M	Myosin-2 essential light chain (Myosin II essential light chain) (Nonmuscle myosin essential light chain) isoform 2	*		Rp-454_asb-5790	0	821	414	1038	100	40	433	46	1	FOR	1	91	66		3.8	1.3	28	27		1.1	0.9	11	55	Y	0.3	2.6	1	91	Y	0.1	7.6	1	91	Y	0.1	7.2	2	91	Y	0.2	3.7
RP-54532	134	Rp-54532	405	M	Transmembrane Fragile-X-F protein	*		Rp-454_asb-26587	0	803	405	864	100	47	165	1	1	FOR	1	17	2	Y	15.9	0.2	1	0		1.1	0	1	1		0.9	0.3	0	17		0	2.8	0	17		0	2.7	1	17		0.5	1
RP-54333	135	Rp-54333	404	M	Deoxyuridine 5-triphosphate nucleotidohydrolase (dUTPase) (dUTP pyrophosphatase) (PPAR-interacting protein 4) (PIP4) isoform 1 - truncated at 3 prime			Rp-454_asb-26027	0	785	404	685	99	59	113	1	1	FOR	1	1	2		0.9	1.8	2	0		2.1	0	0	2		0	1.1	0	1		0	0.2	0	1		0	0.2	0	1		0	0.1
RP-1149	133	Rp-1149	402	M	DNA-binding protein	*		Rp-454_asb-14405	0	797	402	709	100	57	212	1	1	FOR	1	43	21		5.5	0.9	9	5		1.6	0.5	7	14		0.8	1	1	43	Y	0.1	3.6	0	43	Y	0	6.8	4	43		0.8	1
RP-47454	129	Rp-47454	390	M	RNA polymerase II subunit 9	*		Rp-454_asb-19216	0	773	390	927	100	42	444	1	1	FOR	1	2	1		2.8	0.6	1	0		1.1	0	0	1		0	0.6	0	2		0	0.3	0	2		0	0.3	2	2		5.5	0.1
RP-17741	129	RP-17741	390	M	Uncharacterized conserved protein (tumor-specific protein BCL7 in humans)	*		Rp-454_asb-37028	0	765	390	828	99	47	220	1	1	FOR	1	8	4		4.5	0.8	1	2		0.4	1	1	3		0.4	0.9	0	8		0	1.3	0	8		0	1.3	1	8		0.9	0.5
RP-19848	137	Rp-19848	410	M	NADH dehydrogenase subunit 6 - truncated at 3 prime			Rp-454_asb-26213	0	720	387	903	99	43	305	1	1	FOR	1	62	14	Y	11.6	0.4	4	9		0.4	1.8	1	13	Y	0.1	3.7	1	62	Y	0.1	5.2	0	62	Y	0	9.8	5	62		0.7	1.2
RP-6745	126	Rp-6745	381	M	profilin	*		Rp-454_asb-16870	0	755	381	1043	100	37	378	1	1	REV	1	145	32	Y	12.3	0.4	15	3	Y	3.9	0.2	14	18		1.3	0.7	0	145	Y	0	24.2	0	145	Y	0	23	2	145	Y	0.1	5.8
RP-2934	126	Rp-2934	381	M	Ribonuclease H1/H2 small subunit	*		Rp-454_asb-22674	0	724	381	926	99	41	319	1	1	FOR	1	28	4	Y	15.7	0.2	1	2		0.4	1	1	3		0.4	0.9	0	28		0	4.7	0	28		0	4.4	0	28		0	3.4
RP-13669	125	Rp-13669	378	M	Prefoldin subunit 6 (Protein Ke2)	*		Rp-454_asb-8251	0	749	378	1142	100	33	176	1	1	FOR	1	62	33		5.1	0.9	17	9		1.8	0.5	7	26		0.4	1.9	0	62	Y	0	10.3	0	62	Y	0	9.8	3	62		0.4	1.9
RP-6301	123	Rp-6301	372	M	splicing factor SC35, putative	*		Rp-454_asb-7106	0	729	372	1415	99	26	104	1	1	FOR	1	86	27	Y	8.6	0.6	9	10		0.9	1	8	19		0.7	1.2	4	86	Y	0.3	2.9	0	86	Y	0	13.7	1	86	Y	0.1	5.2
RP-9408	121	Rp-9408	366	M	Small nuclear ribonucleoprotein (snRNP) Sm core protein	*		Rp-454_asb-12398	0	710	366	2559	99	14	243	1	1	FOR	1	165	168	Y	2.7	1.8	16	30	Y	0.5	1.8	122	46	Y	4.4	0.2	1	165	Y	0	13.8	0	165	Y	0	26.2	17	165		0.8	1.1
RP-130052	121	Rp-130052	366	M	hypothetical conserved protein	*		Rp-454_asb-128974	0	718	366	522	99	70	53	1	1	FOR	1	4	0		11.2	0	0	0		0	0	0	0		0	0	0	4		0	0.7	0	4		0	0.6	0	4		0	0.5
RP-119126	121	Rp-119126	366	M	vacuolar ATP synthase subunit F, putative	*		Rp-454_asb-89346	0	702	366	588	99	62	128	1	1	FOR	1	7	0		19.6	0	0	0		0	0	0	0		0	0	0	7		0	1.2	0	7		0	1.1	0	7		0	0.8
RP-114277	236	RP-114277	711	M	CUE domain-containing protein 1	*		Rp-454_asb-94123	0	726	366	779	100	47	151	1	1	FOR	1	3	0		8.4	0	0	0		0	0	0	0		0	0	0	3		0	0.5	0	3		0	0.5	0	3		0	0.4
RP-7800	119	Rp-7800	360	M	hypothetical conserved protein	*		Rp-454_asb-10396	0	714	360	923	100	39	425	1	1	REV	1	11	9		3.1	1.4	3	2		1.1	0.5	4	5		1.1	0.6	1	11		0.5	0.9	0	11		0	1.7	0	11		0	1.3
RP-22729	116	Rp-22729	351	M	DNA polymerase epsilon, subunit C	*		Rp-454_asb-45902	0	696	351	626	100	56	138	1	1	REV	1	11	9		3.1	1.4	0	5		0	5	4	5		1.1	0.6	0	11		0	1.8	0	11		0	1.7	0	11		0	1.3
RP-8110	116	Rp-8110	351	M	transcription elongation factor SPT4, putative	*		Rp-454_asb-9593	0	696	351	1725	100	20	121	1	1	FOR	1	310	8	Y	96.4	0	3	0		3.2	0	5	3		2.1	0.3	0	310	Y	0	51.7	0	310	Y	0	49.2	0	310	Y	0	37.3
RP-6828	115	Rp-6828	348	M	Transmembrane protein precursor 32	*		Rp-454_asb-1878	0	690	348	1575	100	22	145	1	1	FOR	1	50	134	Y	1	4.7	47	43		1.1	0.9	44	90		0.8	1.1	1	50	Y	0.1	4.2	0	50	Y	0	7.9	2	50		0.3	2
RP-8250	112	Rp-8250	339	M	Dynein light chain	*		Rp-454_asb-26428	0	672	339	1075	100	32	282	1	1	REV	1	26	6	Y	10.4	0.4	2	2		0.7	0.7	2	4		0.7	0.8	0	26		0	4.3	0	26		0	4.1	1	26		0.3	1.6
RP-43708	108	Rp-43708	327	M	SARM protein (with sterile alpha and armadillo motifs)	*		Rp-454_asb-24234	0	648	327	591	100	55	154	1	1	REV	1	13	11		3	1.4	8	0		8.4	0	3	8		0.6	1.1	1	13		0.4	1.1	0	13		0	2.1	1	13		0.6	0.8
RP-33699	106	RP-33699	321	M	Death-associated protein 1 (DAP-1)	*		Rp-454_asb-27324	1e-170	597	324	799	98	41	160	1	1	FOR	1	5	3		3.5	0.9	2	1		1.1	0.3	0	3		0	1.7	0	5		0	0.8	0	5		0	0.8	0	5		0	0.6
RP-11707	103	RP-11707	312	M	hypothetical conserved protein	*		Rp-454_asb-14946	1e-177	618	312	933	100	33	121	1	1	FOR	1	55	17	Y	8.6	0.5	7	3		1.8	0.4	7	10		1.1	0.7	19	55	Y	2	0.5	8	55		0.9	1	24	55	Y	3.5	0.3
RP-11220	97	Rp-11220	294	M	small nuclear ribonucleoprotein E	*		Rp-454_asb-10064	1e-166	583	294	761	100	39	246	1	1	REV	1	46	31		4	1.2	8	15		0.5	1.7	8	23		0.6	1.5	0	46	Y	0	7.7	0	46	Y	0	7.3	5	46		0.9	0.9
RP-17870	97	Rp-17870	294	M	Dynein-associated protein Roadblock	*		Rp-454_asb-27267	1e-166	583	294	722	100	41	355	1	1	FOR	1	9	2		8.4	0.4	1	1		0.5	0.5	0	2		0	1.1	0	9		0	1.5	0	9		0	1.4	2	9		1.7	0.4
RP-112535	94	Rp-112535	285	M	Small nuclear ribonucleoprotein E	*		Rp-454_asb-94734	1e-161	565	285	729	100	39	268	1	1	FOR	1	19	0	Y	53.2	0	0	0		0	0	0	0		0	0	0	19		0	3.2	0	19		0	3	0	19		0	2.3
RP-5416	92	Rp-5416	279	M	Dolichol-phosphate mannosyltransferase, subunit 3	*		Rp-454_asb-13146	1e-157	553	279	509	100	55	101	1	1	FOR	1	11	7		3.9	1.1	0	0		0	0	7	0		11.9	0	0	11		0	1.8	0	11		0	1.7	2	11		1.4	0.4
RP-111513	91	Rp-111513	276	M	Small nuclear ribonucleoprotein (snRNP) SMF	*		Rp-454_asb-58890	1e-155	547	276	526	100	52	162	1	1	REV	1	13	0		36.4	0	0	0		0	0	0	0		0	0	0	13		0	2.2	1	13		0.5	1	0	13		0	1.6
RP-2259	87	RP-2259	264	V	Trypsin-like serine protease - truncated at 5 prime	*		Rp-454_asb-28015	1e-141	500	264	648	99	41	6	1	1	FOR	1	64	2851	Y	0.1	79	1	504	Y	0	252	2346	505	Y	7.9	0.1	0	64	Y	0	10.7	0	64	Y	0	10.2	0	64	Y	0	7.7
RP-6191	84	Rp-6191	255	M	heat shock factor binding protein 1-like	*		Rp-454_asb-5430	1e-143	505	255	846	100	30	297	1	1	REV	1	107	5	Y	49.9	0.1	2	2		0.7	0.7	1	4		0.3	1.1	0	107	Y	0	17.8	0	107	Y	0	17	0	107	Y	0	12.9
RP-8264	109	Rp-8264	330	M	FKBP-type peptidyl-prolyl cis-trans isomerase	*		Rp-454_asb-13212	1e-138	490	247	1188	100	21	90	1	2	FOR	1	145	98		4.1	1.2	27	37		0.7	1.3	34	64		0.9	1.1	1	145	Y	0	12.1	0	145	Y	0	23	2	145	Y	0.1	5.8
RP-3412	80	Rp-3412	243	M	bladder cancer associated protein	*		Rp-454_asb-10133	1e-136	482	243	998	100	24	222	1	1	FOR	1	222	1068	Y	0.6	8.6	194	274	Y	0.7	1.4	600	468	Y	2.2	0.4	0	222	Y	0	37	5	222	Y	0.1	5.9	6	222	Y	0.2	3.8
RP-59271	80	RP-59271	243	M	Domain of unknown function (DUF1909)	*		Rp-454_asb-28619	1e-136	482	243	722	100	34	175	1	1	FOR	1	2	4		1.1	2.4	1	0		1.1	0	3	1		2.6	0.1	1	2		2	0.2	1	2		2.2	0.2	0	2		0	0.2
RP-10150	93	Rp-10150	282	G	60S ribosomal protein L37 - truncated at 5 prime	*		Rp-454_asb-39528	1e-130	464	234	313	100	75	24	16	1	FOR	1	1	12		0.2	10.8	0	12	Y	0	12	0	12		0	6.9	0	1		0	0.2	0	1		0	0.2	0	1		0	0.1
RP-28582	77	Rp-28582	234	M	Regulatory protein MLP	*		Rp-454_asb-48697	1e-130	464	234	830	100	28	90	1	1	FOR	1	6	1		8.4	0.3	0	1		0	1	0	1		0	0.6	0	6		0	1	0	6		0	1	2	6		2.4	0.2
RP-23589	72	Rp-23589	219	M	60S ribosomal protein L29	*		Rp-454_asb-18997	1e-121	434	219	564	100	39	216	1	1	FOR	1	61	9	Y	17.1	0.3	4	4		0.8	0.8	1	8		0.2	2.3	35	61	Y	3.4	0.3	12	61		1.3	0.7	85	61	Y	11.4	0.1
RP-3413	68	Rp-3413	207	M	Uncharacterized conserved protein BC10 (implicated in bladder cancer in humans)	*		Rp-454_asb-10134	1e-114	410	207	556	100	37	150	1	1	REV	1	0	1		0	1.8	1	0		1.1	0	0	1		0	0.6	0	0		0	0	0	0		0	0	0	0		0	0
RP-108734	64	Rp-108734	195	M	nucleolar protein family A, member 3	*		Rp-454_asb-10549	1e-107	387	195	548	100	36	184	1	1	FOR	1	21	0	Y	58.8	0	0	0		0	0	0	0		0	0	0	21		0	3.5	0	21		0	3.3	1	21		0.4	1.3
RP-16601	198	Rp-16601	597	M	DMQ mono-oxygenase/Ubiquinone biosynthesis protein COQ7/CLK-1/CAT5	*		Rp-454_asb-21559	0	1183	597	737	100	81	105	1	1	FOR	1	14	13		2.8	1.6	1	8		0.1	4	4	9		0.7	1	0	14		0	2.3	0	14		0	2.2	0	14		0	1.7
RP-12672	121	Rp-12672	366	M	transcription initiation factor IID subunit	*		Rp-454_asb-15754	0	726	366	787	100	47	201	1	1	FOR	1	5	7		1.8	2.1	4	1		2.1	0.2	2	5		0.6	1	0	5		0	0.8	0	5		0	0.8	0	5		0	0.6
RP-29097	715	RP-29097	2145	E	hypothetical protein - fragment			Rp-454_asb-19423	0	4197	2145	2640	99	81	297	1	1	FOR	1	30	18		4.4	1	9	3		2.4	0.3	6	12		0.8	1	0	30		0	5	0	30		0	4.8	4	30		1.1	0.7
RP-1976	226	RP-1976	681	M	hypothetical protein	*		Rp-454_asb-28574	0	1134	616	860	98	72	1	1	2	FOR	1	36	0	Y	100.8	0	0	0		0	0	0	0		0	0	0	36	Y	0	6	0	36		0	5.7	7	36		1.6	0.5
RP-23578	201	RP-23578	600	M	hypothetical protein - truncated at 3 prime			Rp-454_asb-34157	0	1158	600	709	99	85	4	1	1	REV	1	5	2		4.7	0.6	1	1		0.5	0.5	0	2		0	1.1	1	5		1	0.4	0	5		0	0.8	1	5		1.4	0.3
RP-7555	286	Rp-7555	861	M	ribosomal protein L7e	*		Rp-454_asb-5193	0	1635	841	1296	99	65	287	21	1	FOR	1	104	154	Y	1.9	2.6	40	55		0.8	1.3	59	95		1	0.9	1	104	Y	0.1	8.7	4	104	Y	0.3	3.3	20	104		1.6	0.6
RP-5848	502	RP-5848	1509	M	cytochrome P450	*		Rp-454_asb-2797	0	2062	1071	1400	99	77	1	439	1	FOR	1	21	60	Y	1	4.9	24	32		0.8	1.3	4	56	Y	0.1	6.4	0	21		0	3.5	0	21		0	3.3	0	21		0	2.5
RP-34799	474	RP-34799	1422	D	Acetylcholinesterase/Butyrylcholinesterase - fragment			Rp-454_asb-17424	0	2746	1393	1594	99	87	203	1	1	FOR	1	1	49	Y	0.1	44.1	41	1	Y	21.5	0	7	42	Y	0.3	3	0	1		0	0.2	52	1	Y	172.1	0	1	1		4.1	0.1
RP-3939	318	Rp-3939	957	M	receptor for activated protein kinase C-like	*		Rp-454_asb-2116	0	1897	957	1187	100	81	119	1	1	FOR	1	223	243	Y	2.6	2	99	70		1.5	0.7	74	169		0.7	1.3	4	223	Y	0.1	7.4	5	223	Y	0.1	5.9	41	223	Y	1.5	0.6
RP-28721	265	RP-28721	798	M	RNA-binding protein musashi/mRNA cleavage and polyadenylation factor I complex, subunit HRP1	*		Rp-454_asb-16356	0	1582	798	1863	100	43	157	1	1	FOR	1	52	16	Y	8.6	0.5	4	2		1.4	0.4	10	6	Y	2.4	0.3	2	52	Y	0.2	2.9	2	52	Y	0.2	2.8	1899	52	Y	296.7	0
RP-10598	248	Rp-10598	747	M	triosephosphate isomerase	*		Rp-454_asb-1266	0	1465	747	2862	99	26	1885	1	1	REV	1	229	183	Y	3.5	1.4	57	64		0.9	1.1	62	121		0.9	1.1	0	229	Y	0	38.2	12	229	Y	0.3	2.8	11	229	Y	0.4	2.3
RP-32848	203	RP-32848	612	M	Glutathione S-transferase	*		Rp-454_asb-51706	0	1197	612	1021	99	60	312	1	1	REV	1	5	6		2	1.8	0	4		0	4	2	4		0.7	0.8	0	5		0	0.8	0	5		0	0.8	0	5		0	0.6
RP-178026	95	RP-178026	288	D	Nuclear hormone receptor betaFTZ-F1 - truncated at 5 prime	*		Rp-454_asb-161600	1e-149	527	290	321	98	90	3	1	1	FOR	1	1	0		2.8	0	0	0		0	0	0	0		0	0	0	1		0	0.2	0	1		0	0.2	0	1		0	0.1
RP-14824	114	Rp-14824	345	M	ribosomal protein L36e	*		Rp-454_asb-13698	1e-143	505	255	630	100	40	80	1	1	FOR	1	74	84	Y	2.4	2	23	21		1.1	0.9	40	44	Y	1.5	0.6	28	74	Y	2.2	0.4	6	74		0.5	1.7	56	74	Y	6.2	0.2
RP-205753	77	RP-205753	234	E	Probable nuclear hormone receptor HR3 - truncated at 5 prime	*		Rp-454_asb-93782	1e-128	456	234	545	99	43	1	1	1	FOR	1	2	0		5.6	0	0	0		0	0	0	0		0	0	0	2		0	0.3	0	2		0	0.3	0	2		0	0.2
RP-14458	195	RP-14458	588	M	thioredoxin peroxidase 1	*		Rp-454_asb-10473	0	1166	588	1218	100	48	126	1	1	FOR	1	162	39	Y	11.3	0.4	8	12		0.6	1.3	19	20		1.5	0.6	0	162	Y	0	27	0	162	Y	0	25.7	3	162	Y	0.2	4.9
RP-46048	551	RP-46048	1656	M	eIF 2a kinase	*		Rp-454_asb-17953	0	3235	1656	2270	99	73	393	1	1	REV	1	37	2	Y	34.5	0.1	1	0		1.1	0	1	1		0.9	0.3	0	37	Y	0	6.2	0	37		0	5.9	1	37		0.2	2.2
RP-6163	534	RP-6163	1605	M	chaperonin subunit 6a zeta	*		Rp-454_asb-1927	0	3182	1605	2400	100	67	117	1	1	FOR	1	112	110	Y	2.8	1.8	37	49		0.8	1.3	24	86	Y	0.5	2	1	112	Y	0.1	9.3	1	112	Y	0.1	8.9	11	112		0.8	1.1
RP-10035	407	RP-10035	1224	M	isocitrate dehydrogenase	*		Rp-454_asb-10932	0	2426	1224	2052	100	60	284	1	1	FOR	1	156	112	Y	3.9	1.3	46	39		1.2	0.8	27	85	Y	0.5	1.7	4	156	Y	0.2	5.2	1	156	Y	0	12.4	3	156	Y	0.2	4.7
RP-118852	374	RP-118852	1125	M	Fructose-1,6-bisphosphatase, cytosolic	*		Rp-454_asb-82156	0	2103	1125	1462	99	77	75	1	1	FOR	1	19	0	Y	53.2	0	0	0		0	0	0	0		0	0	0	19		0	3.2	0	19		0	3	0	19		0	2.3
RP-1527	357	Rp-1527	1074	M	jun activation domain binding protein	*		Rp-454_asb-11107	0	2129	1074	1621	100	66	279	1	1	FOR	1	73	45		4.4	1.1	17	17		1	0.9	11	34		0.5	1.6	0	73	Y	0	12.2	0	73	Y	0	11.6	1	73	Y	0.1	4.4
RP-2619	352	RP-2619	1059	M	Glyoxylate reductase/hydroxypyruvate reductase	*		Rp-454_asb-3380	0	2028	1059	1815	99	58	161	1	1	FOR	1	20	40	Y	1.4	3.4	20	17		1.2	0.8	3	37	Y	0.1	5.3	2	20		0.6	1.1	0	20		0	3.2	4	20		1.6	0.5
RP-9732	345	Rp-9732	1038	M	Iron/ascorbate family oxidoreductases	*		Rp-454_asb-13507	0	2058	1038	1569	100	66	296	1	1	FOR	1	9	25	Y	1	4.5	8	11		0.7	1.2	6	19		0.5	1.6	0	9		0	1.5	14	9		9.3	0.1	4	9		3.3	0.2
RP-11054	326	Rp-11054	981	M	Translation initiation factor 3, subunit h (eIF-3h)	*		Rp-454_asb-12756	0	1945	981	1191	100	82	73	1	1	FOR	1	108	109	Y	2.7	1.8	30	32		1	1	47	62		1.3	0.7	0	108	Y	0	18	0	108	Y	0	17.1	2	108	Y	0.2	4.3
RP-24371	323	Rp-24371	972	M	Annexin IX isoform A	*		Rp-454_asb-23691	0	1919	972	1409	99	69	246	1	1	FOR	1	18	10		4.6	0.9	3	2		1.1	0.5	5	5		1.4	0.5	0	18		0	3	0	18		0	2.9	0	18		0	2.2
RP-5233	505	RP-5233	1518	M	Serpin	*		Rp-454_asb-4417	0	1802	953	994	99	96	43	1	1	FOR	1	14	1	Y	19.6	0.1	1	0		1.1	0	0	1		0	0.6	0	14		0	2.3	0	14		0	2.2	0	14		0	1.7
RP-121414	356	Rp-121414	1071	M	fructose-1,6-bisphosphatase	*		Rp-454_asb-83926	0	1863	940	1012	100	93	1	132	1	FOR	1	15	0	Y	42	0	0	0		0	0	0	0		0	0	0	15		0	2.5	0	15		0	2.4	0	15		0	1.8
RP-7222	309	RP-7222	930	M	N-methyl-D-aspartate receptor glutamate-binding subunit	*		Rp-454_asb-14115	0	1828	930	1406	99	66	190	1	1	FOR	1	36	41	Y	2.4	2	16	19		0.8	1.1	6	35	Y	0.3	2.9	2	36		0.3	2	0	36		0	5.7	0	36		0	4.3
RP-7299	299	Rp-7299	900	M	ribosomal protein L5	*		Rp-454_asb-5211	0	1776	900	1190	99	76	96	1	1	FOR	1	196	375	Y	1.5	3.4	137	103		1.4	0.7	135	240		1	1	7	196	Y	0.2	4.1	7	196	Y	0.2	3.9	12	196	Y	0.5	1.8
RP-91876	280	RP-91876	843	M	Microtubule-binding protein involved in cell cycle control	*		Rp-454_asb-87011	0	1655	843	1164	99	72	155	1	1	FOR	1	51	0	Y	142.8	0	0	0		0	0	0	0		0	0	0	51	Y	0	8.5	0	51	Y	0	8.1	0	51	Y	0	6.1
RP-9787	273	Rp-9787	822	M	prohibitin protein WPH	*		Rp-454_asb-17964	0	1629	822	1415	100	58	301	1	1	FOR	1	74	38		5.3	0.9	17	17		1	0.9	4	34	Y	0.2	3.9	1	74	Y	0.1	6.2	0	74	Y	0	11.7	5	74		0.6	1.5
RP-16746	266	RP-16746	801	M	ribonuclease P	*		Rp-454_asb-7319	0	1566	801	1158	99	69	116	1	1	REV	1	75	36		5.7	0.9	14	17		0.8	1.1	5	31	Y	0.3	3	1	75	Y	0.1	6.3	0	75	Y	0	11.9	5	75		0.5	1.5
RP-4575	259	Rp-4575	780	M	TGF beta-inducible nuclear protein 1	*		Rp-454_asb-11126	0	1546	780	1538	100	51	512	1	1	FOR	1	75	89	Y	2.3	2.1	32	31		1.1	0.9	26	63		0.7	1.3	3	75	Y	0.2	3.1	1	75	Y	0.1	6	17	75	Y	1.9	0.5
RP-9415	253	RP-9415	762	M	Electron transfer flavoprotein, beta subunit	*		Rp-454_asb-6144	0	1487	762	1130	99	67	158	1	1	FOR	1	81	57		3.9	1.3	18	23		0.8	1.2	16	41		0.6	1.4	2	81	Y	0.1	4.5	9	81		0.7	1.3	7	81		0.7	1.2
RP-5162	250	Rp-5162	753	M	proteasome beta-subunit	*		Rp-454_asb-13949	0	1453	753	1128	99	67	105	1	1	FOR	1	149	91		4.5	1.1	33	30		1.1	0.9	28	63		0.7	1.2	0	149	Y	0	24.8	0	149	Y	0	23.7	4	149	Y	0.2	3.6
RP-3874	218	RP-3874	657	M	Manganese superoxide dismutase	*		Rp-454_asb-10345	0	1294	657	2473	99	27	179	1	2	FOR	1	142	59		6.6	0.7	24	26		0.9	1	9	50	Y	0.3	2.9	1	142	Y	0	11.8	0	142	Y	0	22.5	3	142	Y	0.2	4.3
RP-10086	206	Rp-10086	621	M	proteasome beta 3 subunit	*		Rp-454_asb-11694	0	1231	621	2591	100	24	898	1	1	FOR	1	120	49		6.7	0.7	12	12		1	0.9	25	24	Y	1.7	0.5	0	120	Y	0	20	0	120	Y	0	19	4	120	Y	0.3	2.9
RP-12047	186	RP-12047	561	M	glucosamine-6-phosphate N-acetyltransferase	*		Rp-454_asb-19476	0	1096	561	1054	99	53	397	1	1	FOR	1	20	12		4.3	1	8	1		4.2	0.1	3	9		0.5	1.3	0	20		0	3.3	0	20		0	3.2	0	20		0	2.4
RP-11042	182	Rp-11042	549	M	ADP-ribosylation factor	*		Rp-454_asb-20550	0	1088	549	1205	100	46	395	1	1	FOR	1	26	28	Y	2.5	1.9	7	12		0.6	1.5	9	19		0.8	1.1	1	26		0.2	2.2	3	26		0.7	1	3	26		0.9	0.8
RP-5235	175	Rp-5235	528	M	cytochrome c oxidase polypeptide IV	*		Rp-454_asb-4146	0	1039	524	1895	100	28	1279	1	1	REV	1	220	48	Y	12.6	0.4	3	21	Y	0.1	5.3	24	24		1.6	0.6	1	220	Y	0	18.3	1	220	Y	0	17.5	6	220	Y	0.2	3.8
RP-24655	170	RP-24655	513	M	hypothetical conserved protein	*		Rp-454_asb-17912	0	1001	513	850	99	60	50	1	1	FOR	1	15	16		2.5	1.8	5	2		1.8	0.3	9	7		1.9	0.4	1	15		0.4	1.3	0	15		0	2.4	0	15		0	1.8
RP-72191	165	Rp-72191	498	M	cyclophilin-like protein	*		Rp-454_asb-64158	0	987	498	800	100	62	89	1	1	FOR	1	0	5		0	9	0	0		0	0	5	0		8.5	0	0	0		0	0	0	0		0	0	0	0		0	0
RP-102162	163	RP-102162	492	L	Endocuticle structural glycoprotein - truncated at 5 prime	*		Rp-454_asb-107352	0	967	492	1026	99	48	123	1	1	FOR	1	57	0	Y	159.6	0	0	0		0	0	0	0		0	0	0	57	Y	0	9.5	0	57	Y	0	9	0	57	Y	0	6.9
RP-15903	178	Rp-15903	537	M	signal peptidase 18 kDa subunit	*		Rp-454_asb-11261	0	973	491	1333	100	37	267	47	1	FOR	1	64	32		5.4	0.9	17	12		1.4	0.7	3	29	Y	0.2	4.2	0	64	Y	0	10.7	1	64	Y	0.1	5.1	1	64	Y	0.1	3.9
RP-115847	161	RP-115847	486	M	cuticle protein	*		Rp-454_asb-114890	0	963	486	667	100	73	59	1	1	FOR	1	11	0		30.8	0	0	0		0	0	0	0		0	0	0	11		0	1.8	0	11		0	1.7	0	11		0	1.3
RP-6114	155	Rp-6114	468	M	Predicted splicing factor, SR protein superfamily	*		Rp-454_asb-19062	0	928	468	653	100	72	86	1	1	REV	1	16	3		11.2	0.3	1	2		0.4	1	0	3		0	1.7	0	16		0	2.7	0	16		0	2.5	1	16		0.5	1
RP-6113	155	Rp-6113	468	M	Predicted splicing factor, SR protein superfamily	*		Rp-454_asb-19426	0	928	468	884	100	53	146	1	1	FOR	1	74	13	Y	14.8	0.3	3	3		0.8	0.8	7	6		1.7	0.4	0	74	Y	0	12.3	0	74	Y	0	11.7	1	74	Y	0.1	4.5
RP-8471	154	Rp-8471	465	M	ubiquitin-conjugating enzyme E2I	*		Rp-454_asb-28022	0	922	465	1174	100	40	205	1	1	FOR	1	20	9		5.6	0.8	5	4		1.1	0.7	0	9		0	5.2	0	20		0	3.3	0	20		0	3.2	2	20		0.8	0.8
RP-19567	153	RP-19567	462	M	Ubiquitin-protein ligase	*		Rp-454_asb-28505	0	900	462	868	99	53	182	1	1	FOR	1	13	2		12.1	0.3	1	1		0.5	0.5	0	2		0	1.1	0	13		0	2.2	0	13		0	2.1	0	13		0	1.6
RP-18812	148	RP-18812	444	M	actin-depolymerizing factor 1 - truncated at 3 prime			Rp-454_asb-7376	0	864	444	717	99	62	248	1	1	FOR	1	100	8	Y	31.1	0.1	5	3		1.3	0.5	0	8		0	4.6	1	100	Y	0.1	8.3	1	100	Y	0.1	7.9	2	100	Y	0.2	4
RP-121263	139	RP-121263	415	M	cuticle protein - truncated at 3 prime			Rp-454_asb-122795	0	807	415	448	99	93	32	1	1	FOR	1	7	0		19.6	0	0	0		0	0	0	0		0	0	0	7		0	1.2	0	7		0	1.1	0	7		0	0.8
RP-103674	130	RP-103674	393	M	Cuticle protein	*		Rp-454_asb-110426	0	728	397	463	98	86	48	1	1	FOR	1	6	0		16.8	0	0	0		0	0	0	0		0	0	0	6		0	1	0	6		0	1	0	6		0	0.7
RP-97689	129	RP-97689	390	M	Insect pheromone-binding family	*		Rp-454_asb-106670	0	757	390	565	99	69	45	1	1	FOR	1	44	0	Y	123.2	0	0	0		0	0	0	0		0	0	0	44	Y	0	7.3	0	44	Y	0	7	0	44		0	5.3
RP-95581	128	RP-95581	387	M	H rich uticle protein	*		Rp-454_asb-103501	0	751	387	633	99	61	77	1	1	FOR	1	16	0	Y	44.8	0	0	0		0	0	0	0		0	0	0	16		0	2.7	0	16		0	2.5	0	16		0	1.9
RP-7867	127	RP-7867	384	M	hypothetical conserved protein	*		Rp-454_asb-17472	0	729	384	1355	99	28	379	1	1	FOR	1	133	38	Y	9.5	0.5	9	16		0.6	1.6	13	25		0.9	1	1	133	Y	0	11.1	1	133	Y	0	10.6	19	133		1.2	0.8
RP-90637	135	RP-90637	408	M	Insect cuticle protein	*		Rp-454_asb-54472	0	761	384	627	100	61	52	1	1	FOR	1	13	0		36.4	0	0	0		0	0	0	0		0	0	0	13		0	2.2	0	13		0	2.1	0	13		0	1.6
RP-156748	122	RP-156748	369	M	Cuticular protein	*		Rp-454_asb-147154	0	718	370	478	99	77	70	1	1	FOR	1	2	0		5.6	0	0	0		0	0	0	0		0	0	0	2		0	0.3	0	2		0	0.3	0	2		0	0.2
RP-96328	117	RP-96328	354	M	Cuticular protein	*		Rp-454_asb-105941	0	702	354	554	100	64	105	1	1	FOR	1	35	0	Y	98	0	0	0		0	0	0	0		0	0	0	35		0	5.8	0	35		0	5.6	0	35		0	4.2
RP-6758	105	Rp-6758	318	M	thioredoxin-like protein	*		Rp-454_asb-15272	1e-180	630	318	1088	100	29	615	1	1	REV	1	25	34	Y	2	2.4	14	11		1.2	0.7	9	25		0.6	1.4	2	25		0.5	1.4	1	25		0.3	2	0	25		0	3
RP-90609	93	RP-90609	282	G	Insect cuticle protein - truncated at 5 prime	*		Rp-454_asb-54471	1e-159	559	282	490	100	58	120	1	2	FOR	1	13	0		36.4	0	0	0		0	0	0	0		0	0	0	13		0	2.2	0	13		0	2.1	0	13		0	1.6
RP-181878	75	RP-181878	225	L	cuticle protein - fragment			Rp-454_asb-164927	1e-111	400	214	320	99	67	13	4	1	REV	1	2	0		5.6	0	0	0		0	0	0	0		0	0	0	2		0	0.3	0	2		0	0.3	0	2		0	0.2
RP-40108	68	Rp-40108	207	M	transport protein Sec61 gamma subunit	*		Rp-454_asb-3926	1e-114	410	207	473	100	44	145	1	1	FOR	1	0	10		0	18	9	0		9.5	0	1	9		0.2	2.6	0	0		0	0	0	0		0	0	0	0		0	0
RP-2894	413	RP-2894	1242	M	fumarylacetoacetate hydrolase	*		Rp-454_asb-3548	0	2446	1242	1451	99	86	127	1	1	FOR	1	140	475	Y	0.8	6.1	170	151		1.2	0.9	154	321		0.8	1.2	3	140	Y	0.1	5.8	0	140	Y	0	22.2	0	140	Y	0	16.9
RP-11146	101	RP-11146	306	Q	lysozyme C - truncated at 5 prime	*		Rp-454_asb-40716	1e-173	607	306	477	100	64	55	1	1	FOR	1	18	40	Y	1.2	3.8	0	40	Y	0	40	0	40	Y	0	23	0	18		0	3	49	18	Y	17.1	0.1	0	18		0	2.2
RP-2195	596	RP-2195	1791	T	polyubiquitin - truncated at 5 prime	*		Rp-454_asb-3877	0	3511	1791	2015	99	89	1	1	3	FOR	1	164	327	Y	1.4	3.6	119	101		1.2	0.8	107	220		0.8	1.2	2	164	Y	0.1	9.1	0	164	Y	0	26	20	164		1	0.9
RP-13216	461	RP-13216	1386	M	Alpha-1,2 glucosyltransferase/transcriptional activator	*		Rp-454_asb-11534	0	2748	1386	1836	100	75	97	1	1	REV	1	65	23		7.6	0.6	7	14		0.5	1.8	2	21	Y	0.2	4	1	65	Y	0.1	5.4	0	65	Y	0	10.3	1	65	Y	0.1	3.9
RP-661	444	RP-661	1335	M	thymidine phosphorylase	*		Rp-454_asb-3243	0	2512	1335	1595	98	84	153	1	1	REV	1	11	36	Y	0.8	5.4	19	13		1.4	0.7	4	32	Y	0.2	3.7	0	11		0	1.8	0	11		0	1.7	0	11		0	1.3
RP-8949	418	RP-8949	1257	M	N-acetyllactosaminide beta-1,3-N-acetylglucosaminyltransferase	*		Rp-454_asb-33296	0	2492	1257	1665	100	75	354	1	1	FOR	1	16	13		3.2	1.4	3	3		0.8	0.8	7	6		1.7	0.4	0	16		0	2.7	0	16		0	2.5	0	16		0	1.9
RP-18130	353	RP-18130	1062	M	Casein kinase II, alpha subunit	*		Rp-454_asb-28663	0	2074	1062	1957	99	54	146	1	1	FOR	1	66	9	Y	18.5	0.2	4	3		1.1	0.6	2	7		0.4	1.3	0	66	Y	0	11	0	66	Y	0	10.5	3	66		0.4	2
RP-26040	352	RP-26040	1059	L	Zn finger protein - truncated at 5 prime	*		Rp-454_asb-30085	0	2083	1059	1675	99	63	195	1	3	FOR	1	2	7		0.7	4.2	4	1		2.1	0.2	2	5		0.6	1	0	2		0	0.3	0	2		0	0.3	1	2		2.8	0.1
RP-2747	331	RP-2747	996	M	Galactoside-binding lectin	*		Rp-454_asb-631	0	1974	996	1359	100	73	293	1	1	REV	1	47	428	Y	0.3	16.1	140	95	Y	1.5	0.7	193	235	Y	1.4	0.7	0	47	Y	0	7.8	0	47	Y	0	7.5	0	47	Y	0	5.7
RP-65767	316	RP-65767	951	M	many Zinc fingers	*		Rp-454_asb-36476	0	1877	951	1714	99	55	618	1	1	FOR	1	19	1	Y	26.6	0.1	1	0		1.1	0	0	1		0	0.6	0	19		0	3.2	0	19		0	3	0	19		0	2.3
RP-1401	286	Rp-1401	861	M	Predicted esterase	*		Rp-454_asb-6705	0	1683	861	1211	99	71	214	1	1	REV	1	13	110	Y	0.3	14.1	34	33		1.1	0.9	43	67		1.1	0.9	1	13		0.4	1.1	3	13		1.4	0.5	2	13		1.2	0.5
RP-45760	258	RP-45760	774	H	Zn finger protein - fragment			Rp-454_asb-15271	0	1503	774	1702	99	45	204	1	11	FOR	1	13	1	Y	18.2	0.1	1	0		1.1	0	0	1		0	0.6	0	13		0	2.2	0	13		0	2.1	2	13		1.2	0.5
RP-16446	240	RP-16446	723	M	Zn finger protein	*		Rp-454_asb-19731	0	1433	723	1862	100	39	923	1	1	FOR	1	18	11		4.2	1	3	6		0.5	1.5	2	9		0.3	1.7	0	18		0	3	0	18		0	2.9	1	18		0.4	1.1
RP-18726	240	RP-18726	723	G	Zn finger protein - truncated at 5 prime	*		Rp-454_asb-44219	0	1433	723	2039	100	35	502	1	1	FOR	1	56	2	Y	52.3	0.1	0	2		0	2	0	2		0	1.1	0	56	Y	0	9.3	0	56	Y	0	8.9	1	56	Y	0.1	3.4
RP-90612	391	RP-90612	1171	D	hypothetical protein - fragment			Rp-454_asb-54465	0	1306	687	1206	99	57	236	1	4	FOR	1	285	0	Y	798	0	0	0		0	0	0	0		0	0	0	285	Y	0	47.5	90	285	Y	2.1	0.5	1	285	Y	0	17.2
RP-13810	228	RP-13810	684	C	hypothetical conserved protein - fragment			Rp-454_asb-9229	0	1316	684	820	99	83	3	1	2	FOR	1	4	4		2.2	1.4	3	1		1.6	0.3	0	4		0	2.3	0	4		0	0.7	0	4		0	0.6	0	4		0	0.5
RP-27768	228	RP-27768	682	M	Multi C2H2-type Zn-finger protein - truncated at 3 prime			Rp-454_asb-48179	0	1312	682	1100	99	62	248	1	6	REV	1	26	3	Y	18.2	0.2	0	3		0	3	0	3		0	1.7	0	26		0	4.3	0	26		0	4.1	1	26		0.3	1.6
RP-19830	216	Rp-19830	651	M	Photoreceptor synaptic vesicle protein HRG4/UNC-119	*		Rp-454_asb-1427	0	1291	651	1312	100	50	241	1	1	FOR	1	22	72	Y	0.8	5.6	14	3	Y	3.7	0.2	55	17	Y	5.2	0.2	1	22		0.3	1.8	0	22		0	3.5	0	22		0	2.7
RP-119611	205	Rp-119611	618	M	Protein involved in meiotic recombination/predicted coiled-coil protein	*		Rp-454_asb-93198	0	1148	619	782	98	79	103	1	1	FOR	1	5	0		14	0	0	0		0	0	0	0		0	0	0	5		0	0.8	0	5		0	0.8	0	5		0	0.6
RP-55785	202	RP-55785	606	Y	C2H2-type Zn-finger protein - fragment			Rp-454_asb-27524	0	1172	607	630	99	96	3	1	1	FOR	1	2	2		1.9	1.2	2	0		2.1	0	0	2		0	1.1	0	2		0	0.3	0	2		0	0.3	0	2		0	0.2
RP-121652	199	RP-121652	594	Y	Zn finger protein - fragment			Rp-454_asb-19810	0	1106	594	3920	98	15	24	1	5	FOR	1	78	12	Y	16.8	0.3	5	3		1.3	0.5	4	8		0.8	0.9	0	78	Y	0	13	0	78	Y	0	12.4	6	78		0.6	1.3
RP-107342	191	RP-107342	576	M	hypothetical conserved protein	*		Rp-454_asb-114513	0	1120	577	1145	99	50	125	1	1	FOR	1	17	0	Y	47.6	0	0	0		0	0	0	0		0	0	0	17		0	2.8	0	17		0	2.7	0	17		0	2
RP-8658	182	RP-8658	546	Q	zinc finger protein 13 - fragment			Rp-454_asb-10972	0	1082	546	1507	100	36	453	1	1	FOR	1	21	15		3.7	1.2	9	5		1.6	0.5	1	14	Y	0.1	4	0	21		0	3.5	0	21		0	3.3	2	21		0.8	0.8
RP-120234	154	RP-120234	460	N	zinc finger protein - fragment			Rp-454_asb-121971	0	761	464	471	96	99	1	1	2	FOR	1	1	0		2.8	0	0	0		0	0	0	0		0	0	0	1		0	0.2	0	1		0	0.2	0	1		0	0.1
RP-57971	126	RP-57971	376	K	Zn finger protein - fragment			Rp-454_asb-30361	0	745	376	379	100	99	4	1	1	REV	1	0	1		0	1.8	1	0		1.1	0	0	1		0	0.6	0	0		0	0	0	0		0	0	0	0		0	0
RP-14009	122	RP-14009	369	M	Small nuclear ribonucleoprotein SMD1	*		Rp-454_asb-16064	0	731	369	1168	100	32	265	1	1	FOR	1	9	17	Y	1.4	3.1	5	8		0.6	1.3	4	13		0.5	1.5	0	9		0	1.5	0	9		0	1.4	1	9		0.8	0.5
RP-29766	120	Rp-29766	363	M	Peptidyl-tRNA hydrolase	*		Rp-454_asb-4179	0	684	363	492	98	74	111	1	1	FOR	1	16	22	Y	1.9	2.3	15	5	Y	2.6	0.3	2	20	Y	0.2	3.8	0	16		0	2.7	0	16		0	2.5	0	16		0	1.9
RP-74446	111	Rp-74446	331	G	Galactose binding lectin domain - fragment			Rp-454_asb-38951	0	648	331	1110	99	30	88	1	1	FOR	1	14	1	Y	19.6	0.1	1	0		1.1	0	0	1		0	0.6	0	14		0	2.3	0	14		0	2.2	0	14		0	1.7
RP-2750	121	RP-2750	366	S	Galactoside-binding lectin - truncated at 5 prime	*		Rp-454_asb-634	1e-164	575	310	1771	98	18	1027	1	2	REV	1	22	59	Y	1	4.6	20	12		1.6	0.6	27	32		1.4	0.7	1	22		0.3	1.8	0	22		0	3.5	1	22		0.4	1.3
RP-136727	87	RP-136727	264	M	Kazalzinho Kazal type serine protease inhibitor	*		Rp-454_asb-93188	1e-143	507	264	630	99	42	70	1	1	FOR	1	9	0		25.2	0	0	0		0	0	0	0		0	0	0	9		0	1.5	0	9		0	1.4	0	9		0	1.1
RP-23931	114	RP-23931	345	M	glycine-rich cuticle protein	*		Rp-454_asb-16603	1e-115	412	228	881	98	26	44	1	4	FOR	1	100	16	Y	16.5	0.3	3	5		0.5	1.3	8	8		1.5	0.5	96	100	Y	5.7	0.2	39	100	Y	2.6	0.4	3	100	Y	0.2	3
RP-4694	581	RP-4694	1743	I	polyprotein from picorna-like virus - fragment			Rp-454_asb-4242	0	2799	1432	1889	99	76	1	313	1	FOR	1	0	43	Y	0	77.4	10	20	Y	0.5	1.8	13	30		0.7	1.2	0	0		0	0	1	0		6.6	0	3	0		24.8	0
RP-100160	449	Rp-100160	1350	M	TuBulin, Alpha family member (tba-1)	*		Rp-454_asb-88785	0	2607	1351	1601	99	84	111	1	1	FOR	1	88	0	Y	246.4	0	0	0		0	0	0	0		0	0	0	88	Y	0	14.7	0	88	Y	0	14	0	88	Y	0	10.6
RP-6599	262	RP-6599	789	M	mucin with Chitin-binding domain type 2	*		Rp-454_asb-39294	0	1394	794	1596	97	50	550	1	1	REV	1	32	14		6	0.8	0	14	Y	0	14	0	14	Y	0	8	0	32		0	5.3	0	32		0	5.1	0	32		0	3.9
RP-15656	151	RP-15656	456	T	Mucin-like glycoprotein - truncated at 5 prime	*		Rp-454_asb-458	0	872	456	469	99	97	3	1	1	FOR	1	0	45	Y	0	81	43	1	Y	22.6	0	1	44	Y	0	12.6	0	0		0	0	0	0		0	0	0	0		0	0
RP-32323	103	RP-32323	312	M	enhancer of rudimentary	*		Rp-454_asb-51312	1e-172	603	312	741	99	42	193	1	1	FOR	1	25	1	Y	35	0.1	0	1		0	1	0	1		0	0.6	0	25		0	4.2	0	25		0	4	0	25		0	3
RP-6317	298	RP-6317	897	M	Enoyl-CoA hydratase	*		Rp-454_asb-1029	0	1764	898	1104	99	81	131	1	1	REV	1	85	173	Y	1.4	3.6	51	26	Y	2	0.5	96	77	Y	2.1	0.5	1	85	Y	0.1	7.1	0	85	Y	0	13.5	0	85	Y	0	10.2
RP-21880	161	RP-21880	486	M	Box H/ACA snoRNP component, involved in ribosomal RNA pseudouridinylation	*		Rp-454_asb-15236	0	942	486	691	99	70	90	1	1	FOR	1	7	15	Y	1.2	3.4	7	6		1.1	0.8	2	13		0.2	2.5	1	7		0.8	0.6	0	7		0	1.1	2	7		2.1	0.3
RP-1136	158	Rp-1136	477	M	S10e ribosomal protein	*		Rp-454_asb-310	0	946	477	1263	100	38	724	1	1	REV	1	40	51	Y	2.2	2.2	23	15		1.5	0.6	13	38		0.6	1.6	47	40	Y	6.9	0.1	134	40	Y	21.6	0	70	40	Y	14.1	0.1
RP-9741	130	Rp-9741	393	M	ubiquitin/ribosomal protein S30e fusion protein	*		Rp-454_asb-9255	0	771	393	616	99	64	118	1	1	FOR	1	38	49	Y	2.1	2.3	18	15		1.2	0.8	16	33		0.8	1.1	2	38		0.3	2.1	2	38		0.3	2	10	38	Y	2.1	0.4
RP-10100	508	Rp-10100	1527	M	alpha-amylase	*		Rp-454_asb-5376	0	3027	1527	1650	100	93	108	1	1	FOR	1	9	53	Y	0.5	9.5	29	16		1.8	0.5	8	45	Y	0.3	2.9	0	9		0	1.5	0	9		0	1.4	0	9		0	1.1
RP-5481	239	Rp-5481	720	M	Gasp - perithrophic membrane protein homolog of Drosophila Gasp	*		Rp-454_asb-11963	0	1427	720	1892	100	38	66	1	1	FOR	1	140	33	Y	11.5	0.4	4	13	Y	0.3	2.6	16	17		1.5	0.6	0	140	Y	0	23.3	0	140	Y	0	22.2	0	140	Y	0	16.9
RP-50332	561	RP-50332	1683	I	2,3-cyclic-nucleotide 2-phosphodiesterase - fragment			Rp-454_asb-22984	0	3305	1683	2327	99	72	191	1	1	FOR	1	30	11		7	0.6	9	0		9.5	0	2	9		0.3	1.7	0	30		0	5	0	30		0	4.8	0	30		0	3.6
RP-9986	430	RP-9986	1293	M	Metalloprotease	*		Rp-454_asb-18730	0	2531	1293	2211	99	58	470	1	1	FOR	1	42	21		5.3	0.9	11	6		1.7	0.5	4	17		0.4	2	1	42	Y	0.1	3.5	1	42	Y	0.2	3.3	3	42		0.6	1.3
RP-5966	404	Rp-5966	1215	M	ribosomal protein L3e	*		Rp-454_asb-10258	0	2377	1215	1458	99	83	147	1	1	FOR	1	106	161	Y	1.8	2.7	52	49		1.1	0.9	60	101		1	1	4	106	Y	0.2	3.5	7	106	Y	0.4	2.1	41	106	Y	3.2	0.3
RP-1410	220	Rp-1410	663	M	ribosomal protein L13	*		Rp-454_asb-837	0	1314	663	1621	100	41	561	1	1	FOR	1	147	169	Y	2.4	2.1	58	64		0.9	1.1	47	122	Y	0.6	1.5	6	147	Y	0.2	3.5	1	147	Y	0	11.7	26	147		1.5	0.7
RP-2310	195	Rp-2310	588	M	S7e ribosomal protein	*		Rp-454_asb-1131	0	1088	588	954	98	62	79	1	1	FOR	1	665	176	Y	10.5	0.5	42	56		0.8	1.3	78	98	Y	1.3	0.7	5	665	Y	0	18.5	2	665	Y	0	35.2	8	665	Y	0.1	8.9
RP-19229	123	Rp-19229	372	M	ribosomal protein L35e	*		Rp-454_asb-27285	0	737	372	718	100	52	270	1	1	FOR	1	67	39		4.7	1	8	15		0.5	1.7	16	23		1.1	0.8	7	67		0.6	1.4	7	67		0.7	1.3	45	67	Y	5.5	0.2
RP-17164	316	Rp-17164	951	M	ribosomal protein L23Ae	*		Rp-454_asb-11741	0	1885	951	1380	100	69	182	1	1	FOR	1	84	64		3.6	1.4	14	14		1	0.9	36	28	Y	2.1	0.4	6	84	Y	0.4	2	2	84	Y	0.2	4.4	28	84	Y	2.7	0.3
RP-1347	154	Rp-1347	465	M	S18e ribosomal protein	*		Rp-454_asb-9715	0	908	466	1184	99	39	338	1	1	REV	1	119	101	Y	3.3	1.5	38	35		1.1	0.9	28	73		0.6	1.4	6	119	Y	0.3	2.8	1	119	Y	0.1	9.4	20	119		1.4	0.7
RP-1870	356	Rp-1870	1071	M	Mitochondrial carrier protein	*		Rp-454_asb-1880	0	2107	1071	1613	99	66	127	1	1	FOR	1	155	210	Y	2.1	2.4	53	60		0.9	1.1	97	113	Y	1.4	0.7	4	155	Y	0.2	5.2	1	155	Y	0	12.3	10	155		0.5	1.7
RP-2005	314	Rp-2005	945	M	acidic p0 ribosomal protein	*		Rp-454_asb-614	0	1865	945	1547	99	61	119	1	1	FOR	1	296	339	Y	2.4	2.1	125	101		1.3	0.8	113	226		0.8	1.1	13	296	Y	0.3	3.5	26	296	Y	0.6	1.7	46	296		1.3	0.8
RP-17262	277	Rp-17262	834	M	Crotonase/Enoyl-Coenzyme A (CoA) hydratase superfamily	*		Rp-454_asb-11036	0	1653	834	1229	100	68	215	1	1	FOR	1	67	18	Y	9.9	0.5	12	3	Y	3.2	0.2	3	15		0.3	2.2	0	67	Y	0	11.2	1	67	Y	0.1	5.3	0	67	Y	0	8.1
RP-7383	268	Rp-7383	807	M	ribosomal protein L7a	*		Rp-454_asb-3574	0	1584	799	1003	100	80	156	9	1	FOR	1	142	153	Y	2.6	1.9	46	52		0.9	1.1	55	98		0.9	1	1	142	Y	0	11.8	1	142	Y	0	11.3	16	142		0.9	1
RP-10269	254	RP-10269	765	M	hypothetical conserved protein	*		Rp-454_asb-23414	0	1477	765	1491	99	51	446	1	1	FOR	1	57	37		4.2	1.1	8	12		0.6	1.3	17	20		1.4	0.6	6	57		0.6	1.4	0	57	Y	0	9	10	57		1.4	0.6
RP-1315	247	Rp-1315	744	M	14-3-3-like protein (Leonardo protein) (14-3-3 zeta) isoform 1	*		Rp-454_asb-1340	0	1475	744	1064	100	70	185	1	1	FOR	1	173	438	Y	1.1	4.5	155	144		1.1	0.9	139	299	Y	0.8	1.2	9	173	Y	0.3	2.9	3	173	Y	0.1	6.9	21	173		1	0.9
RP-8122	224	Rp-8122	675	M	Predicted member of the intramitochondrial sorting protein family	*		Rp-454_asb-11874	0	1338	675	1390	100	49	111	1	1	FOR	1	69	70	Y	2.7	1.8	21	29		0.7	1.3	20	50		0.7	1.4	1	69	Y	0.1	5.8	0	69	Y	0	11	4	69		0.5	1.7
RP-533	217	RP-533	654	M	ribosomal protein L10a isoform 9	*		Rp-454_asb-1739	0	1263	653	875	99	75	98	2	1	REV	1	107	206	Y	1.4	3.4	61	77		0.8	1.2	68	138		0.8	1.1	163	107	Y	9.1	0.1	155	107	Y	9.5	0.1	22	107	Y	1.7	0.6
RP-7203	193	Rp-7203	582	M	Vesicle coat complex COPII, GTPase subunit SAR1	*		Rp-454_asb-10335	0	1154	582	2307	100	25	109	1	1	FOR	1	90	49		5	1	13	31	Y	0.4	2.2	5	44	Y	0.2	4.2	0	90	Y	0	15	0	90	Y	0	14.3	1	90	Y	0.1	5.4
RP-18191	193	Rp-18191	582	M	Ras-like GTP-binding protein Rho1 isoform 1	*		Rp-454_asb-3685	0	1122	582	1525	99	38	295	1	1	FOR	1	126	36	Y	9.5	0.5	13	13		1	0.9	10	26		0.6	1.4	0	126	Y	0	21	0	126	Y	0	20	1	126	Y	0.1	7.6
RP-4168	187	Rp-4168	564	M	RAS-like GTP-binding protein RhoA	*		Rp-454_asb-22653	0	1096	564	1075	99	52	170	1	1	FOR	1	8	25	Y	0.9	5	9	14		0.6	1.4	2	23	Y	0.1	4.4	0	8		0	1.3	0	8		0	1.3	0	8		0	1
RP-3897	220	Rp-3897	663	M	60s ribosomal protein L10	*		Rp-454_asb-3272	0	1072	545	986	99	55	209	119	1	REV	1	191	218	Y	2.4	2	70	89		0.8	1.3	59	159	Y	0.6	1.5	5	191	Y	0.2	5.3	4	191	Y	0.1	6.1	19	191		0.8	1.2
RP-7112	179	Rp-7112	540	I	Microsomal signal peptidase 25 kDa subunit (SPC25) - truncated at 5 prime	*		Rp-454_asb-12227	0	1070	540	1938	100	28	977	1	1	REV	1	137	196	Y	1.9	2.6	44	55		0.8	1.2	97	99	Y	1.6	0.6	3	137	Y	0.1	5.7	0	137	Y	0	21.7	5	137	Y	0.3	2.8
RP-26858	179	RP-26858	540	M	GTP-binding ADP-ribosylation factor Arf1 - from invertebrate mitochondrial genome	*		Rp-454_asb-13346	0	1055	540	1433	99	38	571	1	1	REV	1	18	9		5	0.9	6	2		2.1	0.3	1	8		0.2	2.3	0	18		0	3	0	18		0	2.9	1	18		0.4	1.1
RP-14857	162	Rp-14857	489	M	ATP synthase delta chain, mitochondrial	*		Rp-454_asb-20438	0	961	489	700	99	70	82	1	1	FOR	1	37	16		6.1	0.8	4	8		0.5	1.6	4	12		0.5	1.4	0	37	Y	0	6.2	1	37		0.2	2.9	1	37		0.2	2.2
RP-3254	152	Rp-3254	459	M	40S ribosomal protein S16	*		Rp-454_asb-4689	0	910	459	661	100	69	109	1	1	FOR	1	79	339	Y	0.7	7.6	87	109	Y	0.8	1.2	143	196	Y	1.2	0.8	12	79		0.9	1	2	79	Y	0.2	4.2	20	79	Y	2.1	0.5
RP-6698	133	Rp-6698	402	M	RNA polymerase subunit K	*		Rp-454_asb-5357	0	797	402	3145	100	13	189	1	1	FOR	1	123	67		5.1	1	26	15		1.7	0.6	26	41		1.1	0.9	0	123	Y	0	20.5	0	123	Y	0	19.5	1	123	Y	0.1	7.4
RP-19487	64	Rp-19487	195	M	Translation machinery associated TMA7	*		Rp-454_asb-30678	1e-107	387	195	1157	100	17	202	1	1	FOR	1	35	10		8.9	0.5	3	5		0.5	1.3	2	8		0.4	1.5	1	35	Y	0.2	2.9	0	35		0	5.6	0	35		0	4.2
RP-4635	427	Rp-4635	1284	M	zinc finger, MYND-type containing 10	*		Rp-454_asb-39298	0	2529	1284	1408	99	91	89	1	1	FOR	1	21	0	Y	58.8	0	0	0		0	0	0	0		0	0	0	21		0	3.5	0	21		0	3.3	0	21		0	2.5
RP-121600	196	Rp-121600	591	M	hypothetical conserved protein	*		Rp-454_asb-85046	0	1172	591	933	100	63	267	1	1	FOR	1	43	0	Y	120.4	0	0	0		0	0	0	0		0	0	0	43	Y	0	7.2	0	43	Y	0	6.8	0	43		0	5.2
RP-152676	104	RP-152676	315	M	50S ribosomal protein L24 - bacterial contaminant	*		Rp-454_asb-144400	1e-174	609	315	606	99	52	12	1	1	FOR	1	7	0		19.6	0	0	0		0	0	0	0		0	0	0	7		0	1.2	0	7		0	1.1	0	7		0	0.8
RP-93190	639	RP-93190	1920	M	heat shock 70kDa protein 1-like isoform 2	*		Rp-454_asb-86907	0	3790	1920	2415	99	80	375	1	1	FOR	1	131	0	Y	366.8	0	0	0		0	0	0	0		0	0	0	131	Y	0	21.8	0	131	Y	0	20.8	0	131	Y	0	15.8
RP-6421	399	RP-6421	1200	M	Aspartyl protease	*		Rp-454_asb-4569	0	2379	1200	1416	100	85	60	1	1	FOR	1	56	154	Y	1	4.9	81	30	Y	2.7	0.4	43	111	Y	0.7	1.4	0	56	Y	0	9.3	1	56	Y	0.1	4.4	0	56	Y	0	6.7
RP-8932	149	RP-8932	450	M	Membrane protein involved in organellar division	*		Rp-454_asb-14477	0	846	447	1579	99	28	777	1	1	FOR	1	62	28		6	0.8	16	10		1.5	0.6	2	26	Y	0.1	5	0	62	Y	0	10.3	1	62	Y	0.1	4.9	3	62		0.4	1.9
RP-88617	325	RP-88617	978	M	Chitin binding Peritrophin-A domain	*		Rp-454_asb-74312	0	1899	978	1152	99	85	89	1	1	FOR	1	13	1	Y	18.2	0.1	0	0		0	0	1	0		1.7	0	0	13		0	2.2	0	13		0	2.1	0	13		0	1.6
RP-657	569	RP-657	1710	M	Biotinidase	*		Rp-454_asb-820	0	3382	1710	3865	99	44	96	1	1	FOR	1	197	1025	Y	0.5	9.3	329	534	Y	0.6	1.6	162	863	Y	0.3	3	0	197	Y	0	32.8	6	197	Y	0.2	4.5	0	197	Y	0	23.7
RP-99958	528	RP-99958	1587	M	leucine aminopeptidase	*		Rp-454_asb-81580	0	3146	1587	2071	100	77	247	1	1	FOR	1	69	0	Y	193.2	0	0	0		0	0	0	0		0	0	0	69	Y	0	11.5	0	69	Y	0	11	0	69	Y	0	8.3
RP-14950	522	RP-14950	1569	M	methylmalonate-semialdehyde dehydrogenase, mitochondrial	*		Rp-454_asb-2049	0	3089	1569	3046	99	52	136	1	1	FOR	1	102	84	Y	3.4	1.5	27	31		0.9	1.1	26	58		0.7	1.2	1	102	Y	0.1	8.5	0	102	Y	0	16.2	1	102	Y	0.1	6.1
RP-28591	490	RP-28591	1473	M	Flavin containing amine oxidoreductase	*		Rp-454_asb-13034	0	2920	1473	1791	100	82	183	1	1	REV	1	29	19		4.1	1.1	15	2	Y	5.3	0.1	2	17	Y	0.2	3.3	0	29		0	4.8	0	29		0	4.6	0	29		0	3.5
RP-6776	488	Rp-6776	1467	M	Cytochrome P450	*		Rp-454_asb-3670	0	2884	1467	1913	99	77	83	1	1	FOR	1	55	272	Y	0.6	8.7	100	72		1.4	0.7	100	172		1	1	0	55	Y	0	9.2	0	55	Y	0	8.7	0	55	Y	0	6.6
RP-41810	470	RP-41810	1413	M	uridine 5'-monophosphate synthase	*		Rp-454_asb-5928	0	2670	1416	1969	99	72	238	1	1	FOR	1	10	14	Y	1.9	2.3	8	0		8.4	0	6	8		1.1	0.7	0	10		0	1.7	0	10		0	1.6	1	10		0.8	0.6
RP-12292	465	RP-12292	1398	E	FAD oxidoreductase - truncated at 5 prime	*		Rp-454_asb-9152	0	2755	1398	1671	99	84	36	1	1	FOR	1	27	31	Y	2.4	2	16	9		1.7	0.5	6	25	Y	0.4	2.1	0	27		0	4.5	0	27		0	4.3	0	27		0	3.3
RP-18550	422	Rp-18550	1269	M	mannose-1-phosphate guanyltransferase	*		Rp-454_asb-24238	0	2516	1269	1527	100	83	170	1	1	FOR	1	26	22		3.2	1.5	5	9		0.5	1.5	8	14		0.9	0.9	0	26		0	4.3	0	26		0	4.1	2	26		0.6	1
RP-12272	395	Rp-12272	1188	M	Predicted hydrolase of the alpha/beta-hydrolase fold	*		Rp-454_asb-4085	0	2307	1188	1545	99	77	240	1	1	FOR	1	14	35	Y	1.1	4.2	26	7	Y	3.4	0.3	2	33	Y	0.1	6.3	0	14		0	2.3	0	14		0	2.2	0	14		0	1.7
RP-31017	392	Rp-31017	1179	M	Endoplasmic reticulum protein EP58, contains filamin rod domain and KDEL motif	*		Rp-454_asb-37381	0	2262	1181	1489	99	79	153	1	2	REV	1	17	4		9.5	0.4	1	1		0.5	0.5	2	2		1.1	0.4	0	17		0	2.8	0	17		0	2.7	0	17		0	2
RP-18302	373	RP-18302	1122	M	2-oxoisovalerate dehydrogenase subunit beta, mitochondrial	*		Rp-454_asb-2963	0	2224	1122	1718	100	65	113	1	1	FOR	1	39	30		3.5	1.4	13	10		1.2	0.7	7	23		0.5	1.7	0	39	Y	0	6.5	0	39	Y	0	6.2	1	39		0.2	2.3
RP-92543	345	RP-92543	1038	M	Replication factor C, subunit RFC2	*		Rp-454_asb-10897	0	2042	1038	1472	99	71	156	1	1	FOR	1	45	0	Y	126	0	0	0		0	0	0	0		0	0	0	45	Y	0	7.5	0	45	Y	0	7.1	3	45		0.5	1.4
RP-35466	338	Rp-35466	1017	M	cathepsin L	*		Rp-454_asb-8517	0	2000	1017	1592	99	64	152	1	1	FOR	1	74	2	Y	69.1	0	1	1		0.5	0.5	0	2		0	1.1	2	74	Y	0.2	4.1	0	74	Y	0	11.7	0	74	Y	0	8.9
RP-2100	335	RP-2100	1008	M	UDP-N-acetylglucosamine transporter	*		Rp-454_asb-2348	0	1982	1008	1481	99	68	274	1	1	REV	1	70	757	Y	0.3	19.2	160	241	Y	0.7	1.5	356	401	Y	1.5	0.6	1	70	Y	0.1	5.8	0	70	Y	0	11.1	0	70	Y	0	8.4
RP-3641	333	Rp-3641	1002	M	glyceraldehyde 3-phosphate dehydrogenase	*		Rp-454_asb-2106	0	1955	1002	1753	99	57	149	1	1	FOR	1	1569	126	Y	34.6	0.1	41	43		1	1	42	84		0.8	1.1	0	1569	Y	0	261.5	0	1569	Y	0	249	2	1569	Y	0	63
RP-11993	330	Rp-11993	993	M	Electron transfer flavoprotein, alpha subunit	*		Rp-454_asb-4865	0	1968	993	1204	100	82	58	1	1	FOR	1	23	17		3.6	1.3	6	5		1.1	0.7	6	11		0.9	0.9	0	23		0	3.8	0	23		0	3.7	1	23		0.3	1.4
RP-26793	329	RP-26793	990	M	Cdk activating kinase (CAK)/RNA polymerase II transcription initiation/nucleotide excision repair factor TFIIH/TFIIK, cyclin H subunit	*		Rp-454_asb-12245	0	1939	990	1376	99	72	278	1	1	REV	1	22	24	Y	2.5	1.9	17	5	Y	3	0.3	2	22	Y	0.1	4.2	0	22		0	3.7	0	22		0	3.5	0	22		0	2.7
RP-4222	310	RP-4222	933	M	mitochondrial GTPase 1	*		Rp-454_asb-13017	0	1814	927	1809	99	51	749	7	1	REV	1	39	14		7.3	0.6	6	6		0.9	0.9	2	12		0.3	2.3	0	39	Y	0	6.5	0	39	Y	0	6.2	3	39		0.6	1.2
RP-28729	412	RP-28729	1239	M	NADH-ubiquinone oxidoreductase 39 kda subunit	*		Rp-454_asb-31376	0	1643	906	1490	98	61	1	296	1	FOR	1	24	3	Y	16.8	0.2	2	0		2.1	0	1	2		0.6	0.6	0	24		0	4	0	24		0	3.8	0	24		0	2.9
RP-57549	299	Rp-57549	900	M	Putative nucleic acid-binding protein Hcc-1/proliferation associated cytokine-inducible protein, contains SAP domain	*		Rp-454_asb-30115	0	1784	900	1238	100	73	119	1	1	FOR	1	9	2		8.4	0.4	1	0		1.1	0	1	1		0.9	0.3	0	9		0	1.5	0	9		0	1.4	0	9		0	1.1
RP-20625	297	Rp-20625	894	M	mitochondrial carnitine/acylcarnitine carrier protein	*		Rp-454_asb-16330	0	1772	894	1342	100	67	198	1	2	FOR	1	42	47	Y	2.5	2	19	10		1.8	0.5	18	29		1	0.9	0	42	Y	0	7	0	42	Y	0	6.7	1	42		0.2	2.5
RP-10659	270	RP-10659	813	M	Chitin binding Peritrophin-A domain	*		Rp-454_asb-6868	0	1612	813	1455	100	56	62	1	1	FOR	1	84	161	Y	1.5	3.4	54	65		0.9	1.2	42	119	Y	0.6	1.6	0	84	Y	0	14	0	84	Y	0	13.3	0	84	Y	0	10.1
RP-29050	268	Rp-29050	807	M	conserved hypothetical protein	*		Rp-454_asb-13072	0	1584	807	1115	99	72	69	1	1	FOR	1	12	7		4.2	1	3	2		1.1	0.5	2	5		0.6	1	1	12		0.5	1	0	12		0	1.9	1	12		0.6	0.7
RP-102527	266	RP-102527	801	L	ATP synthase-gamma chain - truncated at 5 prime	*		Rp-454_asb-91019	0	1516	805	1541	99	52	287	1	1	FOR	1	15	0	Y	42	0	0	0		0	0	0	0		0	0	0	15		0	2.5	0	15		0	2.4	0	15		0	1.8
RP-5375	252	Rp-5375	759	P	Lysosomal-associated membrane protein - truncated at 5 prime	*		Rp-454_asb-8399	0	1505	759	2998	100	25	1659	1	1	FOR	1	109	74		4.1	1.2	19	26		0.7	1.3	29	45		1.1	0.9	0	109	Y	0	18.2	2	109	Y	0.1	5.8	3	109	Y	0.2	3.3
RP-30885	249	RP-30885	750	M	Mitochondrial ribosomal protein L10 - from mitochondrial genome	*		Rp-454_asb-13872	0	1457	751	1065	99	71	121	1	1	REV	1	13	7		4.6	0.9	4	1		2.1	0.2	2	5		0.6	1	0	13		0	2.2	0	13		0	2.1	1	13		0.6	0.8
RP-29069	245	RP-29069	738	F	Tetraspanin - truncated at 5 prime	*		Rp-454_asb-31703	0	1463	738	1503	100	49	332	1	1	FOR	1	42	11	Y	9.8	0.5	2	2		0.7	0.7	7	4		2.4	0.3	0	42	Y	0	7	0	42	Y	0	6.7	0	42		0	5.1
RP-7272	230	Rp-7272	693	M	syntaxin-8	*		Rp-454_asb-6526	0	1374	693	1174	100	59	101	1	1	FOR	1	44	51	Y	2.4	2	16	30	Y	0.5	1.8	5	46	Y	0.2	4.4	0	44	Y	0	7.3	0	44	Y	0	7	0	44		0	5.3
RP-17371	216	Rp-17371	651	M	hypothetical conserved protein	*		Rp-454_asb-11158	0	1275	651	1049	99	62	71	1	1	FOR	1	33	16		5.4	0.8	4	10		0.4	2	2	14	Y	0.2	2.7	0	33		0	5.5	0	33		0	5.2	0	33		0	4
RP-11091	211	RP-11091	636	M	Pacifastin inhibitor (LCMII) with vWF domain	*		Rp-454_asb-10038	0	1245	636	856	99	74	67	1	1	FOR	1	56	61	Y	2.5	1.9	29	14	Y	2	0.5	18	43		0.7	1.3	0	56	Y	0	9.3	0	56	Y	0	8.9	0	56	Y	0	6.7
RP-23710	311	RP-23710	936	M	Mitochondrial endonuclease	*		Rp-454_asb-46601	0	1068	582	797	98	73	217	358	1	REV	1	15	4		8.4	0.5	0	1		0	1	3	1		2.6	0.1	0	15		0	2.5	0	15		0	2.4	1	15		0.5	0.9
RP-7208	192	Rp-7208	579	M	40S ribosomal protein S3	*		Rp-454_asb-11814	0	1148	579	1262	100	46	451	1	1	FOR	1	130	312	Y	1.2	4.3	44	105	Y	0.4	2.3	163	149	Y	1.8	0.5	0	130	Y	0	21.7	2	130	Y	0.1	6.9	5	130	Y	0.3	2.6
RP-6458	180	RP-6458	543	M	GTP-binding ADP-ribosylation factor Arf1	*		Rp-454_asb-7450	0	975	544	1049	98	52	191	1	1	FOR	1	24	257	Y	0.3	18.5	97	86		1.2	0.9	74	183	Y	0.7	1.4	0	24		0	4	0	24		0	3.8	4	24		1.3	0.6
RP-120930	209	RP-120930	630	M	PPPDE peptidase domain-containing protein 1	*		Rp-454_asb-96769	0	1001	539	735	98	73	188	1	1	FOR	1	5	0		14	0	0	0		0	0	0	0		0	0	0	5		0	0.8	0	5		0	0.8	0	5		0	0.6
RP-3610	440	Rp-3610	1323	V	larval/pupal cuticle protein - truncated at 5 prime	*		Rp-454_asb-10699	0	1063	536	678	100	79	1	28	16	FOR	1	22	0	Y	61.6	0	0	0		0	0	0	0		0	0	0	22		0	3.7	0	22		0	3.5	0	22		0	2.7
RP-94736	177	RP-94736	534	M	Phosphatidylethanolamine binding protein	*		Rp-454_asb-83921	0	1033	529	806	99	66	130	6	1	FOR	1	19	0	Y	53.2	0	0	0		0	0	0	0		0	0	0	19		0	3.2	0	19		0	3	0	19		0	2.3
RP-8689	172	RP-8689	519	M	Pacifastin inhibitor (LCMII) with vWF adomain	*		Rp-454_asb-2831	0	1029	519	993	100	52	413	1	1	REV	1	205	75	Y	7.6	0.7	55	6	Y	8.3	0.1	14	61	Y	0.4	2.3	0	205	Y	0	34.2	0	205	Y	0	32.5	0	205	Y	0	24.7
RP-7717	167	Rp-7717	504	M	NADH dehydrogenase	*		Rp-454_asb-8969	0	999	504	1155	100	44	48	1	1	FOR	1	269	95	Y	7.8	0.6	30	30		1	1	35	60		1	1	0	269	Y	0	44.8	0	269	Y	0	42.7	5	269	Y	0.2	5.4
RP-8655	159	Rp-8655	480	M	trafficking protein particle complex subunit 6B	*		Rp-454_asb-16679	0	924	480	944	99	51	161	1	1	FOR	1	16	117	Y	0.4	12.4	10	6		1.5	0.5	101	16	Y	10.1	0.1	0	16		0	2.7	0	16		0	2.5	0	16		0	1.9
RP-60886	152	RP-60886	459	D	Chitin binding Peritrophin-A domain - truncated at 5 prime	*		Rp-454_asb-66887	0	894	459	925	99	50	46	1	2	FOR	1	188	2	Y	175.5	0	0	0		0	0	2	0		3.4	0	0	188	Y	0	31.3	0	188	Y	0	29.8	0	188	Y	0	22.7
RP-6896	147	Rp-6896	444	M	acyl carrier protein	*		Rp-454_asb-8106	0	880	444	768	100	58	98	1	1	FOR	1	19	31	Y	1.7	2.8	7	20	Y	0.4	2.5	4	27	Y	0.2	3.1	0	19		0	3.2	0	19		0	3	0	19		0	2.3
RP-21338	144	Rp-21338	435	M	RNA polymerase II holoenzyme and mediator subcomplex, subunit SURB7/SRB7	*		Rp-454_asb-13286	0	862	435	864	100	50	26	1	1	FOR	1	36	10	Y	9.2	0.5	6	4		1.3	0.6	0	10		0	5.7	0	36	Y	0	6	0	36		0	5.7	2	36		0.4	1.4
RP-173640	148	RP-173640	447	H	Cuticle protein - truncated at 5 prime	*		Rp-454_asb-159053	0	763	401	400	99	100	1	1	1	REV	1	2	0		5.6	0	0	0		0	0	0	0		0	0	0	2		0	0.3	0	2		0	0.3	0	2		0	0.2
RP-31918	131	RP-31918	396	M	Fe-S cluster biosynthesis protein ISA1 (contains a HesB-like domain)	*		Rp-454_asb-30660	0	761	396	707	99	56	166	1	1	REV	1	7	2		6.5	0.5	1	1		0.5	0.5	0	2		0	1.1	0	7		0	1.2	0	7		0	1.1	0	7		0	0.8
RP-132869	127	Rp-132869	384	M	Insect pheromone-binding family	*		Rp-454_asb-131369	0	753	384	561	99	68	92	1	1	FOR	1	4	0		11.2	0	0	0		0	0	0	0		0	0	0	4		0	0.7	0	4		0	0.6	0	4		0	0.5
RP-8743	112	Rp-8743	339	M	Defender against cell death protein/oligosaccharyltransferase, epsilon subunit	*		Rp-454_asb-40175	0	672	339	516	100	66	52	1	1	FOR	1	2	4		1.1	2.4	0	4		0	4	0	4		0	2.3	0	2		0	0.3	0	2		0	0.3	0	2		0	0.2
RP-15766	110	Rp-15766	333	M	NADH:ubiquinone dehydrogenase	*		Rp-454_asb-27944	1e-180	630	334	531	99	63	92	1	1	FOR	1	142	39	Y	9.9	0.5	5	7		0.7	1.2	27	12	Y	3.5	0.2	1	142	Y	0	11.8	0	142	Y	0	22.5	6	142	Y	0.3	2.4
RP-109148	104	Rp-109148	315	K	Histone H4 - truncated at 5 prime	*		Rp-454_asb-114631	1e-176	617	315	388	99	81	26	1	1	FOR	1	11	0		30.8	0	0	0		0	0	0	0		0	0	0	11		0	1.8	0	11		0	1.7	8	11		5.5	0.1
RP-129715	101	RP-129715	306	M	hypothetical secreted protein	*		Rp-454_asb-89144	1e-168	591	306	497	99	62	99	1	1	REV	1	17	0	Y	47.6	0	0	0		0	0	0	0		0	0	0	17		0	2.8	0	17		0	2.7	0	17		0	2
RP-19175	94	Rp-19175	285	M	Ubiquitin-like protein	*		Rp-454_asb-29260	1e-161	565	285	812	100	35	363	1	1	FOR	1	53	8	Y	16.5	0.3	1	6		0.2	3	1	7		0.2	2	0	53	Y	0	8.8	0	53	Y	0	8.4	1	53	Y	0.2	3.2
RP-10833	81	RP-10833	246	M	TP53-regulated inhibitor of apoptosis 1	*		Rp-454_asb-20344	1e-133	472	246	544	99	45	284	1	1	FOR	1	8	0		22.4	0	0	0		0	0	0	0		0	0	0	8		0	1.3	0	8		0	1.3	0	8		0	1
RP-103735	59	RP-103735	180	M	hypothetical secreted protein	*		Rp-454_asb-110227	2e-98	357	180	390	100	46	77	1	1	FOR	1	15	0	Y	42	0	0	0		0	0	0	0		0	0	0	15		0	2.5	0	15		0	2.4	0	15		0	1.8
RP-11045	54	RP-11045	165	M	hypothetical conserved protein	*		Rp-454_asb-9138	1e-89	327	165	543	100	30	182	1	1	FOR	1	50	53	Y	2.6	1.9	21	23		0.9	1	9	44	Y	0.3	2.5	16	50	Y	1.9	0.5	7	50		0.9	1	37	50	Y	6	0.2
RP-7135	129	Rp-7135	390	M	ribosomal protein L31e	*		Rp-454_asb-10205	0	773	390	683	100	57	170	1	1	FOR	1	130	126	Y	2.9	1.7	33	46		0.7	1.4	47	79		1	0.9	14	130		0.6	1.4	5	130	Y	0.3	3.4	11	130		0.7	1.3
RP-16118	178	Rp-16118	537	L	Cu2+/Zn2+ superoxide dismutase SOD1 - truncated at 5 prime	*		Rp-454_asb-8799	0	1065	537	1853	100	29	738	1	1	REV	1	51	8	Y	15.9	0.3	2	4		0.4	1.3	2	6		0.5	1.1	0	51	Y	0	8.5	3	51		0.4	2	1	51	Y	0.2	3.1
RP-8464	607	RP-8464	1824	M	ring finger protein 103	*		Rp-454_asb-10601	0	3576	1824	2249	99	81	49	1	1	FOR	1	58	78	Y	2.1	2.4	19	27		0.7	1.4	32	46		1.2	0.8	0	58	Y	0	9.7	0	58	Y	0	9.2	1	58	Y	0.1	3.5
RP-7772	510	RP-7772	1533	M	Glucosyltransferase - Alg8p	*		Rp-454_asb-10509	0	3023	1533	1807	99	85	247	1	1	FOR	1	14	50	Y	0.8	6	15	24		0.6	1.5	11	39	Y	0.5	1.9	0	14		0	2.3	0	14		0	2.2	1	14		0.6	0.8
RP-22997	429	RP-22997	1290	V	Diphthamide biosynthesis protein - truncated at 5 prime	*		Rp-454_asb-8619	0	2331	1180	1469	99	80	159	111	1	REV	1	26	10		6.6	0.7	3	7		0.4	1.8	0	10		0	5.7	0	26		0	4.3	0	26		0	4.1	0	26		0	3.1
RP-9873	332	Rp-9873	999	M	RAB geranylgeranyltransferase, beta subunit	*		Rp-454_asb-15315	0	1957	999	1711	99	58	237	1	1	FOR	1	32	26		3.3	1.4	9	16		0.6	1.6	1	25	Y	0.1	7.2	0	32		0	5.3	0	32		0	5.1	0	32		0	3.9
RP-14870	288	RP-14870	867	M	RNA polymerase II elongator associated protein	*		Rp-454_asb-21082	0	1183	613	983	99	62	7	65	2	FOR	1	17	10		4.3	1	2	2		0.7	0.7	6	4		2	0.3	0	17		0	2.8	0	17		0	2.7	1	17		0.5	1
RP-3221	139	Rp-3221	420	M	Diadenosine and diphosphoinositol polyphosphate phosphohydrolase	*		Rp-454_asb-1505	0	833	420	970	100	43	148	1	1	FOR	1	56	52	Y	3	1.6	19	17		1.1	0.9	16	36		0.7	1.2	1	56	Y	0.1	4.7	1	56	Y	0.1	4.4	0	56	Y	0	6.7
RP-4087	120	Rp-4087	360	M	FK506 binding protein 2 - truncated at 3 prime			Rp-454_asb-13173	0	706	360	596	99	60	171	1	1	REV	1	3	0		8.4	0	0	0		0	0	0	0		0	0	0	3		0	0.5	0	3		0	0.5	0	3		0	0.4
RP-50509	274	Rp-50509	825	M	farnesoic acid O-methyltransferase	*		Rp-454_asb-23733	0	1596	825	1076	99	77	142	1	1	FOR	1	91	3	Y	63.7	0.1	3	0		3.2	0	0	3		0	1.7	1	91	Y	0.1	7.6	2	91	Y	0.1	4.8	0	91	Y	0	11
RP-6771	135	Rp-6771	408	M	60S ribosomal protein L27e	*		Rp-454_asb-8967	0	753	411	662	98	62	71	1	1	FOR	1	60	77	Y	2.2	2.3	25	21		1.2	0.8	31	46		1.1	0.8	5	60		0.5	1.7	2	60	Y	0.2	3.2	21	60	Y	2.9	0.3
RP-95815	407	RP-95815	1224	M	Arrestin	*		Rp-454_asb-105936	0	2395	1224	1589	99	77	146	1	1	FOR	1	43	0	Y	120.4	0	0	0		0	0	0	0		0	0	0	43	Y	0	7.2	0	43	Y	0	6.8	0	43		0	5.2
RP-25681	342	Rp-25681	1029	D	arrestin1 isoform 1 - truncated at 5 prime	*		Rp-454_asb-7595	0	1992	1029	1612	99	64	123	1	1	FOR	1	33	1	Y	46.2	0.1	0	1		0	1	0	1		0	0.6	0	33		0	5.5	0	33		0	5.2	1	33		0.2	2
RP-2955	297	Rp-2955	894	M	putative 40S ribosomal protein SA	*		Rp-454_asb-1710	0	1764	894	2288	99	39	1026	1	1	REV	1	161	1061	Y	0.4	11.8	385	261	Y	1.5	0.7	415	646		1.1	0.9	5	161	Y	0.2	4.5	2	161	Y	0.1	8.5	6	161	Y	0.3	2.8
RP-6890	218	Rp-6890	657	M	putative S5e ribosomal protein	*		Rp-454_asb-8181	0	1287	657	1401	99	47	548	1	1	REV	1	107	155	Y	1.9	2.6	55	45		1.3	0.8	55	100		0.9	1	7	107	Y	0.4	2.2	0	107	Y	0	17	38	107	Y	2.9	0.3
RP-5328	118	Rp-5328	357	P	40S ribosomal protein S25 - truncated at 5 prime	*		Rp-454_asb-2385	1e-155	547	276	543	100	51	183	82	1	FOR	1	78	104	Y	2.1	2.4	19	33	Y	0.6	1.7	52	52	Y	1.7	0.6	45	78	Y	3.4	0.3	5	78		0.4	2.1	70	78	Y	7.3	0.1
RP-98841	141	RP-98841	426	M	hypothetical secreted protein of the Nao De family	*		Rp-454_asb-106466	0	844	426	641	100	66	33	1	1	FOR	1	21	0	Y	58.8	0	0	0		0	0	0	0		0	0	0	21		0	3.5	0	21		0	3.3	0	21		0	2.5
RP-1638	712	Rp-1638	2139	M	Chitin binding Peritrophin-A domain	*		Rp-454_asb-2656	0	4224	2139	4087	99	52	1876	1	1	REV	1	611	501	Y	3.4	1.5	115	185	Y	0.6	1.6	201	300		1.1	0.9	0	611	Y	0	101.8	0	611	Y	0	97	2	611	Y	0	24.5
RP-9456	414	RP-9456	1245	M	Peritrophin	*		Rp-454_asb-1312	0	2468	1245	1392	100	89	39	1	1	FOR	1	92	250	Y	1	4.8	101	74		1.4	0.7	75	175	Y	0.7	1.3	0	92	Y	0	15.3	0	92	Y	0	14.6	0	92	Y	0	11.1
RP-11811	415	Rp-11811	1248	M	Nucleoside transporter	*		Rp-454_asb-14240	0	2375	1198	1906	100	63	42	1	2	FOR	1	34	59	Y	1.6	3	18	33	Y	0.6	1.7	8	51	Y	0.3	3.3	0	34		0	5.7	1	34		0.2	2.7	4	34		0.9	0.8
RP-4901	391	RP-4901	1176	M	Predicted mutarotase	*		Rp-454_asb-10365	0	2272	1162	1592	99	73	164	1	1	FOR	1	39	17		6.1	0.8	7	7		0.9	0.9	3	14		0.3	2	0	39	Y	0	6.5	0	39	Y	0	6.2	0	39		0	4.7
RP-4349	330	RP-4349	993	M	Uncharacterized conserved protein with similarity to predicted ATPase of the PP-loop superfamily	*		Rp-454_asb-2919	0	1921	993	1852	99	54	371	1	1	FOR	1	48	175	Y	0.8	6.4	45	37		1.2	0.8	93	82	Y	1.9	0.5	0	48	Y	0	8	0	48	Y	0	7.6	0	48	Y	0	5.8
RP-19655	321	RP-19655	966	M	Negative elongation factor E	*		Rp-454_asb-44419	0	1855	966	1342	99	72	76	1	1	FOR	1	33	1	Y	46.2	0.1	0	1		0	1	0	1		0	0.6	0	33		0	5.5	0	33		0	5.2	0	33		0	4
RP-42081	265	RP-42081	798	M	THUMP domain-containing proteins	*		Rp-454_asb-33884	0	1505	798	1932	99	41	1065	1	1	REV	1	20	6		8	0.5	3	0		3.2	0	3	3		1.3	0.4	0	20		0	3.3	0	20		0	3.2	0	20		0	2.4
RP-6500	248	RP-6500	747	G	conserved hypothetical protein - truncated at 5 prime	*		Rp-454_asb-11505	0	1352	752	1619	98	46	1	1	2	FOR	1	1541	0	Y	4314.8	0	0	0		0	0	0	0		0	0	19	1541	Y	0.1	12.8	0	1541	Y	0	244.6	1	1541	Y	0	92.8
RP-2591	229	RP-2591	690	M	Chitin-binding domain type 2	*		Rp-454_asb-18103	0	1368	690	895	100	77	49	1	1	FOR	1	68	215	Y	0.9	5.6	3	149	Y	0	37.3	63	152	Y	0.7	1.4	5	68		0.4	1.9	2429	68	Y	233	0	0	68	Y	0	8.2
RP-2592	229	RP-2592	690	M	Mucin with Chitin-binding domain type 2	*		Rp-454_asb-18417	0	1346	690	939	99	73	92	1	1	FOR	1	42	348	Y	0.3	14.6	13	223	Y	0.1	15.9	112	236		0.8	1.2	4	42		0.6	1.4	3183	42	Y	490	0	0	42		0	5.1
RP-40449	206	Rp-40449	621	M	proteasome beta type-2 subunit	*		Rp-454_asb-20393	0	1223	621	940	99	66	251	1	1	FOR	1	15	7		5.3	0.8	5	0		5.3	0	2	5		0.6	1	0	15		0	2.5	0	15		0	2.4	2	15		1	0.6
RP-34034	170	Rp-34034	513	M	Mitochondrial ribosomal protein L27	*		Rp-454_asb-17848	0	1017	513	1172	100	44	598	1	1	REV	1	11	3		7.7	0.5	2	1		1.1	0.3	0	3		0	1.7	0	11		0	1.8	0	11		0	1.7	0	11		0	1.3
RP-11474	71	RP-11474	216	M	Transcription factor TFIIH complex subunit Tfb5	*		Rp-454_asb-13957	1e-120	428	216	783	100	28	163	1	1	FOR	1	55	1	Y	77	0	0	1		0	1	0	1		0	0.6	0	55	Y	0	9.2	0	55	Y	0	8.7	0	55	Y	0	6.6
RP-43897	151	RP-43897	451	M	Cuticle protein - truncated at 3 prime			Rp-454_asb-15077	0	841	451	507	98	89	56	1	1	FOR	1	12	0		33.6	0	0	0		0	0	0	0		0	0	0	12		0	2	0	12		0	1.9	0	12		0	1.4
RP-15775	462	Rp-15775	1389	S	Predicted transporter ADD1 (major facilitator superfamily) - truncated at 5 prime	*		Rp-454_asb-1746	0	2722	1389	1788	99	78	170	1	1	FOR	1	42	61	Y	1.9	2.6	38	11	Y	3.3	0.3	12	49	Y	0.4	2.2	0	42	Y	0	7	0	42	Y	0	6.7	1	42		0.2	2.5
RP-47265	423	RP-47265	1272	M	Ornithine aminotransferase	*		Rp-454_asb-15948	0	2290	1235	1492	98	83	137	1	1	REV	1	60	1	Y	84	0	1	0		1.1	0	0	1		0	0.6	0	60	Y	0	10	0	60	Y	0	9.5	0	60	Y	0	7.2
RP-2369	362	RP-2369	1089	M	Pancreatic lipase-like enzyme	*		Rp-454_asb-4950	0	2135	1089	2017	99	54	815	1	1	REV	1	59	171	Y	1	5.1	43	83	Y	0.5	1.9	45	126	Y	0.6	1.6	0	59	Y	0	9.8	0	59	Y	0	9.4	1	59	Y	0.1	3.6
RP-7670	289	RP-7670	870	M	Trypsin-like serine protease	*		Rp-454_asb-39854	0	1725	870	1174	100	74	55	1	1	FOR	1	95	56		4.7	1.1	0	35	Y	0	35	21	35		1	0.9	0	95	Y	0	15.8	4	95	Y	0.3	3	0	95	Y	0	11.4
RP-102462	453	RP-102462	1362	M	Major Facilitator Superfamily Transporter	*		Rp-454_asb-83636	0	1673	852	1252	99	68	56	1	2	FOR	1	10	0		28	0	0	0		0	0	0	0		0	0	0	10		0	1.7	0	10		0	1.6	0	10		0	1.2
RP-120419	328	RP-120419	984	C	Fibrillin - fragment			Rp-454_asb-48064	0	1604	833	1047	99	80	1	1	1	REV	1	5	1		7	0.3	0	1		0	1	0	1		0	0.6	0	5		0	0.8	0	5		0	0.8	1	5		1.4	0.3
RP-5368	246	Rp-5368	741	M	Adenylate kinase	*		Rp-454_asb-11013	0	1461	741	1694	99	44	326	1	1	FOR	1	33	30		3	1.6	13	4	Y	2.7	0.3	13	17		1.2	0.7	0	33		0	5.5	0	33		0	5.2	1	33		0.2	2
RP-17966	239	Rp-17966	720	M	Cuticular protein 97Eb	*		Rp-454_asb-25636	0	1411	720	1059	99	68	66	1	1	FOR	1	12	4		6.7	0.6	1	3		0.3	1.5	0	4		0	2.3	0	12		0	2	0	12		0	1.9	0	12		0	1.4
RP-12055	189	Rp-12055	570	M	Chaperone for wingless signalling and trafficking of LDL receptor	*		Rp-454_asb-40865	0	1122	570	1237	99	46	73	1	1	FOR	1	14	12		3	1.4	0	8		0	8	4	8		0.8	0.9	0	14		0	2.3	0	14		0	2.2	0	14		0	1.7
RP-3557	174	Rp-3557	525	M	ATP synthase D chain	*		Rp-454_asb-9109	0	1041	525	2035	100	26	130	1	1	FOR	1	217	398	Y	1.5	3.3	78	121	Y	0.7	1.5	199	199	Y	1.7	0.6	0	217	Y	0	36.2	0	217	Y	0	34.4	9	217	Y	0.3	2.6
RP-143755	129	Rp-143755	390	M	chemosensory protein 12	*		Rp-454_asb-138884	0	765	390	517	99	75	47	1	1	FOR	1	6	0		16.8	0	0	0		0	0	0	0		0	0	0	6		0	1	0	6		0	1	0	6		0	0.7
RP-68889	146	Rp-68889	436	P	similar to chromatin assembly factor-I - fragment			Rp-454_asb-64492	0	763	388	468	99	83	9	1	2	FOR	1	0	416	Y	0	748.8	0	0		0	0	416	0	Y	707.2	0	0	0		0	0	0	0		0	0	0	0		0	0
RP-125750	79	RP-125750	240	M	Kazalzinho Kazal type serine protease inhibitor	*		Rp-454_asb-97652	1e-132	468	240	561	99	43	238	1	1	REV	1	6	0		16.8	0	0	0		0	0	0	0		0	0	0	6		0	1	0	6		0	1	0	6		0	0.7
RP-13474	78	Rp-13474	237	M	Putative mitochondrial genome maintenance protein	*		Rp-454_asb-24338	1e-132	470	237	766	100	31	168	1	1	FOR	1	22	20		2.9	1.6	6	10		0.6	1.4	4	16		0.4	1.8	1	22		0.3	1.8	0	22		0	3.5	1	22		0.4	1.3
RP-7242	76	RP-7242	231	M	hypothetical membrane protein	*		Rp-454_asb-4400	1e-129	458	231	1608	100	14	553	1	1	REV	1	108	20	Y	14.4	0.3	3	13	Y	0.2	3.3	4	16		0.4	1.8	1	108	Y	0.1	9	0	108	Y	0	17.1	1	108	Y	0.1	6.5
RP-1777	150	RP-1777	453	M	Calmodulin	*		Rp-454_asb-49	0	799	453	1065	97	43	288	1	1	FOR	1	118	111	Y	3	1.7	25	48	Y	0.5	1.8	38	73		0.9	1.1	7	118	Y	0.4	2.5	2	118	Y	0.1	6.2	32	118	Y	2.2	0.4
RP-4757	73	RP-4757	222	M	Kazal-type serine protease inhibitor	*		Rp-454_asb-1748	1e-123	440	222	917	100	24	415	1	1	FOR	1	131	1093	Y	0.3	14.9	381	372		1.1	1	340	753	Y	0.8	1.3	2	131	Y	0.1	7.3	20	131		1	1	1	131	Y	0.1	7.9
RP-4135	310	RP-4135	930	V	Lian-Aa1 retrotransposon protein - fragment with stop codon			Rp-454_asb-3293	0	1764	930	1722	99	54	241	1	1	REV	1	55	14	Y	10.3	0.5	3	5		0.5	1.3	6	8		1.1	0.7	7	55		0.8	1.1	2	55	Y	0.2	2.9	3	55		0.4	1.7
RP-5898	171	RP-5898	510	P	ribonuclease H1 - fragment			Rp-454_asb-2771	0	971	498	1955	99	25	482	1	1	REV	1	94	94	Y	2.8	1.8	80	7	Y	10.5	0.1	7	87	Y	0.1	6.3	1	94	Y	0.1	7.8	7	94		0.5	1.9	0	94	Y	0	11.3
RP-3613	965	RP-3613	2898	M	Aminopeptidase N	*		Rp-454_asb-2630	0	4688	2369	3135	99	76	1	530	1	FOR	1	60	156	Y	1.1	4.6	59	66		0.9	1.1	31	125	Y	0.4	2.2	0	60	Y	0	10	0	60	Y	0	9.5	0	60	Y	0	7.2
RP-7451	494	RP-7451	1485	S	Aldehyde dehydrogenase - truncated at 5 prime	*		Rp-454_asb-17188	0	2722	1485	1963	98	76	146	1	1	REV	1	15	16		2.5	1.8	5	8		0.6	1.3	3	13		0.4	1.9	8	15		3	0.3	1	15		0.4	1.2	1	15		0.5	0.9
RP-8721	437	RP-8721	1314	M	Buzidau - translational initiation	*		Rp-454_asb-19365	0	2365	1314	1536	98	86	236	1	1	FOR	1	11	2		10.3	0.3	2	0		2.1	0	0	2		0	1.1	0	11		0	1.8	0	11		0	1.7	1	11		0.7	0.7
RP-97454	317	RP-97454	954	M	Trypsin-like serine protease	*		Rp-454_asb-83521	0	1891	954	1098	100	87	79	1	1	FOR	1	86	0	Y	240.8	0	0	0		0	0	0	0		0	0	0	86	Y	0	14.3	0	86	Y	0	13.7	0	86	Y	0	10.4
RP-124131	283	RP-124131	852	M	Cuticle protein 7	*		Rp-454_asb-124665	0	1657	852	1446	99	59	557	1	1	REV	1	40	0	Y	112	0	0	0		0	0	0	0		0	0	0	40	Y	0	6.7	0	40	Y	0	6.3	0	40		0	4.8
RP-20042	236	RP-20042	711	M	Uncharacterized conserved protein (contains TPR repeat)	*		Rp-454_asb-15415	0	1372	714	915	99	78	131	1	1	REV	1	27	34	Y	2.2	2.2	6	10		0.6	1.4	18	16	Y	1.8	0.5	0	27		0	4.5	0	27		0	4.3	2	27		0.6	1.1
RP-3703	229	RP-3703	690	M	Uncharacterized conserved protein	*		Rp-454_asb-5546	0	1368	690	895	100	77	88	1	1	FOR	1	20	47	Y	1.2	4	25	17		1.5	0.7	5	42	Y	0.2	4	0	20		0	3.3	0	20		0	3.2	1	20		0.4	1.2
RP-2393	229	Rp-2393	690	M	mitochondrial ribosomal protein S26	*		Rp-454_asb-9866	0	1352	690	1329	99	52	443	1	1	FOR	1	52	42		3.4	1.4	13	14		0.9	1	15	27		0.9	1	1	52	Y	0.1	4.3	0	52	Y	0	8.3	1	52	Y	0.2	3.1
RP-3539	201	Rp-3539	606	M	Vacuolar assembly/sorting protein DID2	*		Rp-454_asb-14187	0	1148	587	2142	99	27	106	1	2	FOR	1	156	68		6.3	0.8	40	15	Y	2.6	0.4	13	55	Y	0.4	2.3	1	156	Y	0	13	1	156	Y	0	12.4	2	156	Y	0.1	6.3
RP-20655	183	RP-20655	552	M	Glyoxalase	*		Rp-454_asb-6167	0	1078	552	1131	99	49	219	1	1	FOR	1	129	94	Y	3.8	1.3	42	25		1.7	0.6	27	67		0.7	1.4	0	129	Y	0	21.5	0	129	Y	0	20.5	3	129	Y	0.2	3.9
RP-17419	178	RP-17419	537	M	Mitochondrial ribosomal protein L13	*		Rp-454_asb-9792	0	888	538	771	96	70	94	1	1	REV	1	52	36		3.9	1.2	10	13		0.8	1.2	13	23		0.9	0.9	0	52	Y	0	8.7	0	52	Y	0	8.3	3	52		0.5	1.6
RP-612	156	Rp-612	471	M	mitochondrial ribosomal protein S17	*		Rp-454_asb-20436	0	880	472	752	99	63	161	1	1	FOR	1	57	18	Y	8.4	0.6	5	8		0.6	1.3	5	13		0.6	1.2	1	57	Y	0.1	4.8	0	57	Y	0	9	3	57		0.4	1.7
RP-1849	151	Rp-1849	456	M	50S ribosomal protein L23	*		Rp-454_asb-1193	0	888	456	1044	99	44	367	1	1	REV	1	116	39	Y	8.1	0.6	9	24	Y	0.4	2.4	6	33	Y	0.3	2.7	0	116	Y	0	19.3	0	116	Y	0	18.4	0	116	Y	0	14
RP-29545	121	RP-29545	366	M	NADH dehydrogenase	*		Rp-454_asb-33905	0	718	366	745	99	49	195	1	1	FOR	1	47	10	Y	12	0.4	4	2		1.4	0.4	4	6		1	0.7	3	47		0.4	2	2	47		0.3	2.5	6	47		1	0.8
RP-29925	106	Rp-29925	321	M	Mitochondrial ribosomal protein L55	*		Rp-454_asb-15249	1e-179	626	316	773	100	41	116	6	1	FOR	1	51	37		3.8	1.3	19	13		1.4	0.7	5	32	Y	0.3	3.1	1	51	Y	0.1	4.3	0	51	Y	0	8.1	0	51	Y	0	6.1
RP-10258	88	Rp-10258	267	M	Ubiquinol cytochrome c reductase, subunit QCR8	*		Rp-454_asb-7857	1e-150	529	267	3077	100	9	702	1	1	REV	1	199	134		4.1	1.2	46	35		1.3	0.7	53	81		1.1	0.9	4	199	Y	0.1	6.6	2	199	Y	0.1	10.5	20	199		0.8	1.1
RP-4196	82	Rp-4196	249	M	Cytochrome oxidase c subunit VIb	*		Rp-454_asb-4832	1e-134	478	249	1195	99	21	326	1	1	FOR	1	105	30	Y	9.5	0.5	12	13		0.9	1	5	25	Y	0.3	2.4	1	105	Y	0.1	8.8	0	105	Y	0	16.7	0	105	Y	0	12.7
RP-1760	394	Rp-1760	1185	M	Aspartyl protease	*		Rp-454_asb-2648	0	2317	1185	2615	99	45	66	1	1	FOR	1	97	394	Y	0.7	7.2	108	182	Y	0.6	1.7	104	290	Y	0.6	1.6	1	97	Y	0.1	8.1	2	97	Y	0.1	5.1	9	97		0.8	1.2
RP-29907	276	Rp-29907	831	M	ATP-dependent Clp protease, proteolytic subunit	*		Rp-454_asb-18438	0	1647	831	1005	100	83	68	1	1	FOR	1	14	12		3	1.4	5	3		1.3	0.5	4	8		0.8	0.9	0	14		0	2.3	0	14		0	2.2	0	14		0	1.7
RP-11697	256	Rp-11697	771	M	Rab GTPase interacting factor, Golgi membrane protein	*		Rp-454_asb-13940	0	1520	771	1119	99	69	162	1	1	FOR	1	15	29	Y	1.4	3.3	10	9		1.1	0.8	10	19		0.9	1	0	15		0	2.5	0	15		0	2.4	0	15		0	1.8
RP-18225	79	Rp-18225	240	M	Uncharacterized conserved protein	*		Rp-454_asb-21534	1e-134	476	240	595	100	40	275	1	1	FOR	1	83	14	Y	15.5	0.3	7	7		0.9	0.9	0	14	Y	0	8	0	83	Y	0	13.8	1	83	Y	0.1	6.6	2	83	Y	0.2	3.3
RP-71688	770	RP-71688	2309	S	hypothetical protein - fragment			Rp-454_asb-63838	0	4435	2312	2318	99	100	9	1	1	FOR	1	48	9	Y	13.4	0.3	0	0		0	0	9	0		15.3	0	0	48	Y	0	8	0	48	Y	0	7.6	0	48	Y	0	5.8
RP-5426	598	RP-5426	1797	M	Nucleolar protein NOP52/RRP1	*		Rp-454_asb-6836	0	3531	1797	2255	99	80	154	1	1	FOR	1	82	122	Y	1.9	2.6	38	44		0.9	1.1	40	82		0.8	1.1	0	82	Y	0	13.7	0	82	Y	0	13	6	82		0.6	1.4
RP-16680	327	RP-16680	984	M	mitochondrial ribosomal protein, S35	*		Rp-454_asb-10030	0	1943	984	1436	99	69	105	1	1	FOR	1	87	25	Y	9.4	0.5	11	6		1.7	0.5	8	17		0.8	1.1	0	87	Y	0	14.5	0	87	Y	0	13.8	0	87	Y	0	10.5
RP-105839	321	RP-105839	963	S	cuticle protein - fragment			Rp-454_asb-112555	0	1885	963	1111	99	87	1	1	3	FOR	1	19	0	Y	53.2	0	0	0		0	0	0	0		0	0	0	19		0	3.2	0	19		0	3	0	19		0	2.3
RP-9040	212	Rp-9040	639	M	Phosducin (Phd)-like family	*		Rp-454_asb-7761	0	1267	639	1193	100	54	175	1	1	FOR	1	108	101	Y	3	1.7	38	34		1.1	0.9	29	72		0.7	1.4	0	108	Y	0	18	2	108	Y	0.1	5.7	2	108	Y	0.2	4.3
RP-63930	170	RP-63930	513	M	Nuclear transport factor 2	*		Rp-454_asb-33941	0	1001	513	1055	99	49	313	1	1	FOR	1	19	2	Y	17.7	0.2	2	0		2.1	0	0	2		0	1.1	2	19		0.6	1.1	0	19		0	3	22	19		9.1	0.1
RP-15056	152	Rp-15056	459	M	RNase P/RNase MRP subunit POP5	*		Rp-454_asb-13621	0	910	459	1272	100	36	332	1	1	FOR	1	30	14		5.6	0.8	4	5		0.7	1	5	9		0.9	0.9	0	30		0	5	0	30		0	4.8	1	30		0.3	1.8
RP-14927	149	RP-14927	450	M	NADH dehydrogenase	*		Rp-454_asb-1875	0	860	450	1162	99	39	211	1	1	FOR	1	134	36	Y	10.1	0.5	11	11		1	0.9	14	22		1	0.8	1	134	Y	0	11.2	0	134	Y	0	21.3	5	134	Y	0.3	2.7
RP-15834	148	Rp-15834	447	M	cuticle protein	*		Rp-454_asb-42934	0	854	447	565	99	79	51	1	1	REV	1	7	2		6.5	0.5	0	0		0	0	2	0		3.4	0	0	7		0	1.2	17	7		14.1	0.1	0	7		0	0.8
RP-16101	144	Rp-16101	435	M	Insect cuticle protein	*		Rp-454_asb-43396	0	846	435	1049	99	41	583	1	1	REV	1	13	16	Y	2.1	2.1	0	6		0	6	10	6	Y	2.4	0.3	0	13		0	2.2	0	13		0	2.1	0	13		0	1.6
RP-12366	124	RP-12366	375	M	Chitin binding Peritrophin-A domain	*		Rp-454_asb-41737	0	743	375	1268	100	30	828	1	1	REV	1	21	20		2.8	1.6	0	8		0	8	12	8	Y	2.3	0.4	0	21		0	3.5	0	21		0	3.3	1	21		0.4	1.3
RP-10549	87	Rp-10549	264	M	Acyl-CoA-binding protein	*		Rp-454_asb-29975	1e-148	523	264	557	100	47	112	1	1	FOR	1	65	27		6.5	0.7	2	20	Y	0.1	6.7	5	22		0.4	2.1	0	65	Y	0	10.8	0	65	Y	0	10.3	10	65		1.3	0.7
RP-10489	362	Rp-10489	1089	M	Glycosyltransferase	*		Rp-454_asb-7765	0	2119	1089	1366	99	80	163	1	1	FOR	1	30	40	Y	2	2.3	13	11		1.1	0.8	16	24		1.1	0.8	0	30		0	5	0	30		0	4.8	0	30		0	3.6
RP-2952	340	RP-2952	1023	M	Pancreatic lipase-like enzyme	*		Rp-454_asb-38955	0	2004	1023	1415	99	72	115	1	1	FOR	1	22	88	Y	0.7	6.9	0	66	Y	0	66	22	66	Y	0.6	1.6	0	22		0	3.7	0	22		0	3.5	0	22		0	2.7
RP-8687	313	RP-8687	942	M	tRNA-binding-domain-containing EMAP2-like proteins	*		Rp-454_asb-13941	0	1750	949	1103	98	86	123	1	1	FOR	1	69	69	Y	2.8	1.8	16	34	Y	0.5	2	19	50		0.6	1.4	0	69	Y	0	11.5	1	69	Y	0.1	5.5	12	69		1.4	0.6
RP-7841	299	RP-7841	900	M	Ribosomal protein L22	*		Rp-454_asb-10196	0	1752	900	1116	99	81	68	1	1	FOR	1	90	123	Y	2	2.4	28	55	Y	0.5	1.9	40	83		0.8	1.2	9	90		0.6	1.5	10	90		0.7	1.3	50	90	Y	4.5	0.2
RP-11539	386	RP-11539	1161	S	Actin filament-coating protein tropomyosin - truncated at 5 prime	*		Rp-454_asb-6512	0	1411	720	1070	99	67	203	1	1	FOR	1	12	14		2.2	1.9	9	4		1.9	0.4	1	13	Y	0.1	3.7	0	12		0	2	0	12		0	1.9	0	12		0	1.4
RP-6921	136	Rp-6921	411	M	Putative translation initiation inhibitor UK114/IBM1	*		Rp-454_asb-18900	0	702	354	841	100	42	207	1	2	FOR	1	48	21		6.1	0.8	8	10		0.8	1.1	3	18	Y	0.3	2.6	2	48	Y	0.2	2.7	2	48		0.3	2.5	1	48	Y	0.2	2.9
RP-94618	94	Rp-94618	285	L	hypothetical conserved protein - truncated at 5 prime	*		Rp-454_asb-103354	1e-161	565	285	963	100	30	217	1	1	FOR	1	46	0	Y	128.8	0	0	0		0	0	0	0		0	0	0	46	Y	0	7.7	0	46	Y	0	7.3	0	46		0	5.5
RP-8322	470	RP-8322	1413	M	Serine palmitoyltransferase	*		Rp-454_asb-13006	0	2684	1414	1703	99	83	59	1	1	FOR	1	71	59	Y	3.3	1.5	26	26		1	1	7	52	Y	0.2	3.7	0	71	Y	0	11.8	0	71	Y	0	11.3	0	71	Y	0	8.6
RP-32843	354	RP-32843	1065	M	hypothetical conserved protein	*		Rp-454_asb-10096	0	2081	1066	1537	99	69	324	1	1	REV	1	34	14		6.3	0.7	7	4		1.5	0.5	3	11		0.4	1.6	0	34		0	5.7	0	34		0	5.4	0	34		0	4.1
RP-91847	321	RP-91847	966	M	Uncharacterized conserved protein	*		Rp-454_asb-81339	0	1915	966	1435	100	67	139	1	1	FOR	1	28	0	Y	78.4	0	0	0		0	0	0	0		0	0	0	28		0	4.7	0	28		0	4.4	0	28		0	3.4
RP-4366	983	RP-4366	2952	M	Splicing coactivator SRm160/300, subunit SRm300	*		Rp-454_asb-14847	0	5753	2952	3480	99	85	37	1	1	REV	1	2771	90	Y	85.3	0.1	32	18		1.8	0.5	40	50		1.3	0.7	0	2771	Y	0	461.8	1	2771	Y	0	219.9	2	2771	Y	0	111.3
RP-1106	647	RP-1106	1938	M	hypothetical conserved protein - truncated at 3 prime			Rp-454_asb-7600	0	3747	1938	2364	99	82	68	1	1	REV	1	9	48	Y	0.5	8.6	14	3	Y	3.7	0.2	31	17	Y	2.9	0.3	0	9		0	1.5	0	9		0	1.4	1	9		0.8	0.5
RP-9821	622	RP-9821	1865	M	Apoptosis antagonizing transcription factor/protein transport protein - truncated at 3 prime			Rp-454_asb-17139	0	3646	1866	3152	99	59	535	1	1	FOR	1	204	113		5	1	10	68	Y	0.2	6.2	35	78		0.8	1.2	2	204	Y	0.1	11.3	0	204	Y	0	32.4	10	204	Y	0.4	2.2
RP-12950	476	RP-12950	1431	M	elongation factor Tu	*		Rp-454_asb-24346	0	2752	1432	1830	99	78	117	1	1	FOR	1	50	42	Y	3.3	1.5	15	20		0.8	1.3	7	35	Y	0.3	2.5	0	50	Y	0	8.3	0	50	Y	0	7.9	2	50		0.3	2
RP-89583	331	RP-89583	993	G	hypothetical conserved protein - fragment			Rp-454_asb-5957	0	1937	993	2124	99	47	174	1	1	FOR	1	256	1	Y	358.4	0	0	0		0	0	1	0		1.7	0	0	256	Y	0	42.7	0	256	Y	0	40.6	0	256	Y	0	30.8
RP-6620	258	RP-6620	777	M	3-hydroxybutyrate dehydrogenase type 2	*		Rp-454_asb-9917	0	1524	777	916	99	85	54	1	1	FOR	1	243	614	Y	1.1	4.5	204	205		1	1	205	409		0.9	1.1	0	243	Y	0	40.5	0	243	Y	0	38.6	5	243	Y	0.2	4.9
RP-72185	220	Rp-72185	663	M	Cuticular protein	*		Rp-454_asb-64579	0	1287	657	1289	99	51	50	7	1	FOR	1	65	1	Y	91	0	0	0		0	0	1	0		1.7	0	0	65	Y	0	10.8	0	65	Y	0	10.3	1	65	Y	0.1	3.9
RP-2885	202	Rp-2885	609	M	emp24/gp25L/p24 family of membrane trafficking protein	*		Rp-454_asb-1184	0	1207	609	1123	100	54	308	1	1	REV	1	42	62	Y	1.9	2.6	19	22		0.9	1.1	21	41		0.9	1.1	1	42	Y	0.1	3.5	0	42	Y	0	6.7	4	42		0.8	1
RP-97527	190	RP-97527	573	K	Protein containing 3 Kunitz/Bovine pancreatic trypsin inhibitor domains - truncated at 5 prime	*		Rp-454_asb-106824	0	1090	574	1099	99	52	527	1	1	REV	1	27	0	Y	75.6	0	0	0		0	0	0	0		0	0	0	27		0	4.5	0	27		0	4.3	0	27		0	3.3
RP-21741	164	Rp-21741	495	M	Predicted membrane protein	*		Rp-454_asb-45280	0	965	495	1237	99	40	102	1	1	FOR	1	26	1	Y	36.4	0.1	0	1		0	1	0	1		0	0.6	0	26		0	4.3	0	26		0	4.1	1	26		0.3	1.6
RP-98832	153	RP-98832	462	M	hypothetical conserved secreted protein	*		Rp-454_asb-106469	0	900	462	651	99	71	54	1	1	FOR	1	5	0		14	0	0	0		0	0	0	0		0	0	0	5		0	0.8	0	5		0	0.8	0	5		0	0.6
RP-98584	123	Rp-98584	372	M	cuticle protein	*		Rp-454_asb-107532	0	737	372	588	100	63	171	1	1	REV	1	4	0		11.2	0	0	0		0	0	0	0		0	0	0	4		0	0.7	0	4		0	0.6	0	4		0	0.5
RP-13980	112	Rp-13980	339	M	Ubiquinol cytochrome c reductase, subunit QCR7	*		Rp-454_asb-14557	0	664	339	879	99	39	332	1	1	FOR	1	114	45	Y	6.9	0.7	14	17		0.8	1.1	14	31		0.7	1.2	0	114	Y	0	19	0	114	Y	0	18.1	2	114	Y	0.1	4.6
RP-1445	376	Rp-1445	1131	M	60S ribosomal protein L3	*		Rp-454_asb-4930	0	2218	1127	1418	99	79	80	1	1	FOR	1	151	169	Y	2.5	2	36	52	Y	0.7	1.4	81	88	Y	1.5	0.6	1	151	Y	0	12.6	0	151	Y	0	24	3	151	Y	0.2	4.5
RP-61300	336	RP-61300	1011	W	phosphofructokinase, muscle - truncated at 5 prime	*		Rp-454_asb-33066	0	1965	1011	1337	99	76	91	1	1	FOR	1	11	3		7.7	0.5	2	0		2.1	0	1	2		0.6	0.6	0	11		0	1.8	0	11		0	1.7	0	11		0	1.3
RP-17205	233	Rp-17205	702	M	mRNA cleavage factor I subunit	*		Rp-454_asb-19841	0	1392	702	1120	100	63	301	1	1	FOR	1	34	7	Y	11.9	0.4	3	2		1.1	0.5	2	5		0.6	1	0	34		0	5.7	0	34		0	5.4	0	34		0	4.1
RP-5522	218	Rp-5522	657	M	transmembrane protein 126A	*		Rp-454_asb-9728	0	1302	657	983	100	67	195	1	1	REV	1	70	84	Y	2.3	2.1	34	36		1	1	14	70	Y	0.3	2.7	0	70	Y	0	11.7	0	70	Y	0	11.1	8	70		0.9	0.9
RP-2892	189	Rp-2892	570	M	Mitochondrial import inner membrane translocase, subunit TIM17	*		Rp-454_asb-12634	0	1130	570	2469	100	23	704	1	1	FOR	1	96	87	Y	3.1	1.6	40	29		1.4	0.7	18	69	Y	0.4	2.1	0	96	Y	0	16	0	96	Y	0	15.2	3	96	Y	0.3	2.9
RP-4038	177	RP-4038	534	M	visgun mucin	*		Rp-454_asb-628	0	1021	537	1668	99	32	144	1	1	FOR	1	114	103	Y	3.1	1.6	34	41		0.9	1.2	28	75		0.6	1.5	67	114	Y	3.5	0.3	192	114	Y	11.1	0.1	265	114	Y	19.1	0.1
RP-3210	164	Rp-3210	495	M	Mitochondrial ribosomal protein S10	*		Rp-454_asb-13923	0	965	495	983	99	50	240	1	1	FOR	1	170	38	Y	12.2	0.4	6	29	Y	0.2	4.1	3	35	Y	0.1	5	0	170	Y	0	28.3	0	170	Y	0	27	8	170	Y	0.4	2.3
RP-72459	163	RP-72459	492	M	Chitin binding Peritrophin-A domain	*		Rp-454_asb-66287	0	975	492	699	100	70	85	1	1	FOR	1	34	4	Y	19	0.2	0	0		0	0	4	0		6.8	0	1	34		0.2	2.8	0	34		0	5.4	1	34		0.2	2
RP-22661	135	RP-22661	408	R	Mitochondrial ribosomal protein L14 - truncated at 5 prime	*		Rp-454_asb-32606	0	793	408	588	99	69	116	1	1	FOR	1	22	2	Y	20.5	0.2	1	1		0.5	0.5	0	2		0	1.1	0	22		0	3.7	0	22		0	3.5	0	22		0	2.7
RP-14433	124	Rp-14433	375	M	Janus/Ocnus family (Ocnus)	*		Rp-454_asb-17794	0	720	375	995	99	38	276	1	1	FOR	1	28	57	Y	1.4	3.5	4	50	Y	0.1	10	3	54	Y	0.1	7.8	0	28		0	4.7	0	28		0	4.4	1	28		0.3	1.7
RP-43908	103	RP-43908	312	M	NADH:ubiquinone oxidoreductase, NDUFS5/15kDa	*		Rp-454_asb-12927	1e-168	589	313	1239	99	25	167	1	1	REV	1	16	2	Y	14.9	0.2	2	0		2.1	0	0	2		0	1.1	0	16		0	2.7	0	16		0	2.5	0	16		0	1.9
RP-13189	102	Rp-13189	309	M	NADH:ubiquinone oxidoreductase, NDUFS5/15kDa	*		Rp-454_asb-13000	1e-175	613	309	823	100	38	175	1	1	FOR	1	69	53		3.6	1.4	15	13		1.1	0.8	25	28		1.5	0.6	2	69	Y	0.2	3.8	2	69	Y	0.2	3.7	3	69		0.4	2.1
RP-1965	94	Rp-1965	285	M	Mitochondrial ATP synthase g subunit	*		Rp-454_asb-13140	1e-161	565	285	901	100	32	289	1	1	REV	1	57	57	Y	2.8	1.8	16	14		1.1	0.8	27	30		1.5	0.6	5	57		0.5	1.6	7	57		0.8	1.1	15	57	Y	2.1	0.4
RP-2207	91	Rp-2207	276	M	Uncharacterized conserved protein	*		Rp-454_asb-7101	1e-151	531	276	626	99	44	266	1	1	FOR	1	38	8	Y	11.8	0.4	1	5		0.2	2.5	2	6		0.5	1.1	0	38	Y	0	6.3	1	38		0.2	3	6	38		1.3	0.7
RP-11049	468	Rp-11049	1407	M	NADH dehydrogenase subunit D	*		Rp-454_asb-11152	0	2696	1407	1780	99	79	37	1	1	FOR	1	114	50		6.3	0.8	26	15		1.7	0.6	9	41	Y	0.4	2.4	0	114	Y	0	19	0	114	Y	0	18.1	3	114	Y	0.2	3.4
RP-50251	369	Rp-50251	1110	M	GDP-mannose pyrophosphorylase/mannose-1-phosphate guanylyltransferase	*		Rp-454_asb-21484	0	2153	1110	2341	99	47	1129	1	1	REV	1	33	7	Y	11.6	0.4	4	0		4.2	0	3	4		1	0.6	0	33		0	5.5	0	33		0	5.2	0	33		0	4
RP-43896	176	RP-43896	531	M	cuticle protein H1C	*		Rp-454_asb-15076	0	997	531	780	98	68	202	1	1	REV	1	28	1	Y	39.2	0.1	1	0		1.1	0	0	1		0	0.6	0	28		0	4.7	0	28		0	4.4	0	28		0	3.4
RP-9014	137	Rp-9014	414	M	40S ribosomal protein S23	*		Rp-454_asb-11955	0	797	414	1197	99	35	181	1	1	FOR	1	46	28		4.4	1.1	13	12		1.1	0.9	3	25	Y	0.2	3.6	0	46	Y	0	7.7	0	46	Y	0	7.3	2	46		0.4	1.8
RP-125183	117	RP-125183	354	M	Insect cuticle protein	*		Rp-454_asb-125323	0	702	354	581	100	61	81	1	1	FOR	1	5	0		14	0	0	0		0	0	0	0		0	0	0	5		0	0.8	0	5		0	0.8	0	5		0	0.6
RP-14949	116	Rp-14949	351	M	NADH-ubiquinone oxidoreductase subunit b14	*		Rp-454_asb-28271	0	680	351	1066	99	33	141	1	1	FOR	1	93	22	Y	11.3	0.4	8	7		1.1	0.8	7	15		0.7	1.1	0	93	Y	0	15.5	2	93	Y	0.1	4.9	4	93	Y	0.4	2.2
RP-18455	82	Rp-18455	249	M	Transcription elongation factor Elf1 like	*		Rp-454_asb-13066	1e-134	478	249	807	99	31	144	1	1	FOR	1	30	10		7.6	0.6	6	4		1.3	0.6	0	10		0	5.7	0	30		0	5	0	30		0	4.8	1	30		0.3	1.8
RP-39656	181	Rp-39656	546	M	Ca2+-binding protein (centrin/caltractin), EF-Hand superfamily protein	*		Rp-454_asb-55899	0	1082	546	837	100	65	98	1	1	FOR	1	26	1	Y	36.4	0.1	0	1		0	1	0	1		0	0.6	0	26		0	4.3	0	26		0	4.1	0	26		0	3.1
RP-78681	439	RP-78681	1315	M	tubulin alpha 1 - truncated at 3 prime			Rp-454_asb-68843	0	2494	1278	1513	99	84	207	1	1	FOR	1	29	1	Y	40.6	0.1	0	0		0	0	1	0		1.7	0	0	29		0	4.8	0	29		0	4.6	0	29		0	3.5
RP-6920	432	Rp-6920	1299	M	washout transcription factor	*		Rp-454_asb-33043	0	2567	1299	1580	99	82	38	1	1	FOR	1	4	9		1.1	3.2	1	3		0.3	1.5	5	4		1.7	0.4	0	4		0	0.7	0	4		0	0.6	0	4		0	0.5
RP-95304	302	Rp-95304	909	M	Trypsin-like serine protease	*		Rp-454_asb-82191	0	1719	909	969	99	94	41	1	1	FOR	1	42	0	Y	117.6	0	0	0		0	0	0	0		0	0	0	42	Y	0	7	0	42	Y	0	6.7	0	42		0	5.1
RP-90660	85	Rp-90660	258	V	Bacterial contaminant - truncated at 5 prime	*		Rp-454_asb-34966	1e-145	511	258	470	100	55	50	1	1	REV	1	6	0		16.8	0	0	0		0	0	0	0		0	0	0	6		0	1	0	6		0	1	0	6		0	0.7
RP-18323	554	RP-18323	1665	M	phosphoglucose isomerase	*		Rp-454_asb-8855	0	3301	1665	2101	100	79	415	1	1	REV	1	63	39		4.4	1.1	9	20	Y	0.5	2	10	29		0.6	1.5	0	63	Y	0	10.5	0	63	Y	0	10	0	63	Y	0	7.6
RP-93995	415	RP-93995	1248	M	beta-tubulin	*		Rp-454_asb-1356	0	1988	1011	2201	99	46	80	1	2	FOR	1	82	0	Y	229.6	0	0	0		0	0	0	0		0	0	0	82	Y	0	13.7	0	82	Y	0	13	0	82	Y	0	9.9
RP-10260	180	RP-10260	538	K	mariner transposase with stop codons - fragment			Rp-454_asb-17759	0	1051	538	1053	99	51	4	1	1	REV	1	0	27	Y	0	48.6	12	12		1	0.9	3	24	Y	0.2	3.4	0	0		0	0	0	0		0	0	0	0		0	0
RP-7450	212	RP-7450	639	M	Lazarillo protein	*		Rp-454_asb-6644	0	1267	639	3612	100	18	2922	1	1	REV	1	441	77	Y	15.8	0.3	25	29		0.9	1.1	23	54		0.7	1.3	0	441	Y	0	73.5	0	441	Y	0	70	8	441	Y	0.1	5.9
RP-3004	206	RP-3004	621	M	Apolipoprotein D/Lipocalin	*		Rp-454_asb-3457	0	1225	618	981	100	63	95	1	1	FOR	1	8	49	Y	0.4	9.8	26	18		1.4	0.7	5	44	Y	0.2	4.2	0	8		0	1.3	0	8		0	1.3	0	8		0	1
RP-8461	594	RP-8461	1785	M	Thioredoxin reductase	*		Rp-454_asb-17789	0	3483	1785	2459	99	73	112	1	1	FOR	1	39	12		8.4	0.5	3	9		0.3	2.3	0	12		0	6.9	0	39	Y	0	6.5	0	39	Y	0	6.2	4	39		0.8	0.9
RP-14616	337	Rp-14616	1014	M	Zinc-binding oxidoreductase	*		Rp-454_asb-10048	0	1994	1014	1478	99	69	353	1	1	REV	1	2	15	Y	0.4	9	11	2	Y	3.9	0.2	2	13		0.2	2.5	0	2		0	0.3	0	2		0	0.3	0	2		0	0.2
RP-5436	210	RP-5436	633	M	Zinc finger CCHC-type and RNA-binding motif-containing protein 1	*		Rp-454_asb-14333	0	1255	633	987	100	64	238	1	1	FOR	1	23	21		2.9	1.6	5	15	Y	0.3	2.5	1	20	Y	0.1	5.7	0	23		0	3.8	0	23		0	3.7	4	23		1.4	0.6
RP-27024	177	RP-27024	534	M	Adenylate kinase	*		Rp-454_asb-17355	0	1043	534	1077	99	50	213	1	1	FOR	1	41	22		5	0.9	15	3	Y	3.9	0.2	4	18		0.4	2.1	0	41	Y	0	6.8	0	41	Y	0	6.5	0	41		0	4.9
RP-10880	151	Rp-10880	456	M	ribosomal protein S13e	*		Rp-454_asb-8331	0	904	456	1753	100	26	599	1	1	REV	1	149	125	Y	3.3	1.5	41	47		0.9	1.1	37	88		0.7	1.3	8	149	Y	0.3	2.8	0	149	Y	0	23.7	12	149		0.7	1.4
RP-9497	126	Rp-9497	381	M	putative chemosensory protein CSP8	*		Rp-454_asb-41617	0	755	381	535	100	71	42	1	1	FOR	1	70	35		5.4	0.9	0	11	Y	0	11	24	11	Y	3.4	0.3	1	70	Y	0.1	5.8	1	70	Y	0.1	5.6	0	70	Y	0	8.4
RP-92735	361	Rp-92735	1086	R	hypothetical conserved protein - truncated at 5 prime	*		Rp-454_asb-82940	0	2153	1086	1628	100	67	170	1	1	FOR	1	93	0	Y	260.4	0	0	0		0	0	0	0		0	0	0	93	Y	0	15.5	0	93	Y	0	14.8	0	93	Y	0	11.2
RP-4300	329	Rp-4300	990	M	elongation factor 1 delta	*		Rp-454_asb-4958	0	1947	990	1810	99	55	235	1	1	FOR	1	151	82		5.1	1	20	35	Y	0.6	1.7	27	55		0.8	1.1	1	151	Y	0	12.6	1	151	Y	0	12	32	151	Y	1.7	0.6
RP-5216	281	Rp-5216	846	M	PREDICTED: similar to profilin	*		Rp-454_asb-6965	0	1677	846	1860	100	45	704	1	1	REV	1	118	102	Y	3.2	1.5	37	34		1.1	0.9	31	71		0.7	1.3	0	118	Y	0	19.7	1	118	Y	0.1	9.4	6	118	Y	0.4	2
RP-7875	273	Rp-7875	822	M	Rieske iron-sulfur protein 1	*		Rp-454_asb-3739	0	1629	822	1729	100	48	72	1	1	FOR	1	131	136	Y	2.7	1.9	63	41		1.6	0.6	32	104	Y	0.5	1.8	2	131	Y	0.1	7.3	1	131	Y	0.1	10.4	5	131	Y	0.3	2.6
RP-4620	208	Rp-4620	627	M	putative ATP synthase oligomycin sensitivity conferral protein	*		Rp-454_asb-9497	0	1243	627	840	100	75	67	1	1	FOR	1	26	16		4.3	1.1	2	9	Y	0.2	3	5	11		0.7	1.1	0	26		0	4.3	1	26		0.2	2.1	4	26		1.2	0.6
RP-650	199	Rp-650	600	M	putative ribosomal protein L19e	*		Rp-454_asb-1947	0	1174	600	873	99	69	98	1	1	FOR	1	106	556	Y	0.5	9.4	202	191		1.1	0.9	163	393	Y	0.7	1.4	7	106	Y	0.4	2.2	4	106	Y	0.2	3.4	25	106	Y	1.9	0.5
RP-14989	172	Rp-14989	519	E	60S ribosomal protein L18A - truncated at 5 prime	*		Rp-454_asb-42186	0	1021	515	584	100	88	69	5	1	REV	1	0	12		0	21.6	0	12	Y	0	12	0	12		0	6.9	0	0		0	0	0	0		0	0	0	0		0	0
RP-13756	164	RP-13756	495	M	putative peptidyl-prolyl cis-trans isomerase	*		Rp-454_asb-17921	0	981	495	1144	100	43	117	1	1	FOR	1	95	47		5.5	0.9	17	20		0.9	1.1	10	37	Y	0.4	1.9	4	95	Y	0.3	3.2	11	95		0.8	1.3	20	95	Y	1.7	0.5
RP-4532	156	Rp-4532	471	M	putative ubiquitin/ribosomal protein S27Ae fusion protein	*		Rp-454_asb-12595	0	918	471	704	99	67	98	1	1	FOR	1	134	142	Y	2.6	1.9	43	50		0.9	1.1	49	93		0.9	1.1	14	134		0.6	1.5	2	134	Y	0.1	7.1	59	134	Y	3.6	0.3
RP-1485	117	RP-1485	354	M	putative GABA-A receptor associated protein	*		Rp-454_asb-38805	0	670	354	839	99	42	293	1	1	FOR	1	101	11	Y	23.6	0.2	0	10		0	10	1	10		0.2	2.9	0	101	Y	0	16.8	3	101	Y	0.2	4	1	101	Y	0.1	6.1
RP-121672	117	RP-121672	354	M	vacuolar ATPase G subunit-like protein	*		Rp-454_asb-87096	0	702	354	584	100	61	97	1	1	FOR	1	13	0		36.4	0	0	0		0	0	0	0		0	0	0	13		0	2.2	0	13		0	2.1	0	13		0	1.6
RP-3848	116	RP-3848	351	M	Vacuolar H+-ATPase V1 sector, subunit G	*		Rp-454_asb-10383	0	668	353	884	99	40	391	1	1	REV	1	108	38	Y	7.8	0.6	14	15		0.9	1	9	29		0.5	1.7	0	108	Y	0	18	0	108	Y	0	17.1	0	108	Y	0	13
RP-17780	140	Rp-17780	423	M	Ribosomal protein L23	*		Rp-454_asb-15025	0	670	338	691	100	49	106	1	2	FOR	1	44	60	Y	2	2.4	20	19		1.1	0.9	21	39		0.9	1	26	44	Y	3.5	0.3	10	44		1.5	0.6	70	44	Y	12.9	0.1
RP-2585	108	RP-2585	327	M	Cytochrome c	*		Rp-454_asb-144	0	648	327	942	100	35	148	1	1	FOR	1	140	373	Y	1	4.8	144	109		1.4	0.8	120	253		0.8	1.2	16	140		0.7	1.4	9	140	Y	0.4	2.2	19	140		1.1	0.8
RP-1927	77	Rp-1927	234	M	putative NADH dehydrogenase 1 alpha subcomplex	*		Rp-454_asb-5222	1e-128	456	234	813	99	29	369	1	1	FOR	1	84	150	Y	1.6	3.2	27	44	Y	0.6	1.6	79	71	Y	1.9	0.5	9	84		0.6	1.4	1	84	Y	0.1	6.7	8	84		0.8	1.1
RP-14670	56	Rp-14670	171	M	putative mitochondrial ATP synthase epsilon chain	*		Rp-454_asb-12467	4e-93	339	171	514	100	33	91	1	1	FOR	1	128	3	Y	89.6	0	2	0		2.1	0	1	2		0.6	0.6	0	128	Y	0	21.3	0	128	Y	0	20.3	1	128	Y	0.1	7.7
RP-91840	311	RP-91840	936	M	15-hydroxyprostaglandin dehydrogenase	*		Rp-454_asb-86922	0	1832	936	1028	99	91	69	1	1	FOR	1	39	0	Y	109.2	0	0	0		0	0	0	0		0	0	0	39	Y	0	6.5	0	39	Y	0	6.2	0	39		0	4.7
RP-95997	302	RP-95997	909	M	15-hydroxyprostaglandin dehydrogenase	*		Rp-454_asb-85128	0	1772	910	1593	99	57	1	1	3	FOR	1	82	0	Y	229.6	0	0	0		0	0	0	0		0	0	0	82	Y	0	13.7	0	82	Y	0	13	0	82	Y	0	9.9
RP-27800	295	RP-27800	888	M	15-hydroxyprostaglandin dehydrogenase	*		Rp-454_asb-49661	0	1744	888	1881	99	47	246	1	1	FOR	1	66	1	Y	92.4	0	0	1		0	1	0	1		0	0.6	0	66	Y	0	11	0	66	Y	0	10.5	0	66	Y	0	8
RP-20609	264	RP-20609	795	M	15-hydroxyprostaglandin dehydrogenase	*		Rp-454_asb-13461	0	1538	795	1346	99	59	310	1	1	FOR	1	82	0	Y	229.6	0	0	0		0	0	0	0		0	0	0	82	Y	0	13.7	0	82	Y	0	13	0	82	Y	0	9.9
RP-146262	263	Rp-146262	792	M	putative alcohol dehydrogenase	*		Rp-454_asb-87774	0	1477	770	935	99	82	163	1	1	FOR	1	12	0		33.6	0	0	0		0	0	0	0		0	0	0	12		0	2	0	12		0	1.9	0	12		0	1.4
RP-14464	68	Rp-14464	207	M	Preprotein translocase, gamma subunit	*		Rp-454_asb-5774	1e-114	410	207	1175	100	18	814	1	1	REV	1	243	72	Y	9.3	0.5	24	32		0.8	1.3	16	56	Y	0.5	1.9	12	243	Y	0.3	3.1	2	243	Y	0.1	12.9	23	243		0.8	1.2
RP-10505	119	RP-10505	360	M	putative accessory gland protein	*		Rp-454_asb-3873	0	714	360	1861	100	19	123	1	1	FOR	1	141	121	Y	3.2	1.5	60	46		1.3	0.8	15	106	Y	0.2	3.8	4	141	Y	0.2	4.7	3	141	Y	0.1	5.6	76	141	Y	4.4	0.2
RP-11503	148	Rp-11503	447	V	Acinus (induces apoptotic chromatin condensation) - truncated at 5 prime	*		Rp-454_asb-14822	0	751	449	2717	97	17	1583	1	1	FOR	1	63	55	Y	3.2	1.5	24	19		1.3	0.8	12	43	Y	0.5	1.9	2	63	Y	0.2	3.5	1	63	Y	0.1	5	5	63		0.6	1.3
RP-2304	447	Rp-2304	1344	M	Secreted asparaginyl peptidase	*		Rp-454_asb-14469	0	2664	1344	2053	100	65	172	1	1	FOR	1	153	195	Y	2.2	2.3	1	140	Y	0	70	54	141	Y	0.6	1.5	0	153	Y	0	25.5	0	153	Y	0	24.3	0	153	Y	0	18.4
RP-2301	441	Rp-2301	1326	M	Secreted asparaginyl peptidase	*		Rp-454_asb-14468	0	2280	1182	1395	99	85	7	86	2	FOR	1	9	16	Y	1.5	2.9	0	9		0	9	7	9		1.2	0.6	0	9		0	1.5	0	9		0	1.4	0	9		0	1.1
RP-26537	108	Rp-26537	327	M	signal recognition particle 14kDa	*		Rp-454_asb-8787	1e-156	551	305	850	98	36	318	1	2	FOR	1	58	19	Y	8.1	0.6	11	5		1.9	0.4	3	16		0.3	2.3	0	58	Y	0	9.7	0	58	Y	0	9.2	8	58		1.1	0.8
RP-9229	342	Rp-9229	1029	M	putative regulator of ribosome biosynthesis	*		Rp-454_asb-21595	0	2024	1029	1492	99	69	149	1	1	FOR	1	65	38		4.7	1	10	23	Y	0.4	2.1	5	33	Y	0.3	3.2	0	65	Y	0	10.8	0	65	Y	0	10.3	2	65	Y	0.3	2.6
RP-6631	342	Rp-6631	1029	M	glutaminyl-peptide cyclotransferase	*		Rp-454_asb-4816	0	2040	1029	1585	100	65	252	1	1	FOR	1	117	93	Y	3.5	1.4	12	34	Y	0.4	2.6	47	46	Y	1.7	0.6	6	117	Y	0.3	2.8	1	117	Y	0.1	9.3	4	117	Y	0.3	2.8
RP-13211	209	RP-13211	630	M	Thymidylate kinase/adenylate kinase	*		Rp-454_asb-18832	0	1241	630	1319	99	48	387	1	1	REV	1	54	23		6.3	0.8	5	12		0.4	2	6	17		0.6	1.4	0	54	Y	0	9	0	54	Y	0	8.6	2	54		0.3	2.2
RP-11584	101	Rp-11584	306	A	Mitochondrial F1F0-ATP synthase - truncated at 5 prime	*		Rp-454_asb-40487	1e-162	569	299	447	98	67	149	8	1	REV	1	1	17	Y	0.2	15.3	0	17	Y	0	17	0	17	Y	0	9.8	0	1		0	0.2	0	1		0	0.2	0	1		0	0.1
RP-5826	216	Rp-5826	651	K	proteasome subunit beta 1 - truncated at 5 prime	*		Rp-454_asb-16658	0	1291	651	810	100	80	93	1	1	FOR	1	25	25	Y	2.7	1.7	9	11		0.8	1.1	5	20		0.4	1.9	0	25		0	4.2	0	25		0	4	0	25		0	3
RP-32261	148	RP-32261	447	M	40S ribosomal protein S15	*		Rp-454_asb-50431	0	858	449	475	99	95	25	1	1	FOR	1	0	1		0	1.8	0	1		0	1	0	1		0	0.6	0	0		0	0	0	0		0	0	0	0		0	0
RP-11671	104	Rp-11671	315	M	ribosomal protein L44e	*		Rp-454_asb-23390	1e-179	624	315	578	100	54	140	1	1	FOR	1	45	92	Y	1.4	3.6	14	46	Y	0.3	3.1	32	60		0.9	1	35	45	Y	4.6	0.2	9	45		1.3	0.7	68	45	Y	12.2	0.1
RP-7653	519	RP-7653	1560	M	cytochrome P450	*		Rp-454_asb-6864	0	3077	1560	1928	99	81	192	1	1	FOR	1	30	65	Y	1.3	3.8	34	22		1.6	0.6	9	56	Y	0.3	3.2	0	30		0	5	1	30		0.2	2.4	0	30		0	3.6
RP-9042	364	Rp-9042	1095	M	putative fructose 1,6-bisphosphate aldolase	*		Rp-454_asb-5634	0	2139	1095	1398	99	78	126	1	1	FOR	1	109	234	Y	1.3	3.8	83	80		1.1	1	71	163		0.7	1.3	5	109	Y	0.3	3	0	109	Y	0	17.3	6	109		0.5	1.9
RP-2718	290	RP-2718	873	M	F0F1-type ATP synthase, gamma subunit	*		Rp-454_asb-7767	0	1715	873	1370	99	64	427	1	2	REV	1	994	494	Y	5.6	0.9	125	114		1.1	0.9	255	239	Y	1.8	0.5	0	994	Y	0	165.7	0	994	Y	0	157.8	0	994	Y	0	119.8
RP-56376	194	Rp-56376	585	M	Predicted cation transporter	*		Rp-454_asb-27796	0	1136	585	1294	99	45	187	1	1	FOR	1	152	4	Y	85.1	0	3	0		3.2	0	1	3		0.4	0.9	0	152	Y	0	25.3	0	152	Y	0	24.1	1	152	Y	0.1	9.2
RP-7459	613	Rp-7459	1842	M	V-ATPase subunit A	*		Rp-454_asb-3190	0	3620	1842	2060	99	89	101	1	1	FOR	1	71	154	Y	1.3	3.9	42	43		1	1	69	85	Y	1.4	0.7	0	71	Y	0	11.8	131	71	Y	12	0.1	14	71		1.6	0.6
RP-22166	367	RP-22166	1104	Q	Advillin - truncated at 5 prime	*		Rp-454_asb-26777	0	2171	1103	1259	99	88	106	2	1	REV	1	29	3	Y	20.3	0.2	2	1		1.1	0.3	0	3		0	1.7	0	29		0	4.8	0	29		0	4.6	0	29		0	3.5
RP-146800	336	RP-146800	1011	M	FGFR1 oncogene partner isoform b	*		Rp-454_asb-83862	0	2004	1011	1438	100	70	294	1	1	FOR	1	11	0		30.8	0	0	0		0	0	0	0		0	0	0	11		0	1.8	0	11		0	1.7	2	11		1.4	0.4
RP-100165	56	RP-100165	171	M	similar to human mMetastasis-associated lung adenocarcinoma transcript 1	*		Rp-454_asb-107703	4e-93	339	171	338	100	51	142	1	1	REV	1	1	0		2.8	0	0	0		0	0	0	0		0	0	0	1		0	0.2	0	1		0	0.2	0	1		0	0.1
RP-19216	215	RP-19216	645	A	polyprotein from picorna-like virus - fragment			Rp-454_asb-4202	0	1217	638	1191	99	54	1	9	1	FOR	1	134	37	Y	9.9	0.5	13	0	Y	13.7	0	24	13	Y	2.9	0.3	2	134	Y	0.1	7.4	0	134	Y	0	21.3	1	134	Y	0.1	8.1
RP-9957	395	RP-9957	1188	M	Mariner transposase	*		Rp-454_asb-8435	0	2284	1188	2972	99	40	1	1	2	REV	1	251	34	Y	20.1	0.2	12	13		0.9	1	9	25		0.6	1.4	0	251	Y	0	41.8	0	251	Y	0	39.8	4	251	Y	0.1	6
RP-14091	356	RP-14091	1071	M	Transposase	*		Rp-454_asb-6138	0	2036	1071	1294	99	83	44	1	1	REV	1	42	4	Y	23.5	0.2	1	2		0.4	1	1	3		0.4	0.9	0	42	Y	0	7	0	42	Y	0	6.7	0	42		0	5.1
RP-105633	222	Rp-105633	669	M	ferritin	*		Rp-454_asb-43458	0	1287	669	1019	99	66	124	1	1	FOR	1	67	0	Y	187.6	0	0	0		0	0	0	0		0	0	0	67	Y	0	11.2	0	67	Y	0	10.6	0	67	Y	0	8.1
RP-96030	186	Rp-96030	561	M	Calmodulin	*		Rp-454_asb-82879	0	1061	535	822	100	65	203	27	1	FOR	1	59	0	Y	165.2	0	0	0		0	0	0	0		0	0	0	59	Y	0	9.8	0	59	Y	0	9.4	0	59	Y	0	7.1
RP-2223	132	Rp-2223	396	I	Transposase - truncated at 5 prime			Rp-454_asb-62736	0	785	396	486	100	81	81	1	1	REV	1	0	1951	Y	0	3511.8	0	0		0	0	1951	0	Y	3316.7	0	0	0		0	0	0	0		0	0	0	0		0	0
RP-8009	106	RP-8009	321	M	cuticle protein CBM	*		Rp-454_asb-5474	1e-170	595	325	2403	98	14	209	1	1	FOR	1	88	25	Y	9.5	0.5	20	3	Y	5.3	0.1	2	23	Y	0.1	4.4	6	88	Y	0.4	2.1	0	88	Y	0	14	0	88	Y	0	10.6
RP-32872	421	RP-32872	1266	K	tRNA nucleotidyltransferase/poly(A) polymerase - truncated at 5 prime	*		Rp-454_asb-5426	0	2464	1262	1526	99	83	44	6	1	FOR	1	15	8		4.7	0.9	4	2		1.4	0.4	2	6		0.5	1.1	0	15		0	2.5	0	15		0	2.4	0	15		0	1.8
RP-12013	408	RP-12013	1227	M	WD-repeat protein	*		Rp-454_asb-2224	0	2395	1227	1661	99	74	57	1	2	FOR	1	52	35		4	1.2	18	8		2.1	0.4	9	26		0.6	1.5	0	52	Y	0	8.7	0	52	Y	0	8.3	1	52	Y	0.2	3.1
RP-17265	258	Rp-17265	777	M	RING finger protein, putative	*		Rp-454_asb-32202	0	1540	777	1016	100	76	81	1	1	FOR	1	6	5		2.8	1.3	2	1		1.1	0.3	2	3		0.9	0.6	0	6		0	1	0	6		0	1	0	6		0	0.7
RP-9583	243	Rp-9583	732	M	Component of histone deacetylase complex (breast carcinoma metastasis suppressor 1 protein in human)	*		Rp-454_asb-12610	0	1421	733	1202	99	61	233	1	1	FOR	1	18	25	Y	1.9	2.4	11	5		1.9	0.4	9	16		0.9	0.9	0	18		0	3	0	18		0	2.9	0	18		0	2.2
RP-150292	256	RP-150292	771	M	methyl-CpG binding transcription regulator	*		Rp-454_asb-94416	0	1292	664	960	99	69	209	108	1	FOR	1	7	0		19.6	0	0	0		0	0	0	0		0	0	0	7		0	1.2	0	7		0	1.1	1	7		1	0.4
RP-39324	210	RP-39324	630	A	Cuticle protein 38 - fragment			Rp-454_asb-89498	0	1201	626	740	99	85	76	1	1	FOR	1	10	0		28	0	0	0		0	0	0	0		0	0	0	10		0	1.7	0	10		0	1.6	0	10		0	1.2
RP-15380	202	RP-15380	609	M	Predicted mitochondrial cholesterol transporter	*		Rp-454_asb-15111	0	1191	609	1001	99	61	230	1	1	REV	1	47	24		5.3	0.9	10	10		1	0.9	4	20	Y	0.3	2.3	0	47	Y	0	7.8	0	47	Y	0	7.5	0	47	Y	0	5.7
RP-1911	198	Rp-1911	597	M	Uncharacterized conserved protein	*		Rp-454_asb-10541	0	1183	597	1773	100	34	1013	1	1	REV	1	59	6	Y	23.6	0.2	1	5		0.2	2.5	0	6		0	3.4	0	59	Y	0	9.8	0	59	Y	0	9.4	1	59	Y	0.1	3.6
RP-16096	158	RP-16096	477	R	Cuticle protein - truncated at 5 prime	*		Rp-454_asb-54482	0	829	476	747	96	64	4	2	1	FOR	1	39	0	Y	109.2	0	0	0		0	0	0	0		0	0	0	39	Y	0	6.5	0	39	Y	0	6.2	0	39		0	4.7
RP-10219	167	Rp-10219	504	M	Ufm1-conjugating enzyme, putative	*		Rp-454_asb-4393	0	890	457	822	99	56	367	1	1	FOR	1	47	27		4.7	1	9	10		0.9	1	8	19		0.7	1.2	1	47	Y	0.1	3.9	0	47	Y	0	7.5	0	47	Y	0	5.7
RP-5925	119	RP-5925	360	M	Protein yippee-like	*		Rp-454_asb-1787	0	642	360	1334	97	27	299	1	1	FOR	1	676	16	Y	111.3	0	14	1	Y	7.4	0.1	1	15	Y	0.1	4.3	0	676	Y	0	112.7	0	676	Y	0	107.3	1	676	Y	0	40.7
RP-6552	74	Rp-6552	225	M	hypothetical conserved protein	*		Rp-454_asb-4145	1e-125	446	225	696	100	32	245	1	1	REV	1	54	46	Y	3.2	1.5	18	13		1.4	0.7	15	31		0.8	1.1	1	54	Y	0.1	4.5	0	54	Y	0	8.6	6	54		0.9	0.9
RP-13589	62	Rp-13589	189	M	conserved hypothetical protein	*		Rp-454_asb-21485	1e-102	369	186	1348	100	14	146	1	1	FOR	1	44	16		7.2	0.6	5	4		1.1	0.7	7	9		1.2	0.6	1	44	Y	0.1	3.7	0	44	Y	0	7	3	44		0.6	1.3
RP-18732	115	Rp-18732	348	M	ribosomal protein L30	*		Rp-454_asb-31407	9e-99	359	181	671	100	27	72	1	2	FOR	1	8	9		2.2	1.8	2	7		0.3	2.3	0	9		0	5.2	1	8		0.7	0.7	0	8		0	1.3	12	8		11	0.1
RP-12503	241	RP-12503	726	M	Replication protein A 32 kDa subunit	*		Rp-454_asb-41136	0	1407	726	1390	99	52	44	1	1	FOR	1	32	6	Y	12.8	0.3	0	5		0	5	1	5		0.3	1.4	0	32		0	5.3	0	32		0	5.1	0	32		0	3.9
RP-9697	470	RP-9697	1413	M	translation initiation factor 2 gamma subunit	*		Rp-454_asb-8577	0	2801	1413	2299	100	61	90	1	1	FOR	1	197	700	Y	0.8	6.4	238	277	Y	0.9	1.2	185	515	Y	0.6	1.6	1	197	Y	0	16.4	5	197	Y	0.2	5.2	18	197		0.8	1.2
RP-3367	1859	RP-3367	5580	M	vitellogenin	*		Rp-454_asb-1999	0	3447	1743	2125	99	82	1	3667	2	FOR	1	254	191	Y	3.7	1.3	49	59		0.9	1.2	83	108	Y	1.3	0.7	1642	254	Y	38.8	0	968	254	Y	25.1	0	195	254	Y	6.3	0.2
RP-1104	275	RP-1104	828	Q	similar to vitellogenin - truncated at 5 prime	*		Rp-454_asb-7601	0	1624	827	2288	99	36	294	2	1	REV	1	94	111	Y	2.4	2.1	40	44		0.9	1.1	27	84	Y	0.5	1.7	470	94	Y	29.8	0	408	94	Y	28.4	0	6	94		0.5	1.6
RP-4753	379	Rp-4753	1140	M	troponin isoform 3, TpnT3	*		Rp-454_asb-22288	0	2260	1140	1563	100	73	106	1	1	FOR	1	121	107	Y	3.1	1.6	7	24	Y	0.3	3	76	31	Y	4	0.2	0	121	Y	0	20.2	0	121	Y	0	19.2	1	121	Y	0.1	7.3
RP-11537	284	Rp-11537	855	M	Tropomyosin 1 isoform A	*		Rp-454_asb-6513	0	1695	855	1133	100	75	191	1	1	FOR	1	44	2	Y	41.1	0.1	0	0		0	0	2	0		3.4	0	0	44	Y	0	7.3	0	44	Y	0	7	1	44		0.2	2.7
RP-95216	154	RP-95216	465	M	Calmodulin	*		Rp-454_asb-84704	0	906	465	894	99	52	128	1	1	FOR	1	74	0	Y	207.2	0	0	0		0	0	0	0		0	0	0	74	Y	0	12.3	0	74	Y	0	11.7	0	74	Y	0	8.9
RP-6526	151	Rp-6526	456	M	troponin C	*		Rp-454_asb-2658	0	904	456	1189	100	38	513	1	1	REV	1	290	98	Y	8.2	0.6	24	32		0.8	1.3	42	56		1.3	0.7	0	290	Y	0	48.3	0	290	Y	0	46	1	290	Y	0	17.5
RP-29168	563	RP-29168	1692	M	Mitochondrial chaperonin, Cpn60/Hsp60p	*		Rp-454_asb-14246	0	3089	1642	2944	98	56	66	1	1	FOR	1	52	40		3.6	1.4	25	6	Y	3.8	0.2	9	31		0.5	1.8	0	52	Y	0	8.7	0	52	Y	0	8.3	0	52	Y	0	6.3
RP-3750	723	RP-3750	2172	M	Hsp90 protein	*		Rp-454_asb-7227	0	4266	2172	2904	99	75	374	1	1	FOR	1	396	745	Y	1.5	3.4	228	221		1.1	1	296	449		1.1	0.9	6	396	Y	0.1	9.4	10	396	Y	0.2	5.7	75	396	Y	1.6	0.6
RP-842	652	Rp-842	1959	M	hsp70 family member	*		Rp-454_asb-4636	0	3548	1830	2556	99	72	1	133	1	FOR	1	400	461	Y	2.4	2.1	137	159		0.9	1.2	165	296		0.9	1	3	400	Y	0	16.7	5	400	Y	0.1	10.6	39	400		0.8	1.2
RP-6615	448	Rp-6615	1347	I	hexokinase - truncated at 5 prime	*		Rp-454_asb-1474	0	2646	1335	2006	100	67	307	13	1	FOR	1	218	12	Y	47	0.1	10	1	Y	5.3	0.1	1	11		0.1	3.2	0	218	Y	0	36.3	4	218	Y	0.1	6.9	11	218	Y	0.4	2.2
RP-16659	355	Rp-16659	1068	F	nuclear receptor RXR-l - truncated at 5 prime	*		Rp-454_asb-26187	0	2117	1068	2451	100	44	397	1	1	FOR	1	61	6	Y	24.4	0.2	3	3		0.8	0.8	0	6		0	3.4	0	61	Y	0	10.2	0	61	Y	0	9.7	8	61		1.1	0.8
RP-16597	348	RP-16597	1047	M	Molecular chaperone (DnaJ superfamily)	*		Rp-454_asb-21785	0	2060	1047	1525	99	69	144	1	1	FOR	1	35	18		5.2	0.9	7	7		0.9	0.9	4	14		0.5	1.6	1	35	Y	0.2	2.9	0	35		0	5.6	1	35		0.2	2.1
RP-19890	266	Rp-19890	801	M	putative aquaporin	*		Rp-454_asb-16418	0	1588	801	1382	100	58	243	1	1	REV	1	33	10		8.4	0.5	6	3		1.6	0.4	1	9		0.2	2.6	0	33		0	5.5	1	33		0.2	2.6	1	33		0.2	2
RP-6725	263	Rp-6725	792	M	ribosomal protein S4e	*		Rp-454_asb-6454	0	1562	792	1872	99	42	355	1	1	FOR	1	412	169	Y	6.8	0.7	56	62		0.9	1.1	51	118		0.7	1.3	5	412	Y	0.1	11.4	3	412	Y	0	16.3	30	412	Y	0.6	1.6
RP-1580	233	RP-1580	702	M	Odorant binding protein	*		Rp-454_asb-1186	0	1384	702	1558	99	45	811	1	1	REV	1	46	48	Y	2.6	1.8	21	14		1.5	0.6	13	35		0.6	1.4	0	46	Y	0	7.7	0	46	Y	0	7.3	0	46		0	5.5
RP-1581	233	RP-1581	702	M	Juvenile hormone binding protein domain	*		Rp-454_asb-1187	0	1328	702	1658	98	42	36	1	1	FOR	1	52	73	Y	2	2.5	28	10	Y	2.7	0.3	35	38	Y	1.5	0.6	0	52	Y	0	8.7	0	52	Y	0	8.3	0	52	Y	0	6.3
RP-1578	233	RP-1578	702	M	Juvenile hormone binding protein	*		Rp-454_asb-1188	0	1332	700	1854	99	38	1110	1	1	REV	1	156	611	Y	0.7	7	204	185		1.2	0.9	222	389		1	1	0	156	Y	0	26	0	156	Y	0	24.8	0	156	Y	0	18.8
RP-10873	215	Rp-10873	648	M	glutathione S-transferase	*		Rp-454_asb-11959	0	1277	648	1003	99	65	221	1	1	REV	1	124	150	Y	2.3	2.2	53	52		1.1	1	45	105		0.7	1.3	0	124	Y	0	20.7	2	124	Y	0.1	6.6	2	124	Y	0.1	5
RP-828	208	RP-828	627	N	Juvenile hormone binding protein domains in insects - truncated at 5 prime	*		Rp-454_asb-589	0	1243	627	1144	100	55	431	1	1	FOR	1	8	178	Y	0.1	35.6	62	54		1.2	0.9	62	116		0.9	1.1	0	8		0	1.3	10	8		7.4	0.1	0	8		0	1
RP-3782	177	Rp-3782	534	K	Prefoldin subunit - truncated at 5 prime	*		Rp-454_asb-5478	0	1005	507	978	100	52	138	12	2	FOR	1	265	63	Y	11.6	0.4	26	20		1.3	0.7	17	46		0.6	1.5	0	265	Y	0	44.2	0	265	Y	0	42.1	2	265	Y	0.1	10.6
RP-2913	165	Rp-2913	498	M	60S ribosomal protein L14	*		Rp-454_asb-7054	0	852	506	1093	97	46	114	1	1	FOR	1	235	124		5.3	0.9	22	55	Y	0.4	2.4	47	77		1	0.9	11	235	Y	0.3	3.3	1	235	Y	0	18.7	44	235	Y	1.5	0.6
RP-12949	137	RP-12949	414	M	hypothetical conserved secreted protein	*		Rp-454_asb-11932	0	805	414	698	99	59	160	1	1	FOR	1	50	65	Y	2.1	2.3	22	35		0.6	1.5	8	57	Y	0.2	3.6	0	50	Y	0	8.3	1	50	Y	0.1	4	0	50	Y	0	6
RP-11075	133	Rp-11075	402	M	ribosomal subunit S24e	*		Rp-454_asb-17525	0	797	402	847	100	47	88	1	1	FOR	1	88	80	Y	3	1.6	22	31		0.7	1.3	27	53		0.9	1.1	7	88		0.5	1.8	3	88	Y	0.2	3.5	25	88	Y	2.3	0.4
RP-2484	133	Rp-2484	402	M	ribosomal subunit S24e	*		Rp-454_asb-39300	0	797	402	550	100	73	25	1	1	FOR	1	0	23	Y	0	41.4	0	23	Y	0	23	0	23	Y	0	13.2	0	0		0	0	0	0		0	0	0	0		0	0
RP-11526	119	Rp-11526	360	M	ribosomal subunit L34	*		Rp-454_asb-13451	0	698	360	1175	99	31	158	1	1	FOR	1	64	52	Y	3.4	1.4	12	24	Y	0.5	1.8	16	36		0.7	1.2	11	64		1	0.9	1	64	Y	0.1	5.1	23	64	Y	2.9	0.3
RP-15959	118	Rp-15959	357	A	PBP/GOBP family - truncated at 5 prime	*		Rp-454_asb-42969	0	708	357	754	100	47	162	1	1	FOR	1	29	1	Y	40.6	0.1	0	1		0	1	0	1		0	0.6	0	29		0	4.8	0	29		0	4.6	0	29		0	3.5
RP-3650	440	RP-3650	1323	M	putative eukaryotic translation initiation factor 3 subunit 6	*		Rp-454_asb-4756	0	2583	1323	1535	99	86	102	1	1	FOR	1	120	146	Y	2.3	2.2	53	45		1.2	0.8	48	98		0.8	1.1	0	120	Y	0	20	0	120	Y	0	19	3	120	Y	0.2	3.6
RP-48353	294	RP-48353	880	Y	Glycerol-3-phosphate dehydrogenase - fragment			Rp-454_asb-7971	0	1731	881	1850	99	48	775	1	1	FOR	1	23	22		2.8	1.7	16	0	Y	16.8	0	6	16		0.6	1.3	1	23		0.3	1.9	1	23		0.3	1.8	0	23		0	2.8
RP-6642	286	Rp-6642	861	M	Vesicle coat complex COPII, subunit SEC13	*		Rp-454_asb-27083	0	1675	861	1279	99	67	198	1	1	FOR	1	24	15		4.2	1.1	8	5		1.4	0.6	2	13		0.2	2.5	0	24		0	4	0	24		0	3.8	2	24		0.7	1
RP-6594	255	Rp-6594	768	M	Phosphoglycerate mutase	*		Rp-454_asb-5730	0	1522	768	1345	100	57	462	1	1	FOR	1	78	115	Y	1.9	2.6	34	36		1	1	45	70		1.1	0.9	1	78	Y	0.1	6.5	0	78	Y	0	12.4	2	78	Y	0.2	3.1
RP-37364	250	Rp-37364	753	M	putative vacuolar ATP synthase subunit E	*		Rp-454_asb-35808	0	1477	753	933	99	81	52	1	1	FOR	1	26	4	Y	14.6	0.3	1	1		0.5	0.5	2	2		1.1	0.4	0	26		0	4.3	0	26		0	4.1	0	26		0	3.1
RP-14631	208	Rp-14631	627	M	Tumour protein D52 family	*		Rp-454_asb-4863	0	1227	627	1051	99	60	225	1	1	FOR	1	17	30	Y	1.5	3	12	7		1.6	0.5	11	19		0.9	0.9	1	17		0.3	1.4	0	17		0	2.7	7	17		3.2	0.3
RP-3726	192	Rp-3726	579	M	hypothetical conserved protein	*		Rp-454_asb-4150	0	1082	581	1017	98	57	220	1	1	FOR	1	54	17	Y	8.4	0.6	13	2	Y	4.6	0.1	2	15	Y	0.2	2.9	0	54	Y	0	9	5	54		0.6	1.4	3	54		0.5	1.6
RP-28417	190	RP-28417	573	M	calcium-binding protein p22	*		Rp-454_asb-19819	0	1120	573	1108	99	52	145	1	1	FOR	1	68	9	Y	19	0.2	5	3		1.3	0.5	1	8		0.2	2.3	0	68	Y	0	11.3	0	68	Y	0	10.8	0	68	Y	0	8.2
RP-12382	174	Rp-12382	525	M	putative myosin regulatory light chain 2 smooth muscle	*		Rp-454_asb-9788	0	1041	525	1143	100	46	187	1	1	FOR	1	43	44	Y	2.7	1.8	13	24	Y	0.5	1.7	7	37	Y	0.3	2.7	0	43	Y	0	7.2	0	43	Y	0	6.8	2	43		0.4	1.7
RP-4358	180	Rp-4358	543	M	Nucleoplasmin	*		Rp-454_asb-155	0	1035	522	1130	100	46	156	22	1	FOR	1	107	120	Y	2.5	2	37	43		0.9	1.1	40	80		0.8	1.1	3	107	Y	0.2	4.5	1	107	Y	0.1	8.5	17	107		1.3	0.7
RP-8555	65	Rp-8555	198	M	ribosomal protein S28e-like protein	*		Rp-454_asb-7838	1e-109	392	198	858	100	23	265	1	1	FOR	1	90	164	Y	1.5	3.2	28	27		1.1	0.9	109	55	Y	3.3	0.3	16	90		1.1	0.9	5	90	Y	0.4	2.4	24	90	Y	2.2	0.4
RP-4590	447	Rp-4590	1344	M	beta-1 tubulin	*		Rp-454_asb-4809	0	2664	1344	2211	100	61	757	1	1	REV	1	127	172	Y	2.1	2.4	52	61		0.9	1.2	59	113		0.9	1.1	0	127	Y	0	21.2	2	127	Y	0.1	6.7	13	127		0.8	1.1
RP-6101	258	Rp-6101	777	M	tetraspanin D76	*		Rp-454_asb-8105	0	1540	777	1313	100	59	430	1	1	FOR	1	74	138	Y	1.5	3.3	42	60	Y	0.7	1.4	36	102	Y	0.6	1.6	0	74	Y	0	12.3	0	74	Y	0	11.7	0	74	Y	0	8.9
RP-8635	221	Rp-8635	666	M	tetraspanin E118	*		Rp-454_asb-9855	0	1320	666	1272	100	52	224	1	1	FOR	1	80	121	Y	1.8	2.7	42	43		1	1	36	85		0.7	1.3	0	80	Y	0	13.3	0	80	Y	0	12.7	3	80	Y	0.3	2.4
RP-8337	155	Rp-8337	468	M	putative ribosomal protein L24e	*		Rp-454_asb-18045	0	928	468	688	100	68	136	1	1	FOR	1	49	86	Y	1.6	3.1	11	15		0.7	1.3	60	26	Y	3.8	0.2	17	49	Y	2	0.5	8	49		1.1	0.9	143	49	Y	23.7	0
RP-90547	147	Rp-90547	444	M	Odorant-binding protein 19a	*		Rp-454_asb-103363	0	872	444	1281	99	35	476	1	1	REV	1	62	0	Y	173.6	0	0	0		0	0	0	0		0	0	0	62	Y	0	10.3	0	62	Y	0	9.8	24	62	Y	3.2	0.3
RP-10183	134	Rp-10183	405	M	S12e ribosomal protein	*		Rp-454_asb-13186	0	803	405	662	100	61	166	1	1	FOR	1	54	63	Y	2.4	2.1	12	17		0.7	1.3	34	29	Y	1.9	0.5	10	54		1.1	0.8	2	54	Y	0.2	2.9	15	54	Y	2.3	0.4
RP-114318	240	Rp-114318	723	M	ubiquitin-conjugating enyzme E2r	*		Rp-454_asb-83791	0	1433	723	1061	100	68	132	1	1	FOR	1	19	0	Y	53.2	0	0	0		0	0	0	0		0	0	0	19		0	3.2	0	19		0	3	0	19		0	2.3
RP-132621	51	RP-132621	156	M	hypothetical secreted protein	*		Rp-454_asb-130287	3e-84	309	156	319	100	49	30	1	1	REV	1	1	0		2.8	0	0	0		0	0	0	0		0	0	0	1		0	0.2	0	1		0	0.2	0	1		0	0.1
RP-91950	413	RP-91950	1242	M	Kazal type serine protease inhibitor	*		Rp-454_asb-6792	0	2345	1235	1441	99	86	28	1	6	REV	1	60	0	Y	168	0	0	0		0	0	0	0		0	0	0	60	Y	0	10	0	60	Y	0	9.5	0	60	Y	0	7.2
RP-3482	248	RP-3482	747	M	mucin	*		Rp-454_asb-832	0	1372	714	1025	99	70	278	1	1	REV	1	25	186	Y	0.4	12.9	47	61		0.8	1.3	78	108		1.2	0.8	0	25		0	4.2	0	25		0	4	0	25		0	3
RP-3488	220	RP-3488	663	M	mucin 2	*		Rp-454_asb-835	0	1189	628	901	99	70	1	37	1	FOR	1	81	310	Y	0.7	6.8	89	74		1.2	0.8	147	163	Y	1.5	0.6	0	81	Y	0	13.5	0	81	Y	0	12.9	0	81	Y	0	9.8
RP-3484	236	RP-3484	711	M	mucin	*		Rp-454_asb-833	0	967	566	1368	96	41	333	7	8	FOR	1	96	875	Y	0.3	16.2	271	232		1.2	0.9	372	503	Y	1.3	0.8	0	96	Y	0	16	0	96	Y	0	15.2	0	96	Y	0	11.6
RP-58456	322	Rp-58456	969	K	guanine nucleotide-binding protein subunit beta-like - truncated at 5 prime	*		Rp-454_asb-29730	0	1899	970	1172	99	83	171	1	1	FOR	1	14	4		7.8	0.5	1	0		1.1	0	3	1		2.6	0.1	0	14		0	2.3	0	14		0	2.2	2	14		1.1	0.6
RP-28439	201	Rp-28439	606	M	Cu/Zn-superoxide dismutase	*		Rp-454_asb-48653	0	1201	606	735	100	82	33	1	1	FOR	1	7	2		6.5	0.5	0	1		0	1	1	1		0.9	0.3	0	7		0	1.2	0	7		0	1.1	2	7		2.1	0.3
RP-81215	537	RP-81215	1614	M	hypothetical very acidic protein	*		Rp-454_asb-69069	0	3152	1614	1871	99	86	234	1	1	FOR	1	57	1	Y	79.8	0	0	0		0	0	1	0		1.7	0	0	57	Y	0	9.5	0	57	Y	0	9	2	57		0.3	2.3
RP-114575	204	RP-114575	612	E	hypothetical protein - fragment			Rp-454_asb-118659	0	1197	612	626	99	98	3	1	1	FOR	1	15	0	Y	42	0	0	0		0	0	0	0		0	0	0	15		0	2.5	0	15		0	2.4	0	15		0	1.8
RP-98600	183	RP-98600	552	M	calmodulin 4	*		Rp-454_asb-82151	0	1094	552	819	100	67	114	1	1	FOR	1	65	0	Y	182	0	0	0		0	0	0	0		0	0	0	65	Y	0	10.8	0	65	Y	0	10.3	0	65	Y	0	7.8
RP-36065	166	Rp-36065	501	M	Predicted glycosyltransferase	*		Rp-454_asb-1325	0	985	501	1884	99	27	1124	1	1	REV	1	243	1986	Y	0.3	14.7	767	487	Y	1.7	0.6	732	1254		1	1	0	243	Y	0	40.5	0	243	Y	0	38.6	0	243	Y	0	29.3
RP-26902	170	RP-26902	507	S	C2H2-type Zn-finger protein - fragment			Rp-454_asb-10640	0	886	482	978	98	49	475	1	1	FOR	1	0	9		0	16.2	7	1		3.7	0.1	1	8		0.2	2.3	0	0		0	0	0	0		0	0	0	0		0	0
RP-1365	123	RP-1365	372	M	GYGY secreted protein	*		Rp-454_asb-7272	0	700	377	2244	98	17	1579	1	1	FOR	1	40	1	Y	56	0	0	1		0	1	0	1		0	0.6	0	40	Y	0	6.7	0	40	Y	0	6.3	174	40	Y	35.1	0
RP-113490	104	Rp-113490	315	N	histone 4 - truncated at 5 prime	*		Rp-454_asb-116603	1e-179	624	315	355	100	89	37	1	1	REV	1	5	0		14	0	0	0		0	0	0	0		0	0	0	5		0	0.8	0	5		0	0.8	0	5		0	0.6
RP-1221	151	RP-1221	450	M	mariner transposase - truncated at 3 prime			Rp-454_asb-6341	0	892	450	1129	100	40	189	1	1	REV	1	80	126	Y	1.8	2.8	11	9		1.2	0.8	106	20	Y	8.6	0.1	21	80		1.6	0.6	0	80	Y	0	12.7	1	80	Y	0.1	4.8
RP-4896	840	RP-4896	2517	P	hypothetical conserved protein - fragment			Rp-454_asb-2143	0	3255	1744	2099	99	83	358	1	1	FOR	1	47	40	Y	3.2	1.5	11	10		1.1	0.8	19	21		1.5	0.6	0	47	Y	0	7.8	0	47	Y	0	7.5	2	47		0.3	1.9
RP-17803	849	RP-17803	2550	M	Predicted E3 ubiquitin ligase	*		Rp-454_asb-23034	0	4920	2550	3204	99	80	243	1	1	FOR	1	61	5	Y	28.5	0.1	2	2		0.7	0.7	1	4		0.3	1.1	0	61	Y	0	10.2	0	61	Y	0	9.7	2	61		0.3	2.4
RP-7150	845	RP-7150	2538	N	Elongation factor 2 - truncated at 5 prime	*		Rp-454_asb-1428	0	4999	2538	3009	99	84	96	1	1	FOR	1	203	1549	Y	0.4	13.7	141	141		1	1	1267	282	Y	7.6	0.1	17	203	Y	0.5	1.9	1	203	Y	0	16.1	17	203		0.7	1.4
RP-8989	784	RP-8989	2355	M	Uncharacterized conserved protein (DUF2042)	*		Rp-454_asb-10717	0	4607	2358	2889	99	82	428	1	1	FOR	1	78	53		4	1.2	14	19		0.7	1.3	20	33		1	0.9	0	78	Y	0	13	0	78	Y	0	12.4	6	78		0.6	1.3
RP-6843	731	Rp-6843	2196	M	Uncharacterized conserved protein	*		Rp-454_asb-3373	0	4260	2197	3355	99	65	518	1	1	FOR	1	154	98		4.4	1.1	37	28		1.3	0.7	33	65		0.9	1.1	3	154	Y	0.1	6.4	0	154	Y	0	24.4	24	154		1.3	0.7
RP-5184	679	RP-5184	2040	M	Proteins containing BTB/POZ and Kelch domains, involved in regulatory/signal transduction processes	*		Rp-454_asb-31160	0	4028	2040	2473	99	82	333	1	1	REV	1	51	23		6	0.8	6	8		0.7	1.1	9	14		1	0.8	0	51	Y	0	8.5	0	51	Y	0	8.1	2	51		0.3	2
RP-6415	777	RP-6415	2329	M	Cytoskeletal protein Adducin - truncated at 3 prime			Rp-454_asb-7299	0	4004	2020	2374	100	85	281	1	2	FOR	1	27	43	Y	1.7	2.8	11	14		0.8	1.2	18	25		1.2	0.8	0	27		0	4.5	0	27		0	4.3	5	27		1.5	0.5
RP-8489	648	RP-8489	1947	M	signal recognition particle	*		Rp-454_asb-6398	0	3766	1947	2526	99	77	167	1	2	FOR	1	68	73	Y	2.6	1.9	28	21		1.3	0.7	24	49		0.8	1.1	0	68	Y	0	11.3	0	68	Y	0	10.8	4	68		0.5	1.6
RP-6461	640	Rp-6461	1923	M	Cleft lip and palate transmembrane protein 1 (CLPTM1)	*		Rp-454_asb-4925	0	3709	1925	2015	99	96	26	1	1	FOR	1	56	70	Y	2.2	2.2	31	19		1.6	0.6	20	50		0.7	1.4	0	56	Y	0	9.3	0	56	Y	0	8.9	1	56	Y	0.1	3.4
RP-15829	733	RP-15829	2202	E	RNA Helicase - truncated at 5 prime	*		Rp-454_asb-8592	0	3739	1913	2477	99	77	64	1	1	FOR	1	57	20		7.6	0.6	11	6		1.7	0.5	3	17	Y	0.3	2.4	0	57	Y	0	9.5	0	57	Y	0	9	5	57		0.7	1.1
RP-8585	616	Rp-8585	1851	M	signal recognition particle receptor alpha subunit, putative	*		Rp-454_asb-3126	0	3592	1851	2420	99	76	253	1	1	FOR	1	87	67	Y	3.6	1.4	26	21		1.2	0.8	20	47		0.7	1.3	1	87	Y	0.1	7.3	0	87	Y	0	13.8	6	87		0.6	1.5
RP-7839	645	Rp-7839	1938	V	Oligosaccharyltransferase, delta subunit (ribophorin II) - truncated at 5 prime	*		Rp-454_asb-6063	0	3594	1833	2005	99	91	1	106	1	FOR	1	32	78	Y	1.1	4.3	24	29		0.8	1.2	25	53		0.8	1.2	0	32		0	5.3	0	32		0	5.1	0	32		0	3.9
RP-3446	601	RP-3446	1806	M	Oligosaccharyltransferase, alpha subunit (ribophorin I)	*		Rp-454_asb-3533	0	3548	1806	3571	99	51	138	1	1	FOR	1	87	100	Y	2.4	2	36	32		1.1	0.9	32	68		0.8	1.2	2	87	Y	0.1	4.8	2	87	Y	0.2	4.6	8	87		0.8	1.2
RP-12252	595	RP-12252	1788	M	Ribosome-associated chaperone zuotin	*		Rp-454_asb-15126	0	3505	1788	2317	99	77	132	1	1	FOR	1	169	23	Y	19.7	0.2	12	5		2.1	0.4	6	17		0.6	1.4	0	169	Y	0	28.2	1	169	Y	0	13.4	18	169		0.9	1.1
RP-17594	579	RP-17594	1737	M	Poly(A)-specific exoribonuclease PARN - truncated at 3 prime			Rp-454_asb-18551	0	3416	1737	2683	99	65	445	1	1	FOR	1	44	20		5.9	0.8	4	6		0.6	1.2	10	10		1.5	0.5	0	44	Y	0	7.3	0	44	Y	0	7	1	44		0.2	2.7
RP-14855	574	RP-14855	1725	L	Protein required for normal rRNA processing - truncated at 5 prime	*		Rp-454_asb-10098	0	3356	1730	3026	99	57	496	1	1	FOR	1	37	48	Y	2.1	2.3	9	9		0.9	0.9	30	18	Y	2.7	0.3	0	37	Y	0	6.2	0	37		0	5.9	4	37		0.9	0.9
RP-5052	575	RP-5052	1728	M	lysyl-tRNA synthetase	*		Rp-454_asb-15038	0	3410	1728	4136	99	42	2191	1	1	REV	1	183	43	Y	11.6	0.4	17	23		0.7	1.3	3	40	Y	0.1	5.7	0	183	Y	0	30.5	1	183	Y	0	14.5	8	183	Y	0.4	2.4
RP-14329	576	Rp-14329	1731	M	conserved hypothetical protein	*		Rp-454_asb-19652	0	3255	1654	1753	99	94	94	78	1	REV	1	23	22		2.8	1.7	10	8		1.2	0.7	4	18		0.4	2.1	1	23		0.3	1.9	0	23		0	3.7	0	23		0	2.8
RP-10841	544	RP-10841	1635	S	Kynurenine aminotransferase, glutamine transaminase K - truncated at 5 prime	*		Rp-454_asb-9305	0	3201	1635	3505	99	47	109	1	1	FOR	1	100	91	Y	3	1.6	31	41		0.8	1.3	19	72	Y	0.4	2.1	1	100	Y	0.1	8.3	0	100	Y	0	15.9	6	100		0.5	1.7
RP-13985	536	RP-13985	1611	A	DNA topoisomerase type I - truncated at 5 prime	*		Rp-454_asb-4951	0	3138	1611	1904	99	85	208	1	1	FOR	1	523	147	Y	9.9	0.5	105	28	Y	3.8	0.3	14	133	Y	0.2	5.1	1	523	Y	0	43.6	0	523	Y	0	83	9	523	Y	0.1	6.3
RP-95629	535	RP-95629	1608	M	Chaperonin complex component, TCP-1 beta subunit (CCT2)	*		Rp-454_asb-85127	0	3140	1608	1842	99	87	86	1	1	FOR	1	80	0	Y	224	0	0	0		0	0	0	0		0	0	0	80	Y	0	13.3	0	80	Y	0	12.7	0	80	Y	0	9.6
RP-4182	536	RP-4182	1606	M	Ribosome biogenesis protein - Nop58p/Nop5p - truncated at 3 prime			Rp-454_asb-3704	0	3051	1604	1924	99	83	105	1	1	FOR	1	174	87		5.5	0.9	25	30		0.8	1.2	32	55		1	1	0	174	Y	0	29	0	174	Y	0	27.6	1	174	Y	0	10.5
RP-12919	532	RP-12919	1599	M	mitochondrial processing peptidase alpha subunit	*		Rp-454_asb-11904	0	3170	1599	2412	100	66	661	1	1	REV	1	40	59	Y	1.9	2.6	19	12		1.5	0.6	28	31		1.5	0.6	2	40		0.3	2.2	0	40	Y	0	6.3	2	40		0.4	1.6
RP-12835	508	RP-12835	1527	M	Molecular chaperone (DnaJ superfamily)	*		Rp-454_asb-13642	0	2958	1527	2090	99	73	320	1	1	FOR	1	66	39		4.6	1	29	6	Y	4.4	0.2	4	35	Y	0.2	4	0	66	Y	0	11	0	66	Y	0	10.5	2	66	Y	0.2	2.7
RP-8107	506	RP-8107	1521	M	major sperm protein	*		Rp-454_asb-15972	0	2999	1521	2123	99	72	219	1	1	FOR	1	66	11	Y	15.4	0.3	6	2		2.1	0.3	3	8		0.6	1.1	1	66	Y	0.1	5.5	0	66	Y	0	10.5	0	66	Y	0	8
RP-12371	496	Rp-12371	1491	M	Predicted aminopeptidase of the M17 family	*		Rp-454_asb-8138	0	2906	1482	2315	99	64	511	10	1	FOR	1	164	139	Y	3.3	1.5	48	65		0.8	1.3	26	113	Y	0.4	2.4	1	164	Y	0	13.7	1	164	Y	0	13	14	164		0.7	1.3
RP-11454	482	RP-11454	1449	M	vacuolar ATP synthase subunit H	*		Rp-454_asb-5620	0	2857	1449	2020	99	72	119	1	1	FOR	1	105	105	Y	2.8	1.8	20	37	Y	0.6	1.8	48	57	Y	1.4	0.7	0	105	Y	0	17.5	0	105	Y	0	16.7	0	105	Y	0	12.7
RP-20990	476	RP-20990	1431	L	D-2-hydroxyglutarate dehydrogenase - truncated at 5 prime	*		Rp-454_asb-4239	0	2837	1431	3201	100	45	1	1	2	REV	1	64	36		4.8	1	26	4	Y	5.5	0.1	6	30	Y	0.3	2.5	0	64	Y	0	10.7	0	64	Y	0	10.2	0	64	Y	0	7.7
RP-13769	476	Rp-13769	1426	M	Protein implicated in ribosomal biogenesis	*		Rp-454_asb-3377	0	2803	1422	1886	99	75	132	1	1	FOR	1	138	46	Y	8.2	0.6	18	18		1	0.9	10	36	Y	0.5	1.9	0	138	Y	0	23	1	138	Y	0	11	9	138		0.5	1.7
RP-14707	471	RP-14707	1416	M	Oxidoreductase	*		Rp-454_asb-24414	0	2775	1416	2207	99	64	693	1	1	FOR	1	80	30		7.2	0.7	6	12		0.5	1.7	12	18		1.1	0.8	2	80	Y	0.1	4.4	0	80	Y	0	12.7	9	80		0.9	1
RP-5408	462	RP-5408	1389	M	Translation initiation factor 2B, gamma subunit (eIF-2Bgamma/GCD1)	*		Rp-454_asb-10722	0	2738	1389	1714	99	81	108	1	1	FOR	1	43	45	Y	2.6	1.8	17	11		1.5	0.6	17	28		1	0.9	2	43		0.3	2.4	0	43	Y	0	6.8	12	43	Y	2.3	0.4
RP-44854	459	RP-44854	1380	M	Predicted lipid kinase	*		Rp-454_asb-17153	0	2720	1380	1723	99	80	168	1	1	FOR	1	29	6	Y	11.6	0.4	3	1		1.6	0.3	2	4		0.7	0.8	0	29		0	4.8	0	29		0	4.6	2	29		0.6	1.2
RP-12189	456	RP-12189	1368	V	Protein phosphatase 2A regulatory subunit A - fragment			Rp-454_asb-28483	0	2712	1368	1786	100	77	419	1	1	REV	1	21	28	Y	2	2.3	6	16	Y	0.4	2.3	6	22		0.4	1.8	0	21		0	3.5	0	21		0	3.3	2	21		0.8	0.8
RP-9799	463	RP-9799	1392	M	Juvenile hormone epoxide hydrolase 1	*		Rp-454_asb-4744	0	2644	1366	1528	99	89	3	1	1	REV	1	54	50	Y	3	1.6	16	20		0.8	1.2	14	36		0.6	1.4	0	54	Y	0	9	0	54	Y	0	8.6	1	54	Y	0.2	3.3
RP-559	451	RP-559	1356	M	FKBP-type peptidyl-prolyl cis-trans isomerase	*		Rp-454_asb-2345	0	2650	1356	1937	99	70	182	1	1	FOR	1	127	108	Y	3.3	1.5	41	49		0.9	1.2	18	90	Y	0.3	2.7	7	127	Y	0.3	2.6	1	127	Y	0.1	10.1	25	127	Y	1.6	0.6
RP-5801	448	Rp-5801	1347	M	homogentisate 1,2-dioxygenase	*		Rp-454_asb-3918	0	2662	1347	1865	99	72	350	1	1	REV	1	32	149	Y	0.6	8.1	54	41		1.4	0.7	54	95		1	1	0	32		0	5.3	0	32		0	5.1	0	32		0	3.9
RP-13662	473	RP-13662	1422	M	Molecular chaperone (DnaJ superfamily)	*		Rp-454_asb-38999	0	2625	1340	1762	99	76	266	78	1	FOR	1	25	5	Y	11.7	0.3	0	2		0	2	3	2		1.7	0.3	0	25		0	4.2	1	25		0.3	2	1	25		0.3	1.5
RP-18771	440	Rp-18771	1323	M	Tyrosine aminotransferase	*		Rp-454_asb-8343	0	2623	1323	1406	100	94	66	1	1	FOR	1	49	62	Y	2.2	2.2	32	9	Y	3.4	0.3	21	41		0.9	1.1	0	49	Y	0	8.2	0	49	Y	0	7.8	0	49	Y	0	5.9
RP-8043	437	RP-8043	1314	M	dolichyl-diphosphooligosaccharide protein glycotransferase	*		Rp-454_asb-12419	0	2541	1314	1777	99	74	75	1	1	FOR	1	58	47		3.4	1.4	15	25		0.6	1.6	7	40	Y	0.3	2.9	0	58	Y	0	9.7	0	58	Y	0	9.2	0	58	Y	0	7
RP-8276	437	RP-8276	1314	M	Serine/threonine protein kinase	*		Rp-454_asb-6501	0	2557	1314	1922	99	68	152	1	1	FOR	1	27	86	Y	0.9	5.5	18	21		0.9	1.1	47	39	Y	2	0.5	0	27		0	4.5	0	27		0	4.3	6	27		1.8	0.5
RP-8409	435	RP-8409	1308	V	ATP-dependent RNA helicase - truncated at 5 prime	*		Rp-454_asb-5606	0	2585	1308	2543	99	51	20	1	1	FOR	1	54	27		5.4	0.9	11	12		0.9	1	4	23	Y	0.3	2.6	2	54	Y	0.2	3	0	54	Y	0	8.6	0	54	Y	0	6.5
RP-8463	462	RP-8463	1389	M	Nucleolar protein involved in 40S ribosome biogenesis	*		Rp-454_asb-12919	0	2504	1305	1398	99	93	100	1	1	FOR	1	27	13		5.4	0.8	2	7		0.3	2.3	4	9		0.7	1	0	27		0	4.5	0	27		0	4.3	3	27		0.9	0.8
RP-21721	432	RP-21721	1299	M	Guanine deaminase (GDEase)	*		Rp-454_asb-15441	0	2551	1299	2411	99	54	944	1	1	FOR	1	22	29	Y	2.1	2.3	6	10		0.6	1.4	13	16		1.3	0.7	0	22		0	3.7	0	22		0	3.5	0	22		0	2.7
RP-4537	427	Rp-4537	1284	M	26S protease regulatory subunit 6a	*		Rp-454_asb-4934	0	2545	1284	2169	100	59	213	1	1	FOR	1	241	243	Y	2.8	1.8	70	110	Y	0.7	1.5	63	180	Y	0.6	1.6	0	241	Y	0	40.2	0	241	Y	0	38.3	4	241	Y	0.1	5.8
RP-13215	420	Rp-13215	1263	M	phosphoribosylaminoimidazole carboxylase	*		Rp-454_asb-13646	0	2504	1263	1832	100	69	63	1	1	FOR	1	175	33	Y	14.4	0.3	2	12	Y	0.2	4	19	14	Y	2.2	0.4	11	175	Y	0.4	2.4	1	175	Y	0	13.9	5	175	Y	0.2	3.5
RP-4268	420	RP-4268	1263	M	hypothetical conserved protein	*		Rp-454_asb-13963	0	2472	1263	2175	99	58	275	1	1	FOR	1	182	135	Y	3.7	1.3	24	57	Y	0.4	2.3	54	81		1.1	0.8	3	182	Y	0.1	7.6	49	182	Y	1.8	0.6	23	182		1	0.9
RP-3116	420	RP-3116	1263	I	alpha-mannosidase (mannosidase alpha class 2b member 1) - truncated at 5 prime	*		Rp-454_asb-7064	0	2504	1263	2723	100	46	1384	1	1	FOR	1	7	65	Y	0.3	14.6	1	34	Y	0	17	30	35		1.4	0.6	0	7		0	1.2	0	7		0	1.1	1	7		1	0.4
RP-24964	415	RP-24964	1248	M	Pseudouridylate synthase	*		Rp-454_asb-24954	0	2458	1248	1687	99	74	102	1	1	FOR	1	57	18	Y	8.4	0.6	5	3		1.3	0.5	10	8		1.9	0.4	0	57	Y	0	9.5	0	57	Y	0	9	0	57	Y	0	6.9
RP-13999	415	RP-13999	1248	M	Charged multivesicular body protein 7	*		Rp-454_asb-6007	0	2434	1248	1998	99	62	620	1	1	REV	1	36	19		5	0.9	12	6		1.8	0.5	1	18	Y	0.1	5.2	0	36	Y	0	6	0	36		0	5.7	0	36		0	4.3
RP-23648	413	Rp-23648	1242	V	Golgi reassembly stacking protein GRASP65, contains PDZ domain - truncated at 5 prime	*		Rp-454_asb-46637	0	2371	1240	1603	99	77	19	3	1	FOR	1	3	6		1.2	2.7	0	4		0	4	2	4		0.7	0.8	0	3		0	0.5	0	3		0	0.5	0	3		0	0.4
RP-12164	411	RP-12164	1236	M	Acetyl-CoA acetyltransferase	*		Rp-454_asb-9077	0	2411	1236	1793	99	69	255	1	1	FOR	1	98	43		6.2	0.8	23	14		1.6	0.6	6	37	Y	0.3	3	2	98	Y	0.1	5.4	0	98	Y	0	15.6	2	98	Y	0.2	3.9
RP-20401	410	RP-20401	1233	M	glucose 1-dehydrogenase	*		Rp-454_asb-7700	0	2415	1234	1640	99	75	61	1	2	FOR	1	14	12		3	1.4	4	7		0.5	1.4	1	11		0.1	3.2	0	14		0	2.3	0	14		0	2.2	0	14		0	1.7
RP-9793	410	Rp-9793	1233	M	cop9 complex subunit	*		Rp-454_asb-18774	0	2444	1233	1989	100	62	622	1	1	REV	1	67	14	Y	12.5	0.4	7	5		1.2	0.6	2	12		0.3	2.3	0	67	Y	0	11.2	0	67	Y	0	10.6	1	67	Y	0.1	4
RP-40004	405	RP-40004	1218	M	Uncharacterized conserved low complexity protein	*		Rp-454_asb-4129	0	2311	1222	1437	99	85	56	1	1	FOR	1	7	9		2	2	4	0		4.2	0	5	4		1.7	0.4	0	7		0	1.2	0	7		0	1.1	1	7		1	0.4
RP-12247	489	RP-12247	1470	M	WD40 repeat protein	*		Rp-454_asb-10045	0	2383	1218	1856	99	66	2	253	1	FOR	1	36	15		6.3	0.7	5	7		0.7	1.2	3	12		0.4	1.7	0	36	Y	0	6	1	36		0.2	2.9	1	36		0.2	2.2
RP-8730	405	Rp-8730	1218	M	hypothetical conserved protein	*		Rp-454_asb-7433	0	2415	1218	1423	100	86	121	1	1	FOR	1	34	89	Y	1.1	4.6	51	32		1.6	0.6	6	83	Y	0.1	6.8	0	34		0	5.7	0	34		0	5.4	0	34		0	4.1
RP-12100	405	Rp-12100	1218	E	hypothetical conserved protein - truncated at 5 prime	*		Rp-454_asb-9379	0	2399	1218	1853	99	66	309	1	1	FOR	1	79	63	Y	3.5	1.4	27	26		1.1	0.9	10	53	Y	0.3	2.8	0	79	Y	0	13.2	0	79	Y	0	12.5	0	79	Y	0	9.5
RP-4955	405	Rp-4955	1218	M	Geranylgeranyl pyrophosphate synthase/Polyprenyl synthetase	*		Rp-454_asb-9585	0	2407	1218	1864	99	65	599	1	1	REV	1	28	46	Y	1.7	2.9	27	18		1.5	0.6	1	45	Y	0	12.9	0	28		0	4.7	0	28		0	4.4	5	28		1.4	0.6
RP-8467	400	RP-8467	1203	M	26S proteasome regulatory complex, ATPase RPT4	*		Rp-454_asb-11304	0	2343	1203	1367	99	88	53	1	1	FOR	1	16	160	Y	0.3	16.9	6	13		0.5	1.9	141	19	Y	12	0.1	1	16		0.4	1.3	0	16		0	2.5	2	16		1	0.6
RP-6279	396	RP-6279	1191	M	Predicted GTP-binding protein (ODN superfamily)	*		Rp-454_asb-10260	0	2335	1193	1658	99	72	81	1	1	FOR	1	81	29	Y	7.6	0.6	15	13		1.1	0.8	1	28	Y	0.1	8	15	81		1.1	0.8	0	81	Y	0	12.9	4	81		0.4	2
RP-8553	458	Rp-8553	1377	M	transducin (beta)-like 2	*		Rp-454_asb-9514	0	2345	1187	1283	99	93	1	191	1	FOR	1	43	28		4.2	1.1	13	6		2	0.4	9	19		0.8	1.1	0	43	Y	0	7.2	0	43	Y	0	6.8	0	43		0	5.2
RP-12938	392	Rp-12938	1179	M	Predicted E3 ubiquitin ligase	*		Rp-454_asb-12435	0	2286	1181	1572	99	75	100	1	1	FOR	1	84	14	Y	15.7	0.3	5	5		0.9	0.8	4	10		0.6	1.1	0	84	Y	0	14	0	84	Y	0	13.3	1	84	Y	0.1	5.1
RP-7107	384	Rp-7107	1155	M	hypothetical conserved protein	*		Rp-454_asb-11738	0	2290	1155	1719	100	67	196	1	1	FOR	1	92	49		5.2	0.9	21	23		0.9	1	5	44	Y	0.2	4.2	1	92	Y	0.1	7.7	1	92	Y	0.1	7.3	3	92	Y	0.3	2.8
RP-18111	385	Rp-18111	1155	M	tRNA splicing endonuclease SEN2 - truncated at 3 prime			Rp-454_asb-8286	0	2282	1155	2393	99	48	134	1	1	FOR	1	117	147	Y	2.2	2.2	38	30		1.3	0.8	79	68	Y	1.9	0.5	0	117	Y	0	19.5	0	117	Y	0	18.6	2	117	Y	0.1	4.7
RP-15348	382	RP-15348	1149	M	DNA-directed RNA polymerase I subunit RPA49	*		Rp-454_asb-23824	0	2139	1150	1385	98	83	148	1	1	FOR	1	54	12	Y	11.6	0.4	4	6		0.6	1.2	2	10		0.3	1.9	0	54	Y	0	9	0	54	Y	0	8.6	6	54		0.9	0.9
RP-8247	381	RP-8247	1146	M	RNA-binding protein ELAV/HU (RRM superfamily)	*		Rp-454_asb-22903	0	2256	1146	1660	99	69	245	1	1	FOR	1	24	21		3.1	1.5	9	8		1.1	0.8	4	17		0.4	2	0	24		0	4	1	24		0.3	1.9	0	24		0	2.9
RP-15078	381	Rp-15078	1146	M	CRAL/TRIO domain-containing protein	*		Rp-454_asb-24879	0	2264	1146	2281	99	50	164	1	1	FOR	1	47	4	Y	26.3	0.2	2	2		0.7	0.7	0	4		0	2.3	0	47	Y	0	7.8	1	47	Y	0.1	3.7	0	47	Y	0	5.7
RP-5397	378	RP-5397	1137	M	Hsp90 co-chaperone CNS1 (contains TPR repeats)	*		Rp-454_asb-4012	0	2085	1140	3038	98	38	1560	1	1	REV	1	596	151	Y	11	0.5	67	35	Y	2	0.5	49	102		0.8	1.2	0	596	Y	0	99.3	2	596	Y	0	31.5	4	596	Y	0.1	14.4
RP-6608	378	Rp-6608	1137	M	alcohol dehydrogenase	*		Rp-454_asb-12461	0	2238	1137	1601	99	71	75	1	1	FOR	1	160	77		5.7	0.9	34	27		1.3	0.8	16	61	Y	0.4	2.1	0	160	Y	0	26.7	0	160	Y	0	25.4	1	160	Y	0.1	9.6
RP-7771	378	Rp-7771	1137	M	Predicted RNA-binding protein Nob1p involved in 26S proteasome assembly	*		Rp-454_asb-16059	0	2230	1137	1925	99	59	70	1	1	FOR	1	52	51	Y	2.8	1.7	22	18		1.2	0.8	11	40	Y	0.5	1.9	0	52	Y	0	8.7	5	52		0.6	1.4	19	52	Y	3	0.3
RP-11298	369	RP-11298	1110	M	required for meiotic nuclear division 1 homolog	*		Rp-454_asb-6519	0	2145	1110	1505	99	74	185	1	1	REV	1	48	41	Y	3.2	1.5	16	10		1.5	0.6	15	26		0.9	0.9	0	48	Y	0	8	0	48	Y	0	7.6	0	48	Y	0	5.8
RP-1542	369	RP-1542	1110	M	Putative transmembrane protein precursor	*		Rp-454_asb-9260	0	2192	1110	2936	99	38	1501	1	1	REV	1	81	284	Y	0.8	6.2	21	28		0.8	1.3	235	49	Y	8	0.1	0	81	Y	0	13.5	0	81	Y	0	12.9	4	81		0.4	2
RP-14617	366	RP-14617	1101	M	Spermidine synthase	*		Rp-454_asb-23044	0	2167	1101	1479	99	74	288	1	1	FOR	1	32	24		3.6	1.3	4	15	Y	0.3	3	5	19		0.4	1.8	0	32		0	5.3	0	32		0	5.1	1	32		0.3	1.9
RP-12491	365	RP-12491	1098	M	Soluble epoxide hydrolase	*		Rp-454_asb-10732	0	2133	1100	1599	99	69	123	1	1	FOR	1	20	29	Y	1.9	2.5	11	14		0.8	1.2	4	25	Y	0.3	2.9	0	20		0	3.3	0	20		0	3.2	0	20		0	2.4
RP-21917	364	RP-21917	1095	M	hypothetical conserved protein	*		Rp-454_asb-21015	0	2171	1095	1435	100	76	289	1	1	FOR	1	22	6		8.8	0.5	5	1		2.6	0.2	0	6		0	3.4	0	22		0	3.7	1	22		0.3	1.7	5	22		1.8	0.4
RP-15891	364	Rp-15891	1095	M	hypothetical conserved protein	*		Rp-454_asb-7220	0	2139	1095	1242	99	88	113	1	1	FOR	1	25	28	Y	2.4	1.9	14	3	Y	3.7	0.2	11	17		1	0.8	0	25		0	4.2	0	25		0	4	2	25		0.6	1
RP-5009	365	RP-5009	1098	M	Cell division cycle 37 protein, CDC37	*		Rp-454_asb-5267	0	2093	1092	1527	99	72	199	1	1	FOR	1	367	290	Y	3.5	1.4	73	90		0.8	1.2	127	163	Y	1.3	0.7	2	367	Y	0	20.4	0	367	Y	0	58.3	13	367	Y	0.3	3.2
RP-1325	362	RP-1325	1089	R	Signal peptide peptidase - truncated at 5 prime	*		Rp-454_asb-1463	0	2119	1089	2678	99	41	12	1	1	FOR	1	53	41		3.5	1.4	12	22		0.5	1.7	7	34	Y	0.3	2.4	0	53	Y	0	8.8	0	53	Y	0	8.4	0	53	Y	0	6.4
RP-2782	359	Rp-2782	1080	M	cation efflux protein/ zinc transporter	*		Rp-454_asb-11785	0	2141	1080	1906	100	57	470	1	1	FOR	1	29	58	Y	1.4	3.5	22	26		0.9	1.1	10	48	Y	0.3	2.5	0	29		0	4.8	0	29		0	4.6	0	29		0	3.5
RP-40610	358	Rp-40610	1077	M	Mitogen-activated protein kinase	*		Rp-454_asb-10114	0	2135	1077	1536	100	70	157	1	1	FOR	1	32	11		7.5	0.6	8	0		8.4	0	3	8		0.6	1.1	0	32		0	5.3	0	32		0	5.1	1	32		0.3	1.9
RP-16818	357	Rp-16818	1074	M	Ste20-like serine/threonine protein kinase	*		Rp-454_asb-20555	0	2113	1074	1337	99	80	198	1	1	FOR	1	29	36	Y	2.2	2.2	20	9		2.1	0.4	7	29	Y	0.4	2.1	0	29		0	4.8	0	29		0	4.6	3	29		0.8	0.9
RP-7721	525	RP-7721	1578	M	D-3-phosphoglycerate dehydrogenase	*		Rp-454_asb-3967	0	2099	1067	1705	99	63	4	512	1	FOR	1	59	80	Y	2	2.4	26	36		0.7	1.3	18	62	Y	0.5	1.9	0	59	Y	0	9.8	0	59	Y	0	9.4	1	59	Y	0.1	3.6
RP-12975	356	Rp-12975	1071	M	conserved hypothetical protein	*		Rp-454_asb-26453	0	2066	1065	1353	99	79	126	3	1	FOR	1	14	10		3.6	1.2	4	2		1.4	0.4	4	6		1	0.7	0	14		0	2.3	0	14		0	2.2	0	14		0	1.7
RP-36524	355	RP-36524	1068	M	ribonuclease P 40 subunit like	*		Rp-454_asb-14126	0	1978	1061	1282	98	83	170	1	1	FOR	1	20	10		5.1	0.9	8	1		4.2	0.1	1	9		0.2	2.6	0	20		0	3.3	0	20		0	3.2	0	20		0	2.4
RP-3829	349	Rp-3829	1050	M	guanosine 5'-monophosphate oxidoreductase	*		Rp-454_asb-35819	0	2081	1050	1284	100	82	103	1	1	FOR	1	15	10		3.8	1.1	1	4		0.2	2	5	5		1.4	0.5	0	15		0	2.5	0	15		0	2.4	0	15		0	1.8
RP-11301	349	RP-11301	1050	F	Molybdopterin biosynthesis-related protein - truncated at 5 prime	*		Rp-454_asb-14881	0	2054	1048	1392	99	75	223	3	1	FOR	1	8	39	Y	0.6	7.8	8	22	Y	0.4	2.4	9	30		0.5	1.7	0	8		0	1.3	1	8		0.7	0.6	2	8		1.8	0.3
RP-3653	347	RP-3653	1044	L	Inner nuclear membrane protein Man1 - truncated at 5 prime	*		Rp-454_asb-14437	0	2026	1042	1981	99	53	644	3	1	FOR	1	47	16		7.7	0.6	4	12	Y	0.3	2.4	0	16	Y	0	9.2	0	47	Y	0	7.8	0	47	Y	0	7.5	2	47		0.3	1.9
RP-7655	344	Rp-7655	1035	M	Cdk activating kinase (CAK)/RNA polymerase II transcription initiation/nucleotide excision repair factor TFIIH/TFIIK, kinase subunit CDK7	*		Rp-454_asb-14813	0	2038	1036	1486	99	70	312	1	1	FOR	1	19	14		3.5	1.3	4	10		0.4	2	0	14	Y	0	8	0	19		0	3.2	0	19		0	3	1	19		0.4	1.1
RP-4687	353	RP-4687	1056	M	corepressor interacting with RBPJ, 1 - truncated at 3 prime			Rp-454_asb-1442	0	1901	1034	1512	98	68	185	1	4	FOR	1	129	77		4.6	1.1	25	33		0.8	1.3	19	58	Y	0.5	1.7	5	129	Y	0.2	3.6	2	129	Y	0.1	6.8	6	129	Y	0.4	2.2
RP-3711	342	Rp-3711	1029	M	Zn2+-binding protein Melusin/RAR1, contains CHORD domain	*		Rp-454_asb-10734	0	2024	1029	1313	99	78	173	1	1	FOR	1	85	56		4.2	1.2	25	15		1.6	0.6	16	40		0.7	1.4	2	85	Y	0.1	4.7	9	85		0.7	1.3	133	85	Y	12.8	0.1
RP-10018	340	Rp-10018	1023	Y	Lysophosphatidic acid acyltransferase LPAAT - truncated at 5 prime	*		Rp-454_asb-34431	0	2028	1023	1630	100	63	231	1	1	REV	1	5	19	Y	0.7	5.7	2	15	Y	0.1	5	2	17	Y	0.2	3.3	0	5		0	0.8	0	5		0	0.8	0	5		0	0.6
RP-117686	338	RP-117686	1017	K	Predicted ubiquitin-conjugating enzyme - truncated at 5 prime	*		Rp-454_asb-89427	0	1978	1017	1245	99	82	232	1	1	REV	1	11	0		30.8	0	0	0		0	0	0	0		0	0	0	11		0	1.8	0	11		0	1.7	0	11		0	1.3
RP-3127	337	RP-3127	1014	M	Serine/threonine-protein phosphatase 2A activator 2	*		Rp-454_asb-10314	0	1963	1014	1638	99	62	191	1	1	FOR	1	24	3	Y	16.8	0.2	0	2		0	2	1	2		0.6	0.6	0	24		0	4	0	24		0	3.8	1	24		0.3	1.4
RP-36068	337	RP-36068	1014	M	rRNA processing protein	*		Rp-454_asb-13841	0	1994	1014	1859	99	55	124	1	1	FOR	1	83	9	Y	23.2	0.2	7	1		3.7	0.1	1	8		0.2	2.3	0	83	Y	0	13.8	0	83	Y	0	13.2	3	83	Y	0.3	2.5
RP-4973	337	RP-4973	1014	M	Protein phosphatase 1, regulatory subunit,	*		Rp-454_asb-18534	0	1978	1014	1820	99	56	345	1	1	FOR	1	42	51	Y	2.3	2.1	20	18		1.1	0.9	13	38		0.6	1.6	0	42	Y	0	7	0	42	Y	0	6.7	1	42		0.2	2.5
RP-11109	337	RP-11109	1011	M	ethanolamine-phosphate cytidylyltransferase - truncated at 3 prime			Rp-454_asb-13693	0	1980	1011	1536	99	66	75	1	1	FOR	1	11	19	Y	1.5	2.9	5	12		0.4	2	2	17	Y	0.2	3.3	0	11		0	1.8	0	11		0	1.7	0	11		0	1.3
RP-2818	334	RP-2818	1005	M	Spliceosome subunit	*		Rp-454_asb-2246	0	1961	1005	1632	99	62	63	1	1	FOR	1	87	37		6.4	0.8	11	3	Y	2.9	0.3	23	14	Y	2.6	0.3	0	87	Y	0	14.5	0	87	Y	0	13.8	9	87		0.8	1
RP-10302	332	RP-10302	999	M	short chain dehydrogenase	*		Rp-454_asb-13684	0	1949	999	2153	99	46	700	1	1	REV	1	73	80	Y	2.5	1.9	16	38	Y	0.4	2.2	26	54		0.8	1.1	3	73	Y	0.2	3	0	73	Y	0	11.6	3	73		0.3	2.2
RP-20216	331	Rp-20216	996	M	tRNA methyltransferase complex GCD14 subunit	*		Rp-454_asb-13171	0	1966	996	2639	99	38	122	1	1	REV	1	84	44		5.2	0.9	12	24	Y	0.5	1.8	8	36	Y	0.4	2.3	0	84	Y	0	14	0	84	Y	0	13.3	0	84	Y	0	10.1
RP-4800	329	Rp-4800	990	M	thioredoxin-like 2	*		Rp-454_asb-22900	0	1963	990	1352	100	73	160	1	1	FOR	1	105	29	Y	9.8	0.5	13	10		1.2	0.7	6	23		0.4	1.9	0	105	Y	0	17.5	0	105	Y	0	16.7	1	105	Y	0.1	6.3
RP-20395	328	RP-20395	987	M	Probable GDP-fucose transporter	*		Rp-454_asb-16076	0	1867	987	1836	98	54	231	1	1	FOR	1	15	7		5.3	0.8	1	5		0.2	2.5	1	6		0.2	1.7	0	15		0	2.5	0	15		0	2.4	0	15		0	1.8
RP-10715	324	RP-10715	975	M	Etoposide-induced protein 2	*		Rp-454_asb-10609	0	1909	975	1567	99	62	371	1	1	FOR	1	41	45	Y	2.5	1.9	20	19		1.1	0.9	6	39	Y	0.3	3.2	0	41	Y	0	6.8	0	41	Y	0	6.5	1	41		0.2	2.5
RP-8903	324	RP-8903	975	M	Translocase of outer mitochondrial membrane complex, subunit TOM37/Metaxin 1	*		Rp-454_asb-22292	0	1917	975	1740	99	56	251	1	1	REV	1	142	33	Y	11.7	0.4	8	17		0.5	1.9	8	25		0.5	1.6	0	142	Y	0	23.7	0	142	Y	0	22.5	0	142	Y	0	17.1
RP-56304	322	RP-56304	969	M	hypothetical conserved protein	*		Rp-454_asb-12673	0	1877	969	1872	99	52	213	1	1	FOR	1	26	13		5.2	0.9	7	1		3.7	0.1	5	8		0.9	0.8	0	26		0	4.3	0	26		0	4.1	8	26		2.5	0.3
RP-11558	321	RP-11558	966	M	Cell division cycle protein 123 homolog	*		Rp-454_asb-21911	0	1915	966	1182	100	82	128	1	1	FOR	1	40	15		7	0.7	7	4		1.5	0.5	4	11		0.6	1.3	1	40	Y	0.1	3.3	0	40	Y	0	6.3	0	40		0	4.8
RP-7678	320	RP-7678	963	M	Sodium / potassium ATPase beta chain	*		Rp-454_asb-40813	0	1909	963	1734	100	56	467	1	1	REV	1	66	33		5.4	0.9	0	29	Y	0	29	4	29	Y	0.2	3.3	1	66	Y	0.1	5.5	0	66	Y	0	10.5	1	66	Y	0.1	4
RP-27765	320	RP-27765	963	M	Ribonuclease H	*		Rp-454_asb-48074	0	1848	963	1172	99	82	202	1	1	FOR	1	16	4		9	0.4	0	1		0	1	3	1		2.6	0.1	1	16		0.4	1.3	0	16		0	2.5	0	16		0	1.9
RP-10437	319	Rp-10437	960	M	gamma-glutamyl hydrolase, putative	*		Rp-454_asb-502	0	1903	960	1543	100	62	249	1	1	FOR	1	73	52		3.9	1.3	19	24		0.8	1.2	9	43	Y	0.3	2.5	1	73	Y	0.1	6.1	2	73	Y	0.2	3.9	2	73	Y	0.2	2.9
RP-51177	317	RP-51177	954	N	Pancreatic lipase-like enzyme - truncated at 5 prime	*		Rp-454_asb-23319	0	1861	955	1110	99	86	97	1	1	FOR	1	11	1		15.4	0.2	1	0		1.1	0	0	1		0	0.6	0	11		0	1.8	0	11		0	1.7	0	11		0	1.3
RP-8252	316	Rp-8252	951	M	U3 small nucleolar ribonucleoprotein protein imp4	*		Rp-454_asb-11858	0	1885	951	1127	100	84	104	1	1	FOR	1	126	84		4.2	1.2	17	42	Y	0.4	2.3	25	59		0.7	1.3	1	126	Y	0	10.5	0	126	Y	0	20	2	126	Y	0.1	5.1
RP-4894	317	RP-4894	954	M	Thioredoxin/protein disulfide isomerase	*		Rp-454_asb-14493	0	1877	947	1149	100	82	113	1	1	FOR	1	30	29	Y	2.8	1.7	7	14		0.5	1.8	8	21		0.6	1.3	0	30		0	5	0	30		0	4.8	0	30		0	3.6
RP-114493	314	RP-114493	945	M	ELMO domain containing 1	*		Rp-454_asb-92897	0	1826	945	1465	99	65	274	1	1	FOR	1	13	0		36.4	0	0	0		0	0	0	0		0	0	0	13		0	2.2	0	13		0	2.1	0	13		0	1.6
RP-14115	312	RP-14115	939	M	Predicted ATPase, nucleotide-binding	*		Rp-454_asb-12363	0	1861	939	1331	100	71	252	1	1	FOR	1	49	33		4	1.2	13	8		1.5	0.6	12	21		0.9	0.9	1	49	Y	0.1	4.1	0	49	Y	0	7.8	1	49	Y	0.2	3
RP-3947	312	Rp-3947	939	M	conserved hypothetical protein	*		Rp-454_asb-13680	0	1853	939	1449	99	65	239	1	1	REV	1	53	47	Y	3.1	1.6	9	30	Y	0.3	3	8	39	Y	0.3	2.5	1	53	Y	0.1	4.4	0	53	Y	0	8.4	0	53	Y	0	6.4
RP-537	309	RP-537	930	G	importin alpha - truncated at 5 prime	*		Rp-454_asb-14536	0	1844	930	1960	100	47	804	1	1	FOR	1	60	43		3.8	1.3	19	7	Y	2.5	0.4	17	26		1.1	0.8	86	60	Y	8.5	0.1	86	60	Y	9.3	0.1	5	60		0.7	1.2
RP-9680	307	RP-9680	924	M	Caspase, apoptotic cysteine protease	*		Rp-454_asb-9699	0	1784	924	1613	99	57	256	1	1	FOR	1	16	46	Y	1	4.9	7	31	Y	0.2	3.9	8	38	Y	0.3	2.4	0	16		0	2.7	0	16		0	2.5	3	16		1.5	0.5
RP-1834	306	RP-1834	921	M	RNA-binding nuclear protein (MAK16) containing a distinct C4 Zn-finger	*		Rp-454_asb-10539	0	1826	921	2086	100	44	809	1	1	REV	1	327	48	Y	18.7	0.3	23	11		2	0.5	14	34		0.7	1.3	5	327	Y	0.1	9.1	79	327	Y	1.6	0.6	3	327	Y	0.1	9.8
RP-3930	304	RP-3930	915	M	reverse transcriptase	*		Rp-454_asb-199	0	1790	915	2042	99	45	1	1	2	FOR	1	443	3170	Y	0.4	12.9	932	499	Y	2	0.5	1739	1431	Y	2.1	0.5	2	443	Y	0	24.6	13	443	Y	0.2	5	6	443	Y	0.1	7.6
RP-44531	303	Rp-44531	912	M	Squalene/phytoene synthase	*		Rp-454_asb-14735	0	1808	912	1226	100	74	113	1	1	FOR	1	10	3		7	0.5	2	0		2.1	0	1	2		0.6	0.6	0	10		0	1.7	0	10		0	1.6	0	10		0	1.2
RP-891	301	Rp-891	906	M	eukaryotic translation initiation factor 2B, subunit 1 alpha	*		Rp-454_asb-18297	0	1796	906	1606	100	56	113	1	1	FOR	1	30	9		8.4	0.5	1	3		0.3	1.5	5	4		1.7	0.4	0	30		0	5	0	30		0	4.8	0	30		0	3.6
RP-7998	301	Rp-7998	906	M	synaptic glycoprotein SC2-like	*		Rp-454_asb-6530	0	1756	906	1460	99	62	81	1	1	FOR	1	108	53		5.6	0.9	16	28	Y	0.6	1.6	9	44	Y	0.3	2.5	0	108	Y	0	18	0	108	Y	0	17.1	1	108	Y	0.1	6.5
RP-35229	299	Rp-35229	900	M	jnk1/mapk8-associated membrane protein	*		Rp-454_asb-5884	0	1784	900	1204	100	75	71	1	1	FOR	1	9	37	Y	0.7	6.7	8	2		2.8	0.2	27	10	Y	4.2	0.2	0	9		0	1.5	0	9		0	1.4	0	9		0	1.1
RP-11277	292	RP-11277	879	M	tRNA (Guanine-1)-methyltransferase	*		Rp-454_asb-2044	0	1709	881	1730	99	51	705	1	1	FOR	1	34	12		7.3	0.6	8	4		1.7	0.4	0	12		0	6.9	0	34		0	5.7	0	34		0	5.4	3	34		0.7	1
RP-4040	289	Rp-4040	870	M	conserved hypothetical protein	*		Rp-454_asb-13681	0	1604	870	1574	98	55	401	1	1	FOR	1	32	21		4.1	1.1	12	4		2.5	0.3	5	16		0.5	1.5	0	32		0	5.3	0	32		0	5.1	1	32		0.3	1.9
RP-10130	289	Rp-10130	870	M	Transient receptor potential-related channel 7 - nudix hydrolase	*		Rp-454_asb-2800	0	1725	870	1428	100	61	317	1	1	FOR	1	26	62	Y	1.2	4.1	25	24		1.1	0.9	13	49	Y	0.4	2	0	26		0	4.3	0	26		0	4.1	1	26		0.3	1.6
RP-6243	288	RP-6243	867	T	Phosphatidylinositol transfer protein SEC14 - truncated at 5 prime	*		Rp-454_asb-40276	0	1719	867	1064	100	81	31	1	1	FOR	1	11	16	Y	1.8	2.4	0	4		0	4	12	4	Y	4.1	0.2	0	11		0	1.8	0	11		0	1.7	0	11		0	1.3
RP-42670	287	Rp-42670	864	M	4-nitrophenylphosphatase domain and non-neuronal SNAP25-like protein homolog 1	*		Rp-454_asb-10797	0	1713	864	1380	100	63	418	1	1	REV	1	15	3		10.5	0.3	3	0		3.2	0	0	3		0	1.7	1	15		0.4	1.3	0	15		0	2.4	0	15		0	1.8
RP-6447	285	Rp-6447	858	M	Phosphatidylinositol transfer protein SEC14	*		Rp-454_asb-15071	0	1701	858	1481	100	58	285	1	1	FOR	1	19	27	Y	1.9	2.4	5	12		0.4	2	10	17		0.9	0.9	0	19		0	3.2	0	19		0	3	0	19		0	2.3
RP-1883	285	Rp-1883	858	M	ribosomal protein L6	*		Rp-454_asb-1583	0	1701	858	1068	100	80	86	1	1	FOR	1	158	195	Y	2.3	2.2	65	73		0.9	1.1	57	138	Y	0.7	1.4	5	158	Y	0.2	4.4	12	158	Y	0.5	1.9	33	158	Y	1.7	0.6
RP-13366	285	Rp-13366	858	M	tRNA splicing endonuclease	*		Rp-454_asb-24947	0	1669	858	1203	99	71	190	1	1	FOR	1	40	18		5.9	0.8	8	7		1.1	0.8	3	15		0.3	2.2	0	40	Y	0	6.7	0	40	Y	0	6.3	3	40		0.6	1.2
RP-10071	284	RP-10071	855	M	Ngg1-interacting factor 3 protein NIF3L1	*		Rp-454_asb-12866	0	1673	855	1374	99	62	326	1	1	FOR	1	51	1	Y	71.4	0	1	0		1.1	0	0	1		0	0.6	0	51	Y	0	8.5	0	51	Y	0	8.1	0	51	Y	0	6.1
RP-8128	284	Rp-8128	855	M	hypothetical conserved protein	*		Rp-454_asb-3362	0	1671	855	1541	99	55	116	1	1	FOR	1	82	28	Y	7.9	0.6	11	15		0.7	1.3	2	26	Y	0.1	5	1	82	Y	0.1	6.8	0	82	Y	0	13	0	82	Y	0	9.9
RP-4042	289	RP-4042	870	M	Glycine N-acyltransferase-like protein 2	*		Rp-454_asb-14308	0	1673	848	1644	99	52	228	1	2	REV	1	26	29	Y	2.4	1.9	17	7		2.2	0.4	5	24	Y	0.3	2.3	0	26		0	4.3	0	26		0	4.1	1	26		0.3	1.6
RP-21224	280	Rp-21224	843	M	FKBP-type peptidyl-prolyl cis-trans isomerase	*		Rp-454_asb-22338	0	1671	843	1227	100	69	86	1	1	REV	1	33	13		6.6	0.7	4	3		1.1	0.6	6	7		1.3	0.6	0	33		0	5.5	0	33		0	5.2	2	33		0.5	1.3
RP-8737	277	RP-8737	834	M	20S proteasome, regulatory subunit beta type PSMB7/PSMB10/PUP1	*		Rp-454_asb-11714	0	1624	835	1237	99	68	221	1	1	FOR	1	123	69		4.9	1	26	11	Y	2.3	0.4	32	37		1.4	0.6	0	123	Y	0	20.5	0	123	Y	0	19.5	4	123	Y	0.3	3
RP-1534	276	Rp-1534	831	M	copper chaperone for superoxide dismutase	*		Rp-454_asb-22977	0	1580	833	1061	99	79	122	1	1	FOR	1	9	1		12.6	0.2	0	1		0	1	0	1		0	0.6	0	9		0	1.5	0	9		0	1.4	0	9		0	1.1
RP-12644	276	Rp-12644	831	M	proteasome inhibitor	*		Rp-454_asb-11834	0	1647	831	1123	100	74	191	1	1	REV	1	18	12		3.9	1.1	3	2		1.1	0.5	7	5		2	0.4	1	18		0.3	1.5	0	18		0	2.9	1	18		0.4	1.1
RP-35218	434	RP-35218	1305	M	Histone acetyltransferases PCAF/SAGA/ADA, subunit TADA3L/NGG1	*		Rp-454_asb-30005	0	1647	831	1536	100	54	89	1	2	FOR	1	29	5	Y	13.5	0.3	2	2		0.7	0.7	1	4		0.3	1.1	0	29		0	4.8	0	29		0	4.6	0	29		0	3.5
RP-15741	275	RP-15741	828	M	Inositol monophosphatase	*		Rp-454_asb-12309	0	1641	828	1774	100	47	146	1	1	FOR	1	84	20	Y	11.2	0.4	12	7		1.6	0.5	1	19	Y	0.1	5.5	0	84	Y	0	14	1	84	Y	0.1	6.7	2	84	Y	0.2	3.4
RP-28213	275	Rp-28213	828	M	polyglutamine binding protein 1	*		Rp-454_asb-17634	0	1641	828	1498	100	55	158	1	1	FOR	1	33	9		9.2	0.5	6	2		2.1	0.3	1	8		0.2	2.3	0	33		0	5.5	0	33		0	5.2	0	33		0	4
RP-30004	273	RP-30004	822	M	Uncharacterized conserved protein	*		Rp-454_asb-14733	0	1614	822	1287	99	64	246	1	1	FOR	1	62	2	Y	57.9	0.1	0	1		0	1	1	1		0.9	0.3	0	62	Y	0	10.3	0	62	Y	0	9.8	0	62	Y	0	7.5
RP-99030	273	RP-99030	822	M	Cuticle protein	*		Rp-454_asb-44229	0	1629	822	1038	100	79	75	1	1	FOR	1	20	1	Y	28	0.1	0	1		0	1	0	1		0	0.6	0	20		0	3.3	0	20		0	3.2	0	20		0	2.4
RP-3819	269	RP-3819	810	M	Protein involved in autophagy and nutrient starvation	*		Rp-454_asb-11245	0	1606	810	1377	100	59	233	1	1	FOR	1	47	28		4.5	1.1	13	11		1.1	0.8	4	24	Y	0.3	2.8	0	47	Y	0	7.8	0	47	Y	0	7.5	0	47	Y	0	5.7
RP-76205	268	RP-76205	807	V	Ca2+/Na+ exchanger NCX1 - truncated at 5 prime	*		Rp-454_asb-66909	0	1572	809	1624	99	50	2	1	1	FOR	1	36	4	Y	20.2	0.2	0	0		0	0	4	0		6.8	0	0	36	Y	0	6	0	36		0	5.7	0	36		0	4.3
RP-26129	266	RP-26129	801	M	Predicted methyltransferase	*		Rp-454_asb-20168	0	1588	801	1202	100	67	160	1	1	FOR	1	18	7		6.3	0.7	5	2		1.8	0.3	0	7		0	4	0	18		0	3	0	18		0	2.9	0	18		0	2.2
RP-43138	265	RP-43138	798	M	Gab (Grb2-associated binder) pleckstrin homology (PH) domain	*		Rp-454_asb-26501	0	1568	799	970	99	82	88	1	1	REV	1	1	6		0.4	5.4	3	0		3.2	0	3	3		1.3	0.4	1	1		3	0.1	1	1		3.3	0.1	0	1		0	0.1
RP-14633	262	Rp-14633	789	M	GIY-YIG nuclease superfamily protein	*		Rp-454_asb-13839	0	1564	789	937	100	84	86	1	1	FOR	1	42	52	Y	2.2	2.2	27	18		1.5	0.6	7	45	Y	0.3	3.2	0	42	Y	0	7	0	42	Y	0	6.7	0	42		0	5.1
RP-4552	259	Rp-4552	780	M	conserved hypothetical protein	*		Rp-454_asb-14995	0	1546	780	1562	100	50	607	1	1	FOR	1	34	91	Y	1	4.7	16	39	Y	0.4	2.3	36	55		1.1	0.9	4	34		0.7	1.1	3	34		0.6	1.3	3	34		0.7	1
RP-6961	259	Rp-6961	780	M	15-hydroxyprostaglandin dehydrogenase	*		Rp-454_asb-30044	0	1546	780	1228	100	64	227	1	1	FOR	1	51	27		5.1	0.9	3	20	Y	0.2	5	4	23	Y	0.3	2.6	0	51	Y	0	8.5	0	51	Y	0	8.1	0	51	Y	0	6.1
RP-6659	257	Rp-6659	774	M	Predicted sugar phosphatase (HAD superfamily)	*		Rp-454_asb-13974	0	1534	774	1212	100	64	171	1	1	REV	1	45	20		6	0.8	8	8		0.9	0.9	4	16		0.4	1.8	0	45	Y	0	7.5	0	45	Y	0	7.1	1	45		0.2	2.7
RP-22957	254	Rp-22957	765	M	Multifunctional chaperone (14-3-3 family)	*		Rp-454_asb-34650	0	1516	765	1050	100	73	257	1	1	FOR	1	7	7		2.5	1.6	2	2		0.7	0.7	3	4		1	0.6	0	7		0	1.2	1	7		0.8	0.6	7	7		7.2	0.1
RP-39940	251	RP-39940	756	T	adhesion protein with immunoglobulin I-set domain - truncated at 5 prime	*		Rp-454_asb-56671	0	1477	757	785	99	96	5	1	1	FOR	1	1	2		0.9	1.8	0	1		0	1	1	1		0.9	0.3	0	1		0	0.2	0	1		0	0.2	0	1		0	0.1
RP-18676	251	RP-18676	756	M	short chain dehydrogenase	*		Rp-454_asb-19877	0	1475	756	1047	99	72	171	1	1	FOR	1	26	18		3.8	1.2	7	8		0.8	1	3	15		0.3	2.2	0	26		0	4.3	0	26		0	4.1	1	26		0.3	1.6
RP-16600	251	Rp-16600	756	M	hypothetical conserved protein	*		Rp-454_asb-22700	0	1483	756	1167	99	65	139	1	1	FOR	1	26	12		5.6	0.8	4	5		0.7	1	3	9		0.5	1.3	0	26		0	4.3	0	26		0	4.1	1	26		0.3	1.6
RP-7895	250	Rp-7895	753	M	Transmembrane protein 55A	*		Rp-454_asb-3845	0	1493	753	1079	100	70	272	1	1	REV	1	103	68		4.2	1.2	11	35	Y	0.3	2.9	22	46		0.8	1.1	0	103	Y	0	17.2	0	103	Y	0	16.3	1	103	Y	0.1	6.2
RP-10883	249	RP-10883	750	M	Proteasome activator subunit	*		Rp-454_asb-9767	0	1487	750	2112	100	36	167	1	1	FOR	1	152	98		4.3	1.2	30	39		0.8	1.3	29	69		0.7	1.3	1	152	Y	0	12.7	4	152	Y	0.2	4.8	63	152	Y	3.4	0.3
RP-36377	418	Rp-36377	1257	K	CDP-diacylglycerol synthase - truncated at 5 prime	*		Rp-454_asb-18220	0	1435	748	978	99	76	1	1	1	FOR	1	2	9		0.6	5.4	8	1		4.2	0.1	0	9		0	5.2	0	2		0	0.3	0	2		0	0.3	0	2		0	0.2
RP-7392	247	Rp-7392	744	M	phosphomannomutase	*		Rp-454_asb-12408	0	1475	744	1513	100	49	100	1	1	FOR	1	42	134	Y	0.9	5.6	15	35	Y	0.4	2.2	84	50	Y	2.8	0.3	0	42	Y	0	7	0	42	Y	0	6.7	0	42		0	5.1
RP-18516	247	RP-18516	744	M	Methylmalonic aciduria and homocystinuria type D homolog, mitochondrial	*		Rp-454_asb-9239	0	1459	744	2255	99	33	721	1	1	FOR	1	157	58	Y	7.5	0.7	10	27	Y	0.4	2.5	21	37		0.9	1	2	157	Y	0.1	8.7	0	157	Y	0	24.9	10	157	Y	0.5	1.7
RP-17020	246	RP-17020	741	M	proteasome subunit alpha type	*		Rp-454_asb-12991	0	1425	741	985	99	75	148	1	1	FOR	1	104	36	Y	7.9	0.6	7	17	Y	0.4	2.1	12	24		0.8	1.1	0	104	Y	0	17.3	0	104	Y	0	16.5	2	104	Y	0.2	4.2
RP-11790	245	Rp-11790	738	M	Carnitine deficiency associated protein	*		Rp-454_asb-5808	0	1463	738	963	100	77	134	1	1	FOR	1	73	100	Y	2	2.4	40	37		1.1	0.9	23	77	Y	0.5	1.8	0	73	Y	0	12.2	0	73	Y	0	11.6	0	73	Y	0	8.8
RP-23914	244	RP-23914	735	M	Der1-like domain family	*		Rp-454_asb-31373	0	1404	735	1317	99	56	380	1	1	FOR	1	5	5		2.3	1.5	3	2		1.1	0.5	0	5		0	2.9	0	5		0	0.8	0	5		0	0.8	0	5		0	0.6
RP-25626	315	RP-25626	948	T	Partner of Y14 and mago - truncated at 5 prime	*		Rp-454_asb-22728	0	1405	733	1016	99	72	287	1	1	FOR	1	18	5		8.4	0.5	4	0		4.2	0	1	4		0.3	1.1	0	18		0	3	0	18		0	2.9	0	18		0	2.2
RP-13180	242	RP-13180	729	M	Glutamate--cysteine ligase regulatory subunit	*		Rp-454_asb-7384	0	1405	729	1355	99	54	171	1	1	FOR	1	47	84	Y	1.5	3.2	32	23		1.4	0.7	29	55		0.9	1.1	0	47	Y	0	7.8	0	47	Y	0	7.5	3	47		0.5	1.4
RP-2208	241	RP-2208	726	K	proteasome (prosome, macropain) assembly chaperone 2 - truncated at 5 prime	*		Rp-454_asb-7100	0	1423	726	1035	99	70	91	1	1	REV	1	37	26		3.8	1.2	8	9		0.8	1	9	17		0.9	1	0	37	Y	0	6.2	0	37		0	5.9	3	37		0.7	1.1
RP-47277	238	RP-47277	711	M	hypothetical protein - truncated at 3 prime			Rp-454_asb-19035	0	1324	711	1153	99	62	281	1	1	FOR	1	52	1	Y	72.8	0	1	0		1.1	0	0	1		0	0.6	0	52	Y	0	8.7	0	52	Y	0	8.3	0	52	Y	0	6.3
RP-5343	235	RP-5343	708	M	Molecular chaperone of the GrpE family	*		Rp-454_asb-5471	0	1306	708	1204	98	59	126	1	1	FOR	1	189	75	Y	7	0.7	37	18	Y	2	0.5	20	55		0.6	1.5	0	189	Y	0	31.5	0	189	Y	0	30	4	189	Y	0.2	4.6
RP-8896	235	RP-8896	708	M	mRNA splicing protein SMN (survival motor neuron)	*		Rp-454_asb-6912	0	1372	708	1178	99	60	323	1	1	FOR	1	40	52	Y	2.1	2.3	24	15		1.6	0.6	13	39		0.6	1.6	0	40	Y	0	6.7	0	40	Y	0	6.3	3	40		0.6	1.2
RP-21016	234	RP-21016	705	M	proteasome 25 kDa subunit	*		Rp-454_asb-11306	0	1382	705	2323	99	30	159	1	1	REV	1	89	31	Y	7.8	0.6	14	8		1.6	0.5	9	22		0.7	1.3	0	89	Y	0	14.8	0	89	Y	0	14.1	5	89		0.5	1.8
RP-5386	234	RP-5386	705	M	U1 small nuclear ribonucleoprotein A	*		Rp-454_asb-29979	0	1398	705	1409	100	50	361	1	1	FOR	1	41	7	Y	14.4	0.3	3	4		0.6	1	0	7		0	4	0	41	Y	0	6.8	0	41	Y	0	6.5	3	41		0.6	1.2
RP-8419	233	Rp-8419	702	M	Tetraspanin 2A	*		Rp-454_asb-6313	0	1392	702	1369	100	51	542	1	1	REV	1	10	71	Y	0.4	11.6	21	48	Y	0.5	2.2	2	69	Y	0	13.2	0	10		0	1.7	2	10		1.2	0.5	0	10		0	1.2
RP-3119	231	Rp-3119	696	M	B-cell receptor-associated protein	*		Rp-454_asb-3912	0	1364	696	1165	99	60	120	1	1	FOR	1	102	303	Y	0.9	5.3	116	86		1.4	0.7	101	202		0.8	1.1	1	102	Y	0.1	8.5	0	102	Y	0	16.2	4	102	Y	0.3	2.5
RP-11168	228	RP-11168	687	M	Calcyclin-binding protein CacyBP	*		Rp-454_asb-3690	0	1362	687	1225	100	56	219	1	1	FOR	1	19	22	Y	2.3	2	10	7		1.3	0.6	5	17		0.5	1.6	0	19		0	3.2	0	19		0	3	1	19		0.4	1.1
RP-3670	228	Rp-3670	687	M	Predicted membrane protein	*		Rp-454_asb-12111	0	1356	684	1595	100	43	214	1	1	FOR	1	64	77	Y	2.3	2.1	25	33		0.8	1.3	19	58	Y	0.5	1.7	0	64	Y	0	10.7	0	64	Y	0	10.2	6	64		0.8	1.1
RP-28149	226	RP-28149	681	M	START domain-containing proteins involved in steroidogenesis/phosphatidylcholine transfer	*		Rp-454_asb-33074	0	1320	682	1292	99	53	321	1	1	FOR	1	36	1	Y	50.4	0	1	0		1.1	0	0	1		0	0.6	0	36	Y	0	6	0	36		0	5.7	0	36		0	4.3
RP-44664	226	Rp-44664	681	M	Cell cycle-associated protein	*		Rp-454_asb-17681	0	1334	681	1643	99	41	263	1	1	FOR	1	62	23		7.2	0.7	15	1	Y	7.9	0.1	7	16		0.7	1.1	0	62	Y	0	10.3	0	62	Y	0	9.8	1	62	Y	0.1	3.7
RP-25625	226	Rp-25625	681	G	Mago binding - truncated at 5 prime	*		Rp-454_asb-22688	0	1318	681	908	99	75	32	1	1	FOR	1	29	1	Y	40.6	0.1	0	1		0	1	0	1		0	0.6	0	29		0	4.8	0	29		0	4.6	3	29		0.8	0.9
RP-9103	222	Rp-9103	669	M	peroxiredoxin	*		Rp-454_asb-10341	0	1326	669	1780	100	38	101	1	1	FOR	1	211	166	Y	3.5	1.4	50	50		1	1	66	100		1.1	0.9	1	211	Y	0	17.6	0	211	Y	0	33.5	1	211	Y	0	12.7
RP-22900	221	Rp-22900	666	M	Uncharacterized proteinof PilT N-term./Vapc superfamily	*		Rp-454_asb-26460	0	1320	666	1044	100	64	195	1	1	FOR	1	15	12		3.2	1.4	3	6		0.5	1.5	3	9		0.5	1.3	0	15		0	2.5	0	15		0	2.4	1	15		0.5	0.9
RP-4442	220	RP-4442	663	M	vacuolar sorting protein	*		Rp-454_asb-5138	0	1298	663	1498	99	44	358	1	1	FOR	1	119	55		6	0.8	23	15		1.5	0.6	17	38		0.7	1.2	1	119	Y	0.1	9.9	0	119	Y	0	18.9	2	119	Y	0.1	4.8
RP-3151	219	Rp-3151	660	M	Protein involved in glucose derepression and pre-vacuolar endosome protein sorting	*		Rp-454_asb-13486	0	1308	660	1336	100	49	168	1	1	FOR	1	24	83	Y	0.8	6	37	39		1	1	7	76	Y	0.2	5.5	0	24		0	4	0	24		0	3.8	5	24		1.7	0.5
RP-32900	219	Rp-32900	660	M	Defense-related protein containing SCP domain	*		Rp-454_asb-20299	0	1308	660	2277	100	29	351	1	1	FOR	1	86	5	Y	40.1	0.1	2	3		0.5	1	0	5		0	2.9	0	86	Y	0	14.3	0	86	Y	0	13.7	0	86	Y	0	10.4
RP-25401	220	Rp-25401	660	M	zinc finger protein, putative - truncated at 3 prime			Rp-454_asb-26117	0	1308	660	1172	100	56	242	1	1	FOR	1	37	13		7.4	0.6	3	9		0.3	2.3	1	12		0.1	3.4	0	37	Y	0	6.2	0	37		0	5.9	0	37		0	4.5
RP-21157	219	RP-21157	660	M	Putative N2,N2-dimethylguanosine tRNA methyltransferase	*		Rp-454_asb-44708	0	1285	660	931	99	71	134	1	1	FOR	1	20	4		11.2	0.3	0	1		0	1	3	1		2.6	0.1	0	20		0	3.3	0	20		0	3.2	1	20		0.4	1.2
RP-40301	218	RP-40301	657	M	Uncharacterized conserved protein	*		Rp-454_asb-12286	0	1279	657	1310	99	50	341	1	1	FOR	1	21	10		5.3	0.8	4	0		4.2	0	6	4		2	0.3	0	21		0	3.5	0	21		0	3.3	4	21		1.5	0.5
RP-34148	217	RP-34148	654	M	cysteine string protein	*		Rp-454_asb-16021	0	1249	654	1044	99	63	54	1	1	REV	1	9	7		3.2	1.3	5	2		1.8	0.3	0	7		0	4	0	9		0	1.5	0	9		0	1.4	3	9		2.5	0.3
RP-7763	214	Rp-7763	645	M	putative GTP-binding nuclear protein Ran	*		Rp-454_asb-4404	0	1279	645	1334	100	48	164	1	1	FOR	1	80	63	Y	3.5	1.4	29	22		1.3	0.7	12	51	Y	0.4	2.3	0	80	Y	0	13.3	0	80	Y	0	12.7	5	80		0.5	1.6
RP-10407	213	RP-10407	642	M	hypothetical conserved protein	*		Rp-454_asb-41143	0	1241	642	1214	99	53	132	1	1	FOR	1	13	1	Y	18.2	0.1	0	1		0	1	0	1		0	0.6	0	13		0	2.2	0	13		0	2.1	0	13		0	1.6
RP-20839	212	Rp-20839	639	M	ER lumen protein retaining receptor	*		Rp-454_asb-18557	0	1267	639	1112	100	57	358	1	1	FOR	1	91	28	Y	8.8	0.5	16	11		1.4	0.6	1	27	Y	0.1	7.8	1	91	Y	0.1	7.6	0	91	Y	0	14.4	2	91	Y	0.2	3.7
RP-8300	212	Rp-8300	639	M	Uncharacterized conserved protein predicted to be involved in protein sorting	*		Rp-454_asb-939	0	1219	639	987	99	65	97	1	1	FOR	1	388	69	Y	15.5	0.3	44	13	Y	3.3	0.3	12	57	Y	0.4	2.5	0	388	Y	0	64.7	0	388	Y	0	61.6	2	388	Y	0	15.6
RP-7274	211	RP-7274	636	M	Phospholipase/carboxyhydrolase - from mitochondrial genome	*		Rp-454_asb-30763	0	1261	636	1855	100	34	216	1	1	FOR	1	21	18		3.1	1.5	2	10	Y	0.2	3.3	6	12		0.8	1	0	21		0	3.5	0	21		0	3.3	0	21		0	2.5
RP-8454	208	Rp-8454	627	M	conserved hypothetical protein	*		Rp-454_asb-12049	0	1243	627	1063	100	59	47	1	1	FOR	1	61	86	Y	2	2.5	25	49	Y	0.5	1.9	12	74	Y	0.3	3.3	0	61	Y	0	10.2	0	61	Y	0	9.7	5	61		0.7	1.2
RP-10482	206	RP-10482	621	M	hypothetical conserved protein	*		Rp-454_asb-10351	0	1215	621	1523	99	41	589	1	1	FOR	1	135	56		6.6	0.7	26	20		1.3	0.7	10	46	Y	0.4	2.4	1	135	Y	0	11.3	0	135	Y	0	21.4	2	135	Y	0.1	5.4
RP-56345	206	RP-56345	621	M	Insect cuticle protein	*		Rp-454_asb-19018	0	1215	621	1640	99	38	26	1	1	FOR	1	50	1	Y	70	0	0	0		0	0	1	0		1.7	0	0	50	Y	0	8.3	0	50	Y	0	7.9	0	50	Y	0	6
RP-9671	202	RP-9671	609	M	Vacuolar import and degradation protein	*		Rp-454_asb-19700	0	1193	610	1474	99	41	71	1	1	FOR	1	13	10		3.3	1.3	6	4		1.3	0.6	0	10		0	5.7	0	13		0	2.2	0	13		0	2.1	0	13		0	1.6
RP-4722	202	Rp-4722	609	I	Lysophospholipase - truncated at 5 prime	*		Rp-454_asb-12943	0	1207	609	1220	100	50	304	1	1	FOR	1	66	79	Y	2.3	2.1	23	32		0.7	1.3	24	55		0.7	1.3	2	66	Y	0.2	3.7	0	66	Y	0	10.5	1	66	Y	0.1	4
RP-8268	202	RP-8268	609	M	GTP-binding ADP-ribosylation factor-like protein yARL3	*		Rp-454_asb-13912	0	1176	609	1250	99	49	202	1	1	FOR	1	28	25		3	1.6	10	13		0.8	1.2	2	23	Y	0.1	4.4	0	28		0	4.7	0	28		0	4.4	2	28		0.6	1.1
RP-19611	218	Rp-19611	657	M	Dolichyl-phosphate-mannose--protein O-mannosyl transferase	*		Rp-454_asb-18918	0	1164	591	777	99	76	156	67	1	FOR	1	5	6		2	1.8	1	5		0.2	2.5	0	6		0	3.4	0	5		0	0.8	0	5		0	0.8	1	5		1.4	0.3
RP-20209	195	Rp-20209	588	M	conserved hypothetical protein	*		Rp-454_asb-10510	0	1158	588	1285	99	46	117	1	1	FOR	1	113	47		6.6	0.7	24	14		1.7	0.6	9	38	Y	0.4	2.2	1	113	Y	0.1	9.4	0	113	Y	0	17.9	0	113	Y	0	13.6
RP-5230	193	Rp-5230	582	M	S9e ribosomal protein	*		Rp-454_asb-3506	0	1154	582	983	100	59	170	1	1	FOR	1	80	91	Y	2.4	2	15	41	Y	0.4	2.6	35	56		1	0.9	6	80		0.4	1.9	1	80	Y	0.1	6.3	7	80		0.7	1.2
RP-121218	191	RP-121218	576	M	Ras-related small GTPase, Rho type	*		Rp-454_asb-121755	0	1128	577	917	99	63	279	1	1	FOR	1	8	0		22.4	0	0	0		0	0	0	0		0	0	0	8		0	1.3	0	8		0	1.3	2	8		1.8	0.3
RP-8624	190	RP-8624	573	M	Predicted small membrane protein	*		Rp-454_asb-17191	0	1120	573	1627	99	35	950	1	1	REV	1	24	15		4.2	1.1	3	9		0.3	2.3	3	12		0.4	1.7	1	24		0.2	2	0	24		0	3.8	1	24		0.3	1.4
RP-18174	185	Rp-18174	558	M	Ubiquitin-conjugating enzyme	*		Rp-454_asb-26782	0	1106	558	982	100	57	155	1	1	FOR	1	18	9		5	0.9	3	3		0.8	0.8	3	6		0.7	0.9	0	18		0	3	0	18		0	2.9	0	18		0	2.2
RP-14224	184	RP-14224	555	M	Dihydrofolate reductase	*		Rp-454_asb-17602	0	1100	555	890	100	62	213	1	1	FOR	1	50	14	Y	9.3	0.5	5	5		0.9	0.8	4	10		0.6	1.1	0	50	Y	0	8.3	0	50	Y	0	7.9	2	50		0.3	2
RP-98866	184	Rp-98866	555	M	Nucleoside diphosphate kinase	*		Rp-454_asb-82543	0	1084	555	994	99	56	184	1	1	FOR	1	40	0	Y	112	0	0	0		0	0	0	0		0	0	0	40	Y	0	6.7	0	40	Y	0	6.3	0	40		0	4.8
RP-11322	182	RP-11322	549	M	cuticle protein	*		Rp-454_asb-3387	0	1080	549	1346	99	41	253	1	1	REV	1	29	4	Y	16.2	0.2	3	1		1.6	0.3	0	4		0	2.3	0	29		0	4.8	0	29		0	4.6	0	29		0	3.5
RP-13578	181	RP-13578	546	M	Ras family small GTPase	*		Rp-454_asb-14806	0	1082	546	2257	100	24	255	1	1	FOR	1	51	19		7.1	0.7	9	4		1.9	0.4	6	13		0.7	1.1	0	51	Y	0	8.5	0	51	Y	0	8.1	2	51		0.3	2
RP-3185	180	Rp-3185	543	M	Ribosome biogenesis protein NIP7	*		Rp-454_asb-27180	0	1076	543	871	100	62	101	1	1	REV	1	13	6		5.2	0.8	2	4		0.4	1.3	0	6		0	3.4	0	13		0	2.2	0	13		0	2.1	0	13		0	1.6
RP-13220	178	Rp-13220	537	M	Transport protein particle (TRAPP) complex subunit	*		Rp-454_asb-35469	0	1065	537	753	100	71	107	1	1	REV	1	18	13		3.6	1.2	2	5		0.4	1.7	6	7		1.3	0.6	0	18		0	3	0	18		0	2.9	0	18		0	2.2
RP-20113	178	RP-20113	531	M	Pancreatic lipase-like enzyme - truncated at 3 prime			Rp-454_asb-44182	0	981	534	626	98	85	82	1	2	REV	1	2	2		1.9	1.2	0	1		0	1	1	1		0.9	0.3	0	2		0	0.3	0	2		0	0.3	0	2		0	0.2
RP-9222	173	Rp-9222	522	M	N-acetyltransferase	*		Rp-454_asb-11529	0	1035	522	1202	100	43	450	1	1	FOR	1	67	27		6.7	0.7	13	8		1.5	0.6	6	21		0.5	1.7	0	67	Y	0	11.2	0	67	Y	0	10.6	1	67	Y	0.1	4
RP-7794	173	Rp-7794	522	M	RNA polymerase II subunit 7	*		Rp-454_asb-17331	0	1035	522	781	100	67	93	1	1	FOR	1	20	14		3.7	1.2	8	2		2.8	0.2	4	10		0.6	1.1	0	20		0	3.3	0	20		0	3.2	1	20		0.4	1.2
RP-23462	173	Rp-23462	522	M	Cyclophilin type peptidyl-prolyl cis-trans isomerase	*		Rp-454_asb-27356	0	1035	522	1075	100	49	186	1	1	FOR	1	12	307	Y	0.1	42.5	1	0		1.1	0	306	1	Y	260.1	0	0	12		0	2	0	12		0	1.9	0	12		0	1.4
RP-4486	172	RP-4486	519	M	translationally controlled tumor protein	*		Rp-454_asb-14181	0	1029	519	1068	100	49	96	1	1	FOR	1	50	48	Y	2.9	1.7	17	19		0.9	1.1	12	36		0.6	1.6	3	50		0.4	2.1	1	50	Y	0.1	4	24	50	Y	3.9	0.2
RP-3501	173	RP-3501	519	A	Insect cuticle protein - fragment			Rp-454_asb-6638	0	997	519	1115	99	47	195	1	2	FOR	1	25	13		5	0.9	3	3		0.8	0.8	7	6		1.7	0.4	0	25		0	4.2	0	25		0	4	0	25		0	3
RP-6030	171	Rp-6030	516	M	Vacuolar protein sorting 25	*		Rp-454_asb-4801	0	1023	516	946	100	55	138	1	1	FOR	1	28	71	Y	1.1	4.4	19	35	Y	0.6	1.8	17	54	Y	0.5	1.7	0	28		0	4.7	0	28		0	4.4	0	28		0	3.4
RP-539	169	RP-539	510	M	Molecular chaperone (DnaJ superfamily)	*		Rp-454_asb-18463	0	934	510	2091	98	24	124	1	1	FOR	1	139	49	Y	7.8	0.6	15	27	Y	0.6	1.7	7	42	Y	0.3	3	0	139	Y	0	23.2	2	139	Y	0.1	7.4	4	139	Y	0.2	3.3
RP-11325	169	RP-11325	510	M	cuticle protein	*		Rp-454_asb-3398	0	963	510	743	98	69	41	1	1	FOR	1	13	1	Y	18.2	0.1	0	1		0	1	0	1		0	0.6	0	13		0	2.2	0	13		0	2.1	0	13		0	1.6
RP-18021	169	Rp-18021	510	M	Calponin	*		Rp-454_asb-37334	0	1003	510	1446	99	35	130	1	1	FOR	1	23	29	Y	2.1	2.2	1	9		0.1	4.5	19	10	Y	2.9	0.3	0	23		0	3.8	0	23		0	3.7	0	23		0	2.8
RP-2779	167	RP-2779	504	M	Cuticle protein	*		Rp-454_asb-6641	0	940	506	737	99	69	38	1	3	FOR	1	510	3	Y	357	0	0	0		0	0	3	0		5.1	0	0	510	Y	0	85	0	510	Y	0	81	0	510	Y	0	61.4
RP-26427	167	Rp-26427	504	M	hypothetical conserved protein	*		Rp-454_asb-14424	0	999	504	1167	100	43	316	1	1	FOR	1	19	9		5.3	0.8	8	1		4.2	0.1	0	9		0	5.2	0	19		0	3.2	0	19		0	3	0	19		0	2.3
RP-119780	166	RP-119780	501	M	Sorting nexin SNX11	*		Rp-454_asb-88079	0	969	501	641	99	78	76	1	1	FOR	1	7	0		19.6	0	0	0		0	0	0	0		0	0	0	7		0	1.2	0	7		0	1.1	0	7		0	0.8
RP-50294	164	RP-50294	495	K	hypothetical conserved protein - truncated at 5 prime	*		Rp-454_asb-4515	0	952	496	969	99	51	1	1	1	FOR	1	4	3		2.8	1.1	3	0		3.2	0	0	3		0	1.7	0	4		0	0.7	0	4		0	0.6	0	4		0	0.5
RP-9937	164	Rp-9937	495	M	prefoldin subunit	*		Rp-454_asb-6835	0	981	495	815	100	61	148	1	1	FOR	1	81	87	Y	2.6	1.9	44	24	Y	1.8	0.5	19	68	Y	0.5	2	0	81	Y	0	13.5	0	81	Y	0	12.9	1	81	Y	0.1	4.9
RP-48882	165	RP-48882	495	M	Vesicle coat complex COPI, zeta subunit - truncated at 3 prime			Rp-454_asb-22085	0	973	491	601	100	82	33	1	1	REV	1	23	2	Y	21.5	0.2	2	0		2.1	0	0	2		0	1.1	0	23		0	3.8	0	23		0	3.7	4	23		1.4	0.6
RP-12840	162	RP-12840	489	K	Similar to cyclophilin-type peptidyl-prolyl cis-trans isomerase - truncated at 5 prime	*		Rp-454_asb-14108	0	930	489	955	99	51	101	1	1	REV	1	24	20		3.2	1.4	6	12		0.5	1.7	2	18	Y	0.2	3.4	0	24		0	4	1	24		0.3	1.9	1	24		0.3	1.4
RP-8353	163	Rp-8353	489	M	Magnesium-dependent phosphatase - truncated at 3 prime			Rp-454_asb-4375	0	967	488	1277	100	38	438	1	1	FOR	1	24	199	Y	0.3	14.3	95	73		1.3	0.8	31	168	Y	0.3	3	122	24	Y	29.4	0	45	24	Y	11.9	0.1	3	24		1	0.7
RP-11258	161	Rp-11258	486	M	Major epididymal secretory protein HE1	*		Rp-454_asb-40656	0	940	486	928	99	52	86	1	1	FOR	1	45	85	Y	1.5	3.3	0	20	Y	0	20	65	20	Y	5.3	0.2	0	45	Y	0	7.5	0	45	Y	0	7.1	0	45		0	5.4
RP-11219	160	Rp-11219	483	M	Mitochondrial import inner membrane translocase, subunit TIM17	*		Rp-454_asb-12212	0	957	483	1304	100	37	278	1	1	FOR	1	77	71	Y	3	1.6	30	26		1.2	0.8	15	56	Y	0.4	2	0	77	Y	0	12.8	0	77	Y	0	12.2	1	77	Y	0.1	4.6
RP-7012	160	Rp-7012	483	M	Transcriptional co-repressor component	*		Rp-454_asb-3683	0	957	483	1901	100	25	1211	1	1	REV	1	71	55		3.6	1.4	6	17	Y	0.4	2.4	32	23	Y	2.3	0.4	19	71		1.6	0.6	10	71		0.9	1	2	71	Y	0.2	2.9
RP-40577	160	RP-40577	483	H	downstream of receptor kinase - truncated at 5 prime	*		Rp-454_asb-8459	0	942	483	892	99	54	2	1	1	FOR	1	5	1		7	0.3	1	0		1.1	0	0	1		0	0.6	0	5		0	0.8	0	5		0	0.8	0	5		0	0.6
RP-7547	155	Rp-7547	468	M	Prefoldin subunit	*		Rp-454_asb-5309	0	904	468	1075	99	44	99	1	1	FOR	1	148	68		6	0.8	26	35		0.8	1.3	7	61	Y	0.2	4.4	0	148	Y	0	24.7	1	148	Y	0	11.7	0	148	Y	0	17.8
RP-5155	151	Rp-5155	456	M	Ubiquitin-conjugating enzyme	*		Rp-454_asb-4770	0	904	456	1288	100	35	700	1	1	REV	1	90	76	Y	3.3	1.5	30	37		0.8	1.2	9	67	Y	0.2	3.9	0	90	Y	0	15	0	90	Y	0	14.3	1	90	Y	0.1	5.4
RP-14657	150	Rp-14657	453	M	U1 snRNP component	*		Rp-454_asb-15234	0	898	453	1841	100	25	112	1	1	FOR	1	46	39		3.2	1.5	10	8		1.2	0.7	21	18	Y	1.9	0.5	0	46	Y	0	7.7	0	46	Y	0	7.3	2	46		0.4	1.8
RP-11630	147	Rp-11630	444	M	Protein kinase C inhibitor-like protein	*		Rp-454_asb-28247	0	880	444	947	100	47	35	1	1	FOR	1	3	4		1.7	1.8	1	2		0.4	1	1	3		0.4	0.9	0	3		0	0.5	0	3		0	0.5	0	3		0	0.4
RP-6841	145	Rp-6841	438	M	trafficking protein particle complex 1	*		Rp-454_asb-14504	0	868	438	1561	100	28	317	1	1	FOR	1	82	33		6.8	0.7	14	17		0.8	1.1	2	31	Y	0.1	5.9	0	82	Y	0	13.7	0	82	Y	0	13	1	82	Y	0.1	4.9
RP-5032	144	Rp-5032	435	M	hypothetical conserved protein	*		Rp-454_asb-10530	0	854	435	1062	99	41	88	1	1	FOR	1	161	21	Y	20.5	0.2	0	3		0	3	18	3	Y	7.7	0.1	0	161	Y	0	26.8	0	161	Y	0	25.6	0	161	Y	0	19.4
RP-6882	145	Rp-6882	438	M	keratinocyte-associated protein	*		Rp-454_asb-7303	0	839	435	1050	99	41	259	5	1	REV	1	96	143	Y	1.9	2.7	32	54	Y	0.6	1.6	57	86		1.1	0.9	7	96	Y	0.4	2	2	96	Y	0.1	5.1	6	96		0.5	1.7
RP-33759	143	Rp-33759	432	F	Uncharacterized conserved domain (SAYSvFN) - truncated at 5 prime	*		Rp-454_asb-25624	0	848	432	927	99	47	285	1	1	FOR	1	23	5	Y	10.7	0.4	1	3		0.3	1.5	1	4		0.3	1.1	0	23		0	3.8	0	23		0	3.7	1	23		0.3	1.4
RP-4898	142	RP-4898	429	M	mitochondrial F1F0-ATP synthase subunit c isoform 4	*		Rp-454_asb-10349	0	850	429	1497	100	29	389	1	1	FOR	1	267	355	Y	2.1	2.4	134	110		1.3	0.8	111	244	Y	0.8	1.3	2	267	Y	0	14.8	6	267	Y	0.1	6.1	10	267	Y	0.3	2.9
RP-18265	142	Rp-18265	429	M	Mitochondrial Fe-S cluster biosynthesis protein ISA2 (contains a HesB-like domain)	*		Rp-454_asb-12437	0	842	429	1221	99	35	175	1	1	FOR	1	42	17		6.5	0.7	11	5		1.9	0.4	1	16	Y	0.1	4.6	0	42	Y	0	7	0	42	Y	0	6.7	0	42		0	5.1
RP-11205	139	Rp-11205	420	M	Caffeine-induced death protein 2	*		Rp-454_asb-22013	0	833	420	906	100	46	130	1	1	FOR	1	30	8		9.3	0.5	4	4		0.8	0.8	0	8		0	4.6	0	30		0	5	0	30		0	4.8	1	30		0.3	1.8
RP-7436	138	Rp-7436	417	M	Small Nuclear ribonucleoprotein splicing factor	*		Rp-454_asb-9265	0	827	417	777	100	54	99	1	1	FOR	1	36	64	Y	1.6	3.1	21	14		1.5	0.6	29	35		1.4	0.7	0	36	Y	0	6	0	36		0	5.7	2	36		0.4	1.4
RP-41831	137	Rp-41831	414	M	RNA polymerase Rpb4	*		Rp-454_asb-11446	0	821	414	1054	100	39	374	1	1	FOR	1	55	21		7	0.7	20	0	Y	21	0	1	20	Y	0.1	5.7	0	55	Y	0	9.2	0	55	Y	0	8.7	0	55	Y	0	6.6
RP-52356	136	Rp-52356	411	M	Transcription factor, subunit of SRB subcomplex of RNA polymerase II	*		Rp-454_asb-23587	0	775	411	691	98	59	128	1	1	FOR	1	7	8		2.2	1.8	7	0		7.4	0	1	7		0.2	2	0	7		0	1.2	0	7		0	1.1	0	7		0	0.8
RP-7539	136	RP-7539	411	M	H3 histone, family 3A	*		Rp-454_asb-5277	0	815	411	1597	100	26	186	1	1	FOR	1	265	288	Y	2.6	1.9	92	85		1.1	0.9	111	177		1.1	0.9	1	265	Y	0	22.1	485	265	Y	12.1	0.1	10	265	Y	0.3	2.9
RP-25907	135	RP-25907	408	M	Predicted MYND Zn-finger protein/hormone receptor interactor	*		Rp-454_asb-11875	0	793	408	1069	99	38	456	1	1	REV	1	19	7		6.7	0.6	3	2		1.1	0.5	2	5		0.6	1	0	19		0	3.2	0	19		0	3	0	19		0	2.3
RP-26805	135	Rp-26805	408	M	Nucleic acid binding protein	*		Rp-454_asb-47801	0	809	408	666	100	61	98	1	1	FOR	1	12	9		3.4	1.2	0	3		0	3	6	3		2.6	0.2	0	12		0	2	0	12		0	1.9	0	12		0	1.4
RP-15905	135	Rp-15905	408	M	Small nuclear ribonucleoprotein Sm D3	*		Rp-454_asb-5057	0	809	408	1304	100	31	705	1	1	REV	1	42	30		3.8	1.3	14	12		1.1	0.8	4	26	Y	0.3	3	0	42	Y	0	7	0	42	Y	0	6.7	5	42		1	0.8
RP-33684	129	Rp-33684	390	M	60S ribosomal protein 15.5kD/SNU13, NHP2/L7A family (includes ribonuclease P subunit p38), involved in splicing	*		Rp-454_asb-37954	0	757	390	697	99	56	117	1	1	FOR	1	8	3		5.6	0.6	1	2		0.4	1	0	3		0	1.7	0	8		0	1.3	0	8		0	1.3	2	8		1.8	0.3
RP-18535	127	Rp-18535	384	M	PKC-activated protein phosphatase-1 inhibitor	*		Rp-454_asb-21016	0	747	385	1067	99	36	643	1	1	FOR	1	8	10		2	2	8	2		2.8	0.2	0	10		0	5.7	0	8		0	1.3	0	8		0	1.3	0	8		0	1
RP-89531	127	RP-89531	384	M	Huntingtin interacting protein HYPK	*		Rp-454_asb-72323	0	761	384	1055	100	36	422	1	1	FOR	1	30	1	Y	42	0.1	0	0		0	0	1	0		1.7	0	0	30		0	5	0	30		0	4.8	1	30		0.3	1.8
RP-73942	127	Rp-73942	379	M	ribosomal protein S15Aa, isoform D - truncated at 3 prime			Rp-454_asb-65360	0	751	379	464	100	82	83	1	1	FOR	1	0	5		0	9	0	0		0	0	5	0		8.5	0	0	0		0	0	0	0		0	0	0	0		0	0
RP-151845	124	RP-151845	375	M	Histone 2A	*		Rp-454_asb-143905	0	706	376	522	98	72	49	1	1	FOR	1	1	0		2.8	0	0	0		0	0	0	0		0	0	0	1		0	0.2	0	1		0	0.2	2	1		8.3	0
RP-11586	124	Rp-11586	375	M	Proteins containing BTB/POZ and Kelch domains, involved in regulatory/signal transduction processes	*		Rp-454_asb-4798	0	743	375	982	100	38	195	1	1	FOR	1	99	86	Y	3.2	1.5	15	28	Y	0.5	1.8	43	43	Y	1.7	0.6	2	99	Y	0.1	5.5	0	99	Y	0	15.7	3	99	Y	0.2	3
RP-5880	123	RP-5880	372	M	mediator complex, subunit	*		Rp-454_asb-5753	0	737	372	2068	100	18	302	1	1	FOR	1	55	32		4.7	1	16	11		1.4	0.6	5	27	Y	0.3	2.6	0	55	Y	0	9.2	0	55	Y	0	8.7	3	55		0.4	1.7
RP-1505	123	Rp-1505	372	M	putative vacuolar ATP synthase subunit F	*		Rp-454_asb-7378	0	737	372	840	100	44	165	1	1	FOR	1	186	127		4.1	1.2	36	47		0.8	1.3	44	83		0.9	1.1	0	186	Y	0	31	1	186	Y	0	14.8	2	186	Y	0.1	7.5
RP-14248	122	Rp-14248	369	M	Integral membrane protein DUF6	*		Rp-454_asb-41795	0	702	370	442	99	84	28	1	1	FOR	1	2	1		2.8	0.6	0	1		0	1	0	1		0	0.6	0	2		0	0.3	0	2		0	0.3	0	2		0	0.2
RP-111972	121	RP-111972	366	M	Mitogen-activated protein kinase kinase 1 interacting	*		Rp-454_asb-92471	0	726	366	692	100	53	93	1	1	FOR	1	8	0		22.4	0	0	0		0	0	0	0		0	0	0	8		0	1.3	0	8		0	1.3	0	8		0	1
RP-35504	117	Rp-35504	354	M	vesicle-associated membrane protein 2	*		Rp-454_asb-19725	0	656	363	1309	97	28	469	1	1	FOR	1	69	10	Y	17.6	0.3	2	2		0.7	0.7	6	4		2	0.3	0	69	Y	0	11.5	1	69	Y	0.1	5.5	2	69	Y	0.2	2.8
RP-6485	120	Rp-6485	363	M	DNA-directed RNA polymerase I, 12kD-subunit, putative	*		Rp-454_asb-21220	0	720	363	734	100	49	253	1	1	REV	1	20	12		4.3	1	1	6		0.2	3	5	7		1.1	0.7	1	20		0.3	1.7	0	20		0	3.2	0	20		0	2.4
RP-69863	120	Rp-69863	363	M	Huntingtin interacting protein K, partial	*		Rp-454_asb-63095	0	720	363	550	100	66	91	1	1	FOR	1	0	9		0	16.2	0	0		0	0	9	0		15.3	0	0	0		0	0	0	0		0	0	0	0		0	0
RP-196270	117	RP-196270	348	C	Insulin growth factor-binding protein homologue with Kazal domain - fragment			Rp-454_asb-174590	0	690	348	357	100	97	7	1	1	FOR	1	1	0		2.8	0	0	0		0	0	0	0		0	0	0	1		0	0.2	0	1		0	0.2	0	1		0	0.1
RP-4199	115	RP-4199	348	M	Uncharacterized conserved protein	*		Rp-454_asb-24025	0	674	348	1529	99	23	144	1	1	FOR	1	23	18		3.4	1.4	4	10		0.4	2	4	14		0.5	1.6	0	23		0	3.8	0	23		0	3.7	0	23		0	2.8
RP-7832	113	RP-7832	342	M	Eukaryotic translation initiation factor 4E binding protein (EIF4EBP)	*		Rp-454_asb-14809	0	678	342	1283	100	27	150	1	1	FOR	1	176	48	Y	10.1	0.5	20	26		0.8	1.2	2	46	Y	0.1	8.8	0	176	Y	0	29.3	0	176	Y	0	27.9	4	176	Y	0.2	4.2
RP-7301	112	Rp-7301	339	M	RNA polymerase II transcription elongation factor Elongin/SIII, subunit elongin B	*		Rp-454_asb-4297	0	672	339	1366	100	25	809	1	1	REV	1	56	31		4.9	1	9	22	Y	0.4	2.2	0	31	Y	0	17.8	0	56	Y	0	9.3	1	56	Y	0.1	4.4	1	56	Y	0.1	3.4
RP-4883	111	Rp-4883	336	M	Predicted membrane protein	*		Rp-454_asb-3250	0	658	336	1202	99	28	713	1	1	REV	1	106	84	Y	3.5	1.4	28	23		1.2	0.8	33	51		1.1	0.9	1	106	Y	0.1	8.8	1	106	Y	0.1	8.4	2	106	Y	0.2	4.3
RP-28874	111	Rp-28874	336	M	Small Nuclear ribonucleoprotein splicing factor	*		Rp-454_asb-37290	0	666	336	971	100	35	269	1	1	REV	1	4	2		3.7	0.7	1	1		0.5	0.5	0	2		0	1.1	0	4		0	0.7	0	4		0	0.6	0	4		0	0.5
RP-35716	105	RP-35716	318	M	DNA-directed RNA polymerase, subunit L	*		Rp-454_asb-48661	1e-180	630	318	873	100	36	121	1	1	FOR	1	21	1	Y	29.4	0.1	0	1		0	1	0	1		0	0.6	0	21		0	3.5	0	21		0	3.3	0	21		0	2.5
RP-4520	105	Rp-4520	318	M	Chaperonin 10 Kd subunit	*		Rp-454_asb-9130	1e-180	630	318	881	100	36	245	1	1	FOR	1	521	46	Y	31	0.2	24	17		1.4	0.7	5	41	Y	0.2	3.9	1	521	Y	0	43.4	0	521	Y	0	82.7	6	521	Y	0.1	9
RP-5701	101	Rp-5701	306	M	Ubiquitin-like protein	*		Rp-454_asb-9888	1e-173	607	306	1238	100	25	117	1	1	FOR	1	78	63	Y	3.4	1.4	11	6		1.7	0.5	46	17	Y	4.3	0.2	0	78	Y	0	13	0	78	Y	0	12.4	2	78	Y	0.2	3.1
RP-17373	96	RP-17373	291	M	hypothetical conserved protein	*		Rp-454_asb-19415	1e-158	555	292	558	99	52	166	1	1	FOR	1	5	13	Y	1	3.9	5	7		0.7	1.2	1	12		0.1	3.4	1	5		1	0.4	0	5		0	0.8	0	5		0	0.6
RP-3832	88	Rp-3832	267	M	Mitochondrial import inner membrane translocase, subunit TIM9	*		Rp-454_asb-31702	1e-150	529	267	710	100	38	112	1	1	FOR	1	62	31		5.4	0.9	6	9		0.6	1.3	16	15		1.7	0.5	0	62	Y	0	10.3	0	62	Y	0	9.8	3	62		0.4	1.9
RP-105585	87	RP-105585	264	M	kazal-type proteinase inhibitor	*		Rp-454_asb-59236	1e-143	507	264	408	99	65	82	1	1	FOR	1	11	0		30.8	0	0	0		0	0	0	0		0	0	0	11		0	1.8	9	11		5	0.2	0	11		0	1.3
RP-4740	85	Rp-4740	258	M	Ubiquinol-cytochrome c reductase hinge protein	*		Rp-454_asb-8918	1e-145	511	258	1589	100	16	142	1	1	FOR	1	203	120		4.7	1.1	42	46		0.9	1.1	32	88	Y	0.6	1.5	6	203	Y	0.2	4.8	31	203		1	1	14	203	Y	0.6	1.6
RP-56319	81	Rp-56319	246	M	anaphase promoting complex subunit 13	*		Rp-454_asb-27316	1e-137	488	246	529	100	47	202	1	1	FOR	1	6	2		5.6	0.5	1	0		1.1	0	1	1		0.9	0.3	0	6		0	1	0	6		0	1	0	6		0	0.7
RP-1461	76	RP-1461	231	M	Small Nuclear ribonucleoprotein G	*		Rp-454_asb-7277	1e-128	456	230	609	100	38	173	1	1	FOR	1	12	17	Y	1.9	2.4	3	0		3.2	0	14	3	Y	6	0.1	0	12		0	2	0	12		0	1.9	0	12		0	1.4
RP-10832	76	Rp-10832	231	M	Uncharacterised protein family (UPF0203)	*		Rp-454_asb-20343	1e-125	446	225	820	100	27	334	1	1	REV	1	29	21		3.7	1.3	4	11		0.4	2.2	6	15		0.6	1.2	0	29		0	4.8	0	29		0	4.6	0	29		0	3.5
RP-1569	250	Rp-1569	753	M	Secreted protein with chitin-binding domain type 2	*		Rp-454_asb-875	0	1421	753	1118	98	67	351	1	1	REV	1	113	967	Y	0.3	15.3	329	242	Y	1.4	0.7	396	571	Y	1.2	0.8	0	113	Y	0	18.8	0	113	Y	0	17.9	0	113	Y	0	13.6
RP-96651	549	RP-96651	1650	M	60 kDa heat shock protein, mitochondrial	*		Rp-454_asb-83276	0	3194	1646	1726	99	95	47	1	1	FOR	1	40	0	Y	112	0	0	0		0	0	0	0		0	0	0	40	Y	0	6.7	0	40	Y	0	6.3	0	40		0	4.8
RP-13358	331	RP-13358	996	M	NADH-cytochrome b-5 reductase	*		Rp-454_asb-14277	0	1927	996	1186	99	84	90	1	1	FOR	1	28	22		3.4	1.4	11	8		1.3	0.7	3	19	Y	0.3	2.7	0	28		0	4.7	0	28		0	4.4	0	28		0	3.4
RP-13359	300	RP-13359	903	M	Cytochrome b5 reductase	*		Rp-454_asb-14276	0	1645	874	966	99	90	94	1	1	FOR	1	10	10		2.5	1.6	5	5		0.9	0.8	0	10		0	5.7	0	10		0	1.7	0	10		0	1.6	0	10		0	1.2
RP-9480	254	RP-9480	765	M	Ribosomal protein L10 family	*		Rp-454_asb-10568	0	1483	767	1158	99	66	203	1	1	FOR	1	51	34		4.1	1.2	15	12		1.2	0.8	7	27		0.4	1.9	1	51	Y	0.1	4.3	65	51	Y	8.3	0.1	2	51		0.3	2
RP-152071	181	Rp-152071	546	M	GTP-binding protein H-ray, small G protein superfamily	*		Rp-454_asb-85166	0	1082	546	874	100	62	197	1	1	FOR	1	7	0		19.6	0	0	0		0	0	0	0		0	0	0	7		0	1.2	0	7		0	1.1	0	7		0	0.8
RP-124337	163	Rp-124337	492	M	NEAr Transporter domain	*		Rp-454_asb-3523	0	959	492	782	99	63	161	1	1	REV	1	9	0		25.2	0	0	0		0	0	0	0		0	0	0	9		0	1.5	0	9		0	1.4	0	9		0	1.1
RP-145678	135	RP-145678	405	S	hypothetical conserved protein - fragment			Rp-454_asb-140204	0	787	405	420	99	96	15	1	1	REV	1	3	0		8.4	0	0	0		0	0	0	0		0	0	0	3		0	0.5	0	3		0	0.5	0	3		0	0.4
RP-1010	122	RP-1010	363	M	Zn-finger protein - truncated at 3 prime			Rp-454_asb-19790	1e-167	587	304	323	99	94	1	33	3	REV	1	3	115	Y	0.1	51.8	5	2		1.8	0.3	108	7	Y	23	0	0	3		0	0.5	0	3		0	0.5	0	3		0	0.4
RP-12000	495	Rp-12000	1488	M	beta-glucosidase	*		Rp-454_asb-11791	0	2926	1488	2392	99	62	265	1	1	FOR	1	40	96	Y	1.2	4.2	65	11	Y	5.7	0.2	20	76	Y	0.4	2.1	0	40	Y	0	6.7	0	40	Y	0	6.3	0	40		0	4.8
RP-7174	518	Rp-7174	1557	M	cytochrome P450 CYP6AX1 protein	*		Rp-454_asb-3402	0	2046	1070	2019	99	53	953	488	1	REV	1	6	1519	Y	0	390.6	447	529	Y	0.9	1.2	543	976		0.9	1	0	6		0	1	0	6		0	1	0	6		0	0.7
RP-1468	205	Rp-1468	618	M	troponin Ib	*		Rp-454_asb-3556	0	1209	618	1017	99	61	286	1	1	FOR	1	133	50	Y	7.3	0.7	14	14		1	0.9	22	28		1.3	0.7	0	133	Y	0	22.2	1	133	Y	0	10.6	0	133	Y	0	16
RP-90633	135	RP-90633	408	M	Ejaculatory bulb-specific protein 3 - PBP family	*		Rp-454_asb-76398	0	809	408	812	100	50	316	1	1	REV	1	52	1	Y	72.8	0	0	0		0	0	1	0		1.7	0	0	52	Y	0	8.7	0	52	Y	0	8.3	0	52	Y	0	6.3
RP-145366	129	Rp-145366	390	M	putative chemosensory protein CSP8	*		Rp-454_asb-100767	0	765	390	698	99	56	110	1	1	FOR	1	5	0		14	0	0	0		0	0	0	0		0	0	0	5		0	0.8	0	5		0	0.8	0	5		0	0.6
RP-146013	127	RP-146013	384	M	similar to ejaculatory bulb-specific protein - PBP family member	*		Rp-454_asb-143104	0	686	388	492	98	79	29	1	1	FOR	1	3	0		8.4	0	0	0		0	0	0	0		0	0	0	3		0	0.5	0	3		0	0.5	0	3		0	0.4
RP-15964	128	Rp-15964	387	M	putative chemosensory protein CSP8	*		Rp-454_asb-43071	0	767	387	954	100	41	420	1	1	FOR	1	14	18	Y	2.1	2.2	0	2		0	2	16	2	Y	9.1	0.1	0	14		0	2.3	0	14		0	2.2	0	14		0	1.7
RP-122497	117	Rp-122497	354	M	Insect pheromone-binding family	*		Rp-454_asb-123264	0	702	354	480	100	74	12	1	1	FOR	1	4	0		11.2	0	0	0		0	0	0	0		0	0	0	4		0	0.7	0	4		0	0.6	0	4		0	0.5
RP-4630	462	RP-4630	1389	M	putative elongation factor 1-alpha	*		Rp-454_asb-497	0	2753	1389	2104	100	66	196	1	1	FOR	1	276	666	Y	1.2	4.3	178	145		1.3	0.8	343	323	Y	1.8	0.5	9	276	Y	0.2	4.6	8	276	Y	0.2	4.9	56	276	Y	1.7	0.6
RP-13146	431	RP-13146	1296	M	Chitinase	*		Rp-454_asb-12950	0	2553	1296	1815	99	71	35	1	1	FOR	1	145	44	Y	9	0.5	7	17	Y	0.4	2.1	20	24		1.4	0.7	3	145	Y	0.1	6	1	145	Y	0	11.5	6	145	Y	0.3	2.5
RP-6733	447	RP-6733	1338	V	ecdysone response nuclear receptor E75A - fragment			Rp-454_asb-9973	0	1796	906	1643	100	55	525	1	1	REV	1	27	44	Y	1.7	2.8	28	14	Y	2	0.5	2	42	Y	0.1	8	1	27		0.2	2.3	10	27		2.4	0.4	5	27		1.5	0.5
RP-7220	169	RP-7220	510	M	60S ribosomal protein L35A/L37	*		Rp-454_asb-4642	0	981	511	679	99	75	130	1	1	FOR	1	64	81	Y	2.2	2.2	26	29		0.9	1.1	26	55		0.8	1.2	10	64		0.9	1	7	64		0.7	1.3	24	64	Y	3.1	0.3
RP-18178	127	Rp-18178	384	M	conserved secreted protein	*		Rp-454_asb-19462	0	745	384	589	99	65	20	1	1	FOR	1	7	30	Y	0.6	6.8	5	12		0.4	2	13	17		1.2	0.7	0	7		0	1.2	0	7		0	1.1	0	7		0	0.8
RP-57100	127	Rp-57100	384	M	conserved secreted protein	*		Rp-454_asb-27832	0	737	384	691	99	56	187	1	1	FOR	1	2	1		2.8	0.6	1	0		1.1	0	0	1		0	0.6	0	2		0	0.3	0	2		0	0.3	0	2		0	0.2
RP-553	126	Rp-553	381	M	conserved secreted protein	*		Rp-454_asb-2342	0	747	381	788	99	48	178	1	1	FOR	1	369	238		4.3	1.2	64	64		1	1	110	128	Y	1.4	0.7	0	369	Y	0	61.5	0	369	Y	0	58.6	0	369	Y	0	44.5
RP-557	126	Rp-557	381	M	conserved secreted protein	*		Rp-454_asb-2344	0	755	381	523	100	73	10	1	1	FOR	1	79	429	Y	0.5	9.7	129	121		1.1	0.9	179	250	Y	1.2	0.8	0	79	Y	0	13.2	0	79	Y	0	12.5	0	79	Y	0	9.5
RP-4947	110	Rp-4947	333	M	conserved secreted protein	*		Rp-454_asb-2423	0	646	326	917	100	36	45	1	1	FOR	1	4	69	Y	0.2	24.8	37	15	Y	2.4	0.4	17	52	Y	0.5	1.7	0	4		0	0.7	0	4		0	0.6	0	4		0	0.5
RP-10159	64	Rp-10159	195	M	ribosome-associated membrane protein	*		Rp-454_asb-14105	1e-107	387	195	766	100	25	204	1	1	FOR	1	99	159	Y	1.7	2.9	22	53	Y	0.4	2.3	84	75	Y	1.9	0.5	8	99	Y	0.5	1.8	4	99	Y	0.3	3.1	4	99	Y	0.3	2.4
RP-614	143	RP-614	432	M	GGY protein	*		Rp-454_asb-2069	0	856	432	975	100	44	190	1	1	FOR	1	68	9	Y	19	0.2	2	2		0.7	0.7	5	4		1.7	0.4	1	68	Y	0.1	5.7	6	68		0.6	1.5	0	68	Y	0	8.2
RP-3601	126	RP-3601	381	M	similar to glycine/tyrosine-rich eggshell protein	*		Rp-454_asb-17807	0	739	381	566	99	67	59	1	1	FOR	1	80	0	Y	224	0	0	0		0	0	0	0		0	0	0	80	Y	0	13.3	0	80	Y	0	12.7	0	80	Y	0	9.6
RP-115346	105	RP-115346	318	G	similar to glycine/tyrosine-rich eggshell protein - truncated at 5 prime	*		Rp-454_asb-118845	1e-180	630	318	493	100	65	17	1	1	FOR	1	6	0		16.8	0	0	0		0	0	0	0		0	0	0	6		0	1	0	6		0	1	0	6		0	0.7
RP-131341	239	Rp-131341	720	S	Sensory cilia assembly protein - truncated at 5 prime	*		Rp-454_asb-86999	0	1419	720	1627	99	44	680	1	1	FOR	1	14	0	Y	39.2	0	0	0		0	0	0	0		0	0	0	14		0	2.3	0	14		0	2.2	0	14		0	1.7
RP-102403	181	Rp-102403	546	M	Rab-like protein 5	*		Rp-454_asb-71314	0	1067	546	1131	99	48	211	1	1	REV	1	14	0	Y	39.2	0	0	0		0	0	0	0		0	0	0	14		0	2.3	0	14		0	2.2	0	14		0	1.7
RP-16073	131	Rp-16073	396	M	Intraflagellar transport 20 homolog	*		Rp-454_asb-42940	0	769	396	930	99	43	383	1	1	FOR	1	29	8		9	0.5	0	7		0	7	1	7		0.2	2	0	29		0	4.8	0	29		0	4.6	0	29		0	3.5
RP-93980	449	RP-93980	1350	M	alpha-tubulin	*		Rp-454_asb-88436	0	2644	1350	1639	99	82	215	1	1	REV	1	26	0	Y	72.8	0	0	0		0	0	0	0		0	0	0	26		0	4.3	0	26		0	4.1	0	26		0	3.1
RP-15084	352	Rp-15084	1053	M	Galectin, galactose-binding lectin - truncated at 3 prime			Rp-454_asb-19066	0	2072	1053	1289	99	82	235	1	1	FOR	1	1	27	Y	0.1	24.3	10	15		0.7	1.4	2	25	Y	0.1	4.8	0	1		0	0.2	0	1		0	0.2	0	1		0	0.1
RP-10367	206	RP-10367	621	T	Glycosyl hydrolase family 9 - truncated at 5 prime	*		Rp-454_asb-40930	0	1223	621	733	99	85	38	1	1	FOR	1	4	74	Y	0.1	26.6	0	74	Y	0	74	0	74	Y	0	42.5	0	4		0	0.7	0	4		0	0.6	0	4		0	0.5
RP-1102	170	RP-1102	513	M	39S ribosomal protein L12, mitochondrial	*		Rp-454_asb-12685	0	932	519	1309	98	40	362	1	1	FOR	1	79	114	Y	1.9	2.6	54	36		1.5	0.7	24	90	Y	0.4	2.1	0	79	Y	0	13.2	0	79	Y	0	12.5	3	79	Y	0.3	2.4
RP-12518	317	RP-12518	951	E	Myosin class II heavy chain - fragment			Rp-454_asb-85265	0	1869	951	1526	99	62	457	1	1	FOR	1	28	0	Y	78.4	0	0	0		0	0	0	0		0	0	0	28		0	4.7	0	28		0	4.4	0	28		0	3.4
RP-5491	196	RP-5491	591	M	hypothetical secreted protein	*		Rp-454_asb-2173	0	1100	591	1189	98	50	167	1	1	FOR	1	124	496	Y	0.7	7.1	256	100	Y	2.7	0.4	140	356	Y	0.7	1.5	0	124	Y	0	20.7	0	124	Y	0	19.7	0	124	Y	0	14.9
RP-18160	793	RP-18160	2382	M	viral A-type inclusion protein	*		Rp-454_asb-15412	0	4651	2382	3212	99	74	387	1	1	FOR	1	45	41	Y	3	1.6	12	19		0.6	1.5	10	31		0.5	1.6	0	45	Y	0	7.5	0	45	Y	0	7.1	4	45		0.7	1.1
RP-6867	766	RP-6867	2301	M	Molecular chaperone SEC63, endoplasmic reticulum translocon component	*		Rp-454_asb-3401	0	4353	2306	3043	99	76	115	1	1	FOR	1	93	66		3.9	1.3	18	27		0.7	1.4	21	45		0.8	1.2	2	93	Y	0.1	5.2	0	93	Y	0	14.8	3	93	Y	0.3	2.8
RP-15136	761	RP-15136	2286	M	pre-mRNA-splicing ATP-dependent RNA helicase prp28	*		Rp-454_asb-10449	0	4506	2288	2688	99	85	94	1	1	FOR	1	59	23		6.9	0.7	8	8		0.9	0.9	7	16		0.7	1.1	0	59	Y	0	9.8	24	59	Y	2.6	0.4	5	59		0.7	1.2
RP-8515	760	RP-8515	2283	M	Protein required for processing of 20S pre-rRNA in the cytoplasm, associates with pre-40S ribosomal particles	*		Rp-454_asb-14462	0	4494	2283	2537	99	90	140	1	1	FOR	1	21	35	Y	1.6	2.9	15	10		1.4	0.6	10	25		0.7	1.3	1	21		0.3	1.8	0	21		0	3.3	3	21		1.1	0.6
RP-7525	735	RP-7525	2202	M	Hsp70 protein - truncated at 3 prime			Rp-454_asb-13831	0	4240	2198	2404	99	91	163	1	1	FOR	1	9	17	Y	1.4	3.1	10	5		1.8	0.5	2	15	Y	0.2	2.9	0	9		0	1.5	0	9		0	1.4	3	9		2.5	0.3
RP-12155	706	RP-12155	2121	M	hypothetical conserved protein	*		Rp-454_asb-19750	0	4117	2121	2556	99	83	319	1	1	FOR	1	37	9	Y	10.4	0.4	4	5		0.7	1	0	9		0	5.2	0	37	Y	0	6.2	0	37		0	5.9	1	37		0.2	2.2
RP-2420	696	RP-2420	2091	M	Acid sphingomyelinase and PHM5 phosphate metabolism protein	*		Rp-454_asb-1420	0	4121	2091	3276	99	64	160	1	1	FOR	1	49	111	Y	1.2	4	35	53	Y	0.7	1.5	23	88	Y	0.4	2.1	0	49	Y	0	8.2	0	49	Y	0	7.8	1	49	Y	0.2	3
RP-3922	680	RP-3922	2043	M	NADPH--cytochrome P450	*		Rp-454_asb-11216	0	3905	2041	2469	99	83	340	6	1	FOR	1	80	173	Y	1.3	3.8	58	97	Y	0.6	1.6	18	155	Y	0.2	4.7	2	80	Y	0.1	4.4	1	80	Y	0.1	6.3	2	80	Y	0.2	3.2
RP-3133	615	Rp-3133	1848	M	Uncharacterized conserved protein (DUF2152)	*		Rp-454_asb-1481	0	3657	1845	2150	100	86	168	4	1	FOR	1	142	1035	Y	0.4	13	284	365	Y	0.8	1.3	386	649		1	1	1	142	Y	0	11.8	27	142		1.2	0.8	4	142	Y	0.2	3.4
RP-19570	596	RP-19570	1791	M	zinc finger protein	*		Rp-454_asb-44752	0	3529	1792	2211	99	81	54	1	1	FOR	1	33	8	Y	10.3	0.4	1	5		0.2	2.5	2	6		0.5	1.1	0	33		0	5.5	0	33		0	5.2	0	33		0	4
RP-13929	748	RP-13929	2242	D	Titin - fragment			Rp-454_asb-38217	0	3277	1725	3616	99	48	1792	1	6	FOR	1	304	90	Y	9.4	0.5	1	5		0.2	2.5	84	6	Y	20.4	0	0	304	Y	0	50.7	2	304	Y	0	16.1	1	304	Y	0	18.3
RP-25846	555	RP-25846	1668	M	conserved transmembrane protein	*		Rp-454_asb-48638	0	3251	1668	1880	99	89	151	1	1	FOR	1	63	7	Y	22.1	0.2	0	1		0	1	6	1		5.1	0.1	0	63	Y	0	10.5	0	63	Y	0	10	0	63	Y	0	7.6
RP-100914	550	RP-100914	1653	M	Flavin-containing amine oxidase	*		Rp-454_asb-82868	0	3211	1659	2086	99	80	119	1	1	FOR	1	63	0	Y	176.4	0	0	0		0	0	0	0		0	0	0	63	Y	0	10.5	0	63	Y	0	10	0	63	Y	0	7.6
RP-6799	549	Rp-6799	1650	M	T-complex protein 1 subunit theta, putative	*		Rp-454_asb-10996	0	3263	1650	2023	99	82	124	1	1	FOR	1	122	127	Y	2.7	1.9	17	27		0.6	1.5	83	44	Y	3.1	0.3	4	122	Y	0.2	4.1	0	122	Y	0	19.4	5	122	Y	0.3	2.4
RP-74308	546	RP-74308	1641	V	Low-density lipoprotein receptors containing Ca2+-binding EGF-like domains - truncated at 5 prime	*		Rp-454_asb-64939	0	3237	1641	2160	99	76	107	1	1	FOR	1	36	11		8.4	0.5	0	0		0	0	11	0		18.7	0	0	36	Y	0	6	0	36		0	5.7	9	36		2	0.4
RP-5132	544	RP-5132	1635	M	mRNA splicing factor/probable chromatin binding snw family nuclear protein	*		Rp-454_asb-7890	0	3154	1635	2161	99	76	129	1	1	FOR	1	33	63	Y	1.4	3.3	24	12		1.9	0.5	27	36		1.2	0.7	1	33		0.2	2.8	0	33		0	5.2	7	33		1.7	0.5
RP-11750	543	RP-11750	1632	M	Translation initiation factor 3, subunit d (eIF-3d)	*		Rp-454_asb-6969	0	3219	1632	1970	99	83	125	1	1	FOR	1	65	41		4.3	1.1	22	17		1.3	0.7	2	39	Y	0.1	7.5	0	65	Y	0	10.8	0	65	Y	0	10.3	7	65		0.9	1
RP-9507	537	RP-9507	1614	M	NEDD8-activating complex, APP-BP1/UBA5 component	*		Rp-454_asb-15437	0	3017	1614	2854	99	57	63	1	1	FOR	1	51	130	Y	1.1	4.5	14	26	Y	0.5	1.7	90	40	Y	3.7	0.3	0	51	Y	0	8.5	0	51	Y	0	8.1	2	51		0.3	2
RP-1633	530	RP-1633	1593	M	beta-tubulin cofactor E	*		Rp-454_asb-7061	0	3136	1596	1766	99	90	86	1	1	REV	1	50	19		7	0.7	2	16	Y	0.1	5.3	1	18	Y	0.1	5.2	1	50	Y	0.1	4.2	14	50	Y	1.8	0.5	0	50	Y	0	6
RP-10247	521	RP-10247	1566	M	cytosol aminopeptidase	*		Rp-454_asb-25598	0	3057	1566	2098	99	75	106	1	1	FOR	1	127	4	Y	71.1	0.1	2	2		0.7	0.7	0	4		0	2.3	0	127	Y	0	21.2	0	127	Y	0	20.2	0	127	Y	0	15.3
RP-21838	518	RP-21838	1557	M	Cytosol aminopeptidase family	*		Rp-454_asb-45910	0	2989	1558	1785	99	87	74	1	1	FOR	1	64	1	Y	89.6	0	0	1		0	1	0	1		0	0.6	0	64	Y	0	10.7	0	64	Y	0	10.2	0	64	Y	0	7.7
RP-88649	513	RP-88649	1542	M	fatty acyl CoA reductase 2	*		Rp-454_asb-73720	0	2966	1544	1816	99	85	246	1	1	FOR	1	28	1	Y	39.2	0.1	0	0		0	0	1	0		1.7	0	0	28		0	4.7	0	28		0	4.4	0	28		0	3.4
RP-65312	513	RP-65312	1542	S	Synaptic vesicle protein BAIAP3, involved in vesicle priming/regulation - truncated at 5 prime	*		Rp-454_asb-35826	0	3033	1542	1692	99	91	7	1	1	FOR	1	14	5		6.5	0.6	1	0		1.1	0	4	1		3.4	0.1	0	14		0	2.3	0	14		0	2.2	0	14		0	1.7
RP-4271	514	Rp-4271	1542	S	U4/U6-associated splicing factor PRP4 - fragment			Rp-454_asb-4735	0	2987	1542	1980	99	78	357	1	1	FOR	1	32	39	Y	2.2	2.1	23	5	Y	4	0.2	11	28		0.6	1.3	1	32		0.2	2.7	0	32		0	5.1	10	32		2.5	0.4
RP-10737	509	RP-10737	1530	M	dihydrolipoamide dehydrogenase	*		Rp-454_asb-3640	0	3001	1530	2281	99	67	120	1	1	FOR	1	38	21		4.8	1	14	6		2.1	0.4	1	20	Y	0.1	5.7	1	38	Y	0.2	3.2	0	38		0	6	1	38		0.2	2.3
RP-13154	509	RP-13154	1530	M	Predicted GTPase-activating protein	*		Rp-454_asb-3745	0	2977	1530	2026	99	76	100	1	1	FOR	1	166	271	Y	1.7	2.9	191	61	Y	3.2	0.3	19	252	Y	0.1	7.2	0	166	Y	0	27.7	0	166	Y	0	26.3	1	166	Y	0	10
RP-7749	510	Rp-7749	1529	M	Predicted transporter (major facilitator superfamily) - truncated at 3 prime			Rp-454_asb-541	0	2956	1529	1725	99	89	4	1	1	REV	1	17	111	Y	0.4	11.1	48	40		1.2	0.8	23	88	Y	0.4	2.1	0	17		0	2.8	0	17		0	2.7	0	17		0	2
RP-9262	507	RP-9262	1524	M	lectin, mannose-binding, 1	*		Rp-454_asb-4644	0	2989	1524	2257	99	68	86	1	1	FOR	1	49	56	Y	2.4	2	26	22		1.2	0.8	8	48	Y	0.3	3.1	3	49		0.4	2	0	49	Y	0	7.8	6	49		1	0.8
RP-32909	500	RP-32909	1503	V	Splicing factor 3b, subunit 2 - truncated at 5 prime	*		Rp-454_asb-21153	0	2910	1503	1989	99	76	175	1	1	FOR	1	16	7		5.6	0.7	5	2		1.8	0.3	0	7		0	4	0	16		0	2.7	0	16		0	2.5	4	16		1.9	0.4
RP-20950	496	RP-20950	1491	M	Activating signal cointegrator 1	*		Rp-454_asb-21475	0	2918	1491	1913	99	78	245	1	1	FOR	1	49	14	Y	9.1	0.5	8	6		1.2	0.7	0	14	Y	0	8	0	49	Y	0	8.2	7	49		0.9	1	3	49		0.5	1.5
RP-4683	495	Rp-4683	1488	M	phenylalanyl-tRNA synthetase alpha chain, putative	*		Rp-454_asb-16061	0	2950	1488	1592	100	93	46	1	1	FOR	1	21	16		3.5	1.3	6	9		0.6	1.3	1	15	Y	0.1	4.3	0	21		0	3.5	0	21		0	3.3	8	21		3	0.3
RP-3936	492	RP-3936	1479	M	Protein disulfide isomerase (prolyl 4-hydroxylase beta subunit)	*		Rp-454_asb-2681	0	2918	1480	2071	99	71	393	1	1	REV	1	25	117	Y	0.6	8.1	23	30		0.8	1.3	64	53	Y	2	0.5	12	25	Y	2.8	0.3	1	25		0.3	2	5	25		1.6	0.5
RP-2790	479	RP-2790	1440	M	Adenylosuccinate lyase	*		Rp-454_asb-10938	0	2728	1440	1917	99	75	303	1	1	FOR	1	1738	32	Y	147.5	0	16	5	Y	2.8	0.3	11	21		0.9	1	35	1738	Y	0.1	8	9	1738	Y	0	27.6	10	1738	Y	0	19
RP-18310	464	Rp-18310	1395	M	proton-coupled amino acid transporter, putative	*		Rp-454_asb-11648	0	2757	1395	1634	99	85	67	1	1	FOR	1	30	66	Y	1.3	3.8	41	5	Y	7.2	0.1	20	46		0.7	1.3	0	30		0	5	0	30		0	4.8	1	30		0.3	1.8
RP-17838	464	RP-17838	1395	M	conserved hypothetical protein	*		Rp-454_asb-17843	0	2734	1395	1990	99	70	124	1	1	FOR	1	40	21		5.1	0.9	9	9		0.9	0.9	3	18	Y	0.3	2.6	0	40	Y	0	6.7	0	40	Y	0	6.3	3	40		0.6	1.2
RP-2535	464	Rp-2535	1395	M	26S proteasome non-ATPase regulatory subunit, putative	*		Rp-454_asb-3994	0	2765	1395	1777	100	79	68	1	1	FOR	1	139	51	Y	7.5	0.7	17	19		0.9	1.1	15	36		0.7	1.3	0	139	Y	0	23.2	0	139	Y	0	22.1	8	139	Y	0.5	1.9
RP-59290	463	RP-59290	1392	M	conserved hypothetical protein	*		Rp-454_asb-28294	0	2746	1393	1774	99	79	205	1	1	REV	1	26	5	Y	12.1	0.3	2	0		2.1	0	3	2		1.7	0.3	1	26		0.2	2.2	0	26		0	4.1	0	26		0	3.1
RP-6656	461	RP-6656	1386	M	sequestosome 1	*		Rp-454_asb-1171	0	2740	1386	2081	99	67	246	1	1	FOR	1	109	64		4.7	1	27	24		1.1	0.9	13	51	Y	0.4	2.1	0	109	Y	0	18.2	0	109	Y	0	17.3	2	109	Y	0.2	4.4
RP-954	457	Rp-954	1374	M	conserved hypothetical protein	*		Rp-454_asb-196	0	2708	1374	2016	99	68	283	1	1	FOR	1	517	28	Y	49.9	0.1	11	8		1.3	0.7	9	19		0.8	1.1	0	517	Y	0	86.2	0	517	Y	0	82.1	0	517	Y	0	62.3
RP-4712	456	RP-4712	1371	M	Transmembrane amino acid transporter protein	*		Rp-454_asb-4751	0	2694	1371	2486	99	55	84	1	1	FOR	1	56	68	Y	2.3	2.1	19	37	Y	0.5	1.9	12	56	Y	0.4	2.5	1	56	Y	0.1	4.7	0	56	Y	0	8.9	0	56	Y	0	6.7
RP-6906	450	Rp-6906	1353	M	tubulin alpha-1 chain	*		Rp-454_asb-12421	0	2611	1353	1749	99	77	106	1	1	FOR	1	140	201	Y	1.9	2.6	58	61		1	1	82	119		1.2	0.8	2	140	Y	0.1	7.8	0	140	Y	0	22.2	8	140	Y	0.5	1.9
RP-96813	447	RP-96813	1338	G	collagen alpha-1, IV, chain precursor, putative - fragment			Rp-454_asb-106170	0	2621	1338	1350	99	99	11	1	1	FOR	1	9	0		25.2	0	0	0		0	0	0	0		0	0	0	9		0	1.5	0	9		0	1.4	0	9		0	1.1
RP-13324	444	Rp-13324	1335	M	carboxypeptidase A, putative	*		Rp-454_asb-42580	0	2646	1335	1513	100	88	77	1	1	FOR	1	56	6	Y	22.4	0.2	0	6		0	6	0	6		0	3.4	0	56	Y	0	9.3	0	56	Y	0	8.9	0	56	Y	0	6.7
RP-7457	440	RP-7457	1323	M	Aromatic amino acid hydroxylase	*		Rp-454_asb-19784	0	2591	1323	1661	99	80	106	1	1	FOR	1	95	28	Y	9.2	0.5	0	2		0	2	26	2	Y	14.7	0	0	95	Y	0	15.8	0	95	Y	0	15.1	0	95	Y	0	11.4
RP-19466	451	Rp-19466	1356	I	pre-mRNA-splicing factor, putative - truncated at 5 prime	*		Rp-454_asb-12094	0	2535	1310	1691	99	77	3	50	1	FOR	1	38	18		5.6	0.8	12	6		1.8	0.5	0	18	Y	0	10.3	0	38	Y	0	6.3	0	38		0	6	0	38		0	4.6
RP-17989	435	RP-17989	1308	M	class B secretin-like G-protein coupled receptor GPRmth1	*		Rp-454_asb-9607	0	2577	1308	1710	99	76	31	1	1	FOR	1	18	21	Y	2.3	2	10	8		1.2	0.7	3	18	Y	0.3	2.6	0	18		0	3	0	18		0	2.9	0	18		0	2.2
RP-17879	435	RP-17879	1308	M	Predicted regulator of the ubiquitin pathway (contains UAS and UBX domains)	*		Rp-454_asb-27993	0	2559	1307	1790	99	73	160	2	1	FOR	1	30	2	Y	28	0.1	1	1		0.5	0.5	0	2		0	1.1	0	30		0	5	0	30		0	4.8	2	30		0.5	1.2
RP-10922	431	RP-10922	1296	M	tRNA(1-methyladenosine) methyltransferase, subunit GCD10	*		Rp-454_asb-10571	0	2357	1289	1765	98	73	180	1	1	FOR	1	32	17		5	0.9	5	12		0.4	2	0	17	Y	0	9.8	0	32		0	5.3	0	32		0	5.1	0	32		0	3.9
RP-3639	423	RP-3639	1269	M	Pseudouridine synthase - truncated at 3 prime			Rp-454_asb-5081	0	2478	1276	1640	99	78	141	1	1	FOR	1	49	109	Y	1.2	3.9	25	15		1.6	0.6	69	40	Y	2.9	0.3	1	49	Y	0.1	4.1	0	49	Y	0	7.8	11	49		1.8	0.5
RP-14098	557	RP-14098	1674	M	Synaptic vesicle transporter SVOP	*		Rp-454_asb-10469	0	2385	1275	1392	98	92	1	408	1	FOR	1	11	11		2.6	1.7	8	3		2.1	0.3	0	11		0	6.3	0	11		0	1.8	0	11		0	1.7	0	11		0	1.3
RP-19502	424	Rp-19502	1275	M	GDP-fucose protein O-fucosyltransferase	*		Rp-454_asb-21581	0	2484	1275	1605	99	79	192	1	1	FOR	1	24	11		5.6	0.8	4	1		2.1	0.2	6	5		1.7	0.4	0	24		0	4	0	24		0	3.8	0	24		0	2.9
RP-11919	422	Rp-11919	1269	M	clathrin coat assembly protein ap-1, putative	*		Rp-454_asb-20578	0	2484	1269	1727	99	73	221	1	1	FOR	1	46	22		5.6	0.8	9	12		0.7	1.2	1	21	Y	0.1	6	0	46	Y	0	7.7	0	46	Y	0	7.3	0	46		0	5.5
RP-23314	420	RP-23314	1263	M	Isovaleryl-CoA dehydrogenase	*		Rp-454_asb-4769	0	2456	1263	1800	99	70	257	1	1	FOR	1	50	18		7.4	0.6	11	5		1.9	0.4	2	16	Y	0.2	3.1	0	50	Y	0	8.3	0	50	Y	0	7.9	1	50	Y	0.2	3
RP-5014	424	Rp-5014	1275	M	elongation factor 1-gamma, putative	*		Rp-454_asb-7447	0	2480	1263	1668	99	76	150	13	1	FOR	1	172	272	Y	1.8	2.8	73	107	Y	0.7	1.4	92	180		0.9	1.1	10	172	Y	0.3	2.6	15	172	Y	0.6	1.7	58	172	Y	2.8	0.4
RP-39454	419	Rp-39454	1260	S	Putative transmembrane protein - truncated at 5 prime	*		Rp-454_asb-30043	0	2482	1260	2008	99	63	742	1	1	REV	1	15	4		8.4	0.5	2	1		1.1	0.3	1	3		0.4	0.9	0	15		0	2.5	0	15		0	2.4	0	15		0	1.8
RP-2668	421	Rp-2668	1266	M	Predicted translation factor, contains W2 domain	*		Rp-454_asb-2221	0	2416	1258	2041	99	62	337	9	1	FOR	1	174	355	Y	1.4	3.7	141	147		1	1	67	288	Y	0.4	2.4	6	174	Y	0.2	4.1	8	174	Y	0.3	3.1	36	174	Y	1.7	0.6
RP-31678	414	RP-31678	1242	M	putative ATPase RIL - truncated at 3 prime			Rp-454_asb-12249	0	2446	1242	1330	99	93	37	1	1	REV	1	4	3		2.8	1.1	1	2		0.4	1	0	3		0	1.7	0	4		0	0.7	0	4		0	0.6	0	4		0	0.5
RP-6110	438	RP-6110	1317	M	Splicing factor U2AF, large subunit (RRM superfamily)	*		Rp-454_asb-2791	0	2422	1238	1371	99	90	135	1	1	FOR	1	15	22	Y	1.8	2.5	7	9		0.7	1.1	6	16		0.6	1.3	0	15		0	2.5	0	15		0	2.4	0	15		0	1.8
RP-21573	409	RP-21573	1230	M	WD40 repeat-containing protein	*		Rp-454_asb-13398	0	2424	1231	1634	99	75	302	1	1	FOR	1	37	10	Y	9.4	0.5	7	2		2.5	0.3	1	9		0.2	2.6	0	37	Y	0	6.2	0	37		0	5.9	3	37		0.7	1.1
RP-9046	409	RP-9046	1230	M	Mitochondrial carrier protein	*		Rp-454_asb-40920	0	2383	1230	1331	99	92	86	1	1	REV	1	8	2		7.5	0.4	0	2		0	2	0	2		0	1.1	0	8		0	1.3	0	8		0	1.3	0	8		0	1
RP-119278	408	Rp-119278	1227	M	cAMP-dependent protein kinase catalytic subunit, putative	*		Rp-454_asb-82647	0	2409	1227	1542	99	80	220	1	1	FOR	1	21	0	Y	58.8	0	0	0		0	0	0	0		0	0	0	21		0	3.5	0	21		0	3.3	0	21		0	2.5
RP-11581	407	Rp-11581	1224	M	1-O-acylceramide synthase precursor, putative	*		Rp-454_asb-10021	0	2426	1224	2645	100	46	169	1	1	FOR	1	61	55	Y	3.1	1.6	14	35	Y	0.4	2.3	6	49	Y	0.2	4	0	61	Y	0	10.2	1	61	Y	0.1	4.8	1	61	Y	0.1	3.7
RP-1875	400	RP-1875	1203	M	vacuole membrane protein	*		Rp-454_asb-8358	0	2377	1203	2439	99	49	559	1	1	FOR	1	107	281	Y	1.1	4.7	120	92		1.4	0.8	69	212	Y	0.6	1.7	3	107	Y	0.2	4.5	1	107	Y	0.1	8.5	9	107		0.7	1.3
RP-19187	397	RP-19187	1191	M	Glycine/serine hydroxymethyltransferase - truncated at 3 prime			Rp-454_asb-26732	0	2361	1191	2617	100	46	707	1	1	FOR	1	114	5	Y	53.2	0.1	0	2		0	2	3	2		1.7	0.3	46	114	Y	2.4	0.4	83	114	Y	4.8	0.2	40	114	Y	2.9	0.3
RP-26512	395	RP-26512	1188	M	Triose-phosphate Transporter family	*		Rp-454_asb-48165	0	2288	1190	1769	99	67	163	1	1	FOR	1	12	1		16.8	0.1	0	1		0	1	0	1		0	0.6	0	12		0	2	0	12		0	1.9	0	12		0	1.4
RP-9171	395	RP-9171	1188	D	vermiform - truncated at 5 prime	*		Rp-454_asb-40653	0	2331	1188	1643	99	72	455	1	2	REV	1	38	24		4.3	1.1	0	1		0	1	23	1	Y	19.6	0	0	38	Y	0	6.3	0	38		0	6	0	38		0	4.6
RP-12195	393	Rp-12195	1182	M	Ataxin-10, putative	*		Rp-454_asb-26142	0	2313	1183	1307	99	91	100	1	1	REV	1	16	5		7.5	0.5	1	4		0.2	2	0	5		0	2.9	0	16		0	2.7	0	16		0	2.5	0	16		0	1.9
RP-28735	539	RP-28735	1620	M	Carboxylesterase	*		Rp-454_asb-15419	0	2194	1167	1583	99	74	1	456	1	FOR	1	37	3	Y	25.9	0.1	2	1		1.1	0.3	0	3		0	1.7	0	37	Y	0	6.2	0	37		0	5.9	0	37		0	4.5
RP-21233	386	Rp-21233	1161	M	protein phosphatase methylesterase, putative	*		Rp-454_asb-19307	0	2272	1161	1416	99	82	45	1	1	FOR	1	15	12		3.2	1.4	3	6		0.5	1.5	3	9		0.5	1.3	0	15		0	2.5	0	15		0	2.4	0	15		0	1.8
RP-9147	386	RP-9147	1161	M	Meiotic cell division protein Pelota/DOM34	*		Rp-454_asb-21957	0	2294	1161	2001	99	58	331	1	1	FOR	1	37	15		6.5	0.7	9	5		1.6	0.5	1	14	Y	0.1	4	0	37	Y	0	6.2	0	37		0	5.9	2	37		0.4	1.5
RP-7629	386	Rp-7629	1161	M	Uncharacterized conserved protein, contains PCI domain	*		Rp-454_asb-5323	0	2286	1161	3305	99	35	1994	1	1	REV	1	347	540	Y	1.8	2.8	238	119	Y	2.1	0.5	183	357		0.9	1.1	2	347	Y	0	19.3	0	347	Y	0	55.1	6	347	Y	0.1	6
RP-8088	383	RP-8088	1152	M	Protein containing a U1-type Zn-finger and implicated in RNA splicing or processing	*		Rp-454_asb-22010	0	2244	1152	1395	99	83	157	1	1	FOR	1	46	11	Y	10.7	0.4	5	6		0.8	1	0	11		0	6.3	0	46	Y	0	7.7	0	46	Y	0	7.3	3	46		0.5	1.4
RP-10749	382	RP-10749	1149	M	ubiquitin protein ligase E3 component n-recognin 7 (putative)	*		Rp-454_asb-15794	0	2250	1151	1334	99	86	120	1	1	FOR	1	18	59	Y	0.8	5.6	3	32	Y	0.1	8	24	35		1.1	0.8	0	18		0	3	0	18		0	2.9	0	18		0	2.2
RP-9305	380	RP-9305	1143	R	nuclear fragile X mental retardation protein interacting protein 1 - truncated at 5 prime	*		Rp-454_asb-5806	0	2165	1146	1640	99	70	74	1	1	FOR	1	63	54	Y	3.2	1.5	20	31		0.7	1.5	3	51	Y	0.1	7.3	0	63	Y	0	10.5	0	63	Y	0	10	2	63	Y	0.3	2.5
RP-11151	378	RP-11151	1137	M	failed axon connections protein	*		Rp-454_asb-41121	0	2204	1142	1299	99	88	6	1	1	FOR	1	30	25		3.2	1.5	0	6		0	6	19	6	Y	4.6	0.2	3	30		0.6	1.3	1	30		0.2	2.4	4	30		1.1	0.7
RP-13085	384	Rp-13085	1155	M	26S proteasome non-ATPase regulatory subunit, putative	*		Rp-454_asb-12454	0	2236	1140	2351	99	48	1140	16	1	REV	1	55	37		4.1	1.2	9	16		0.6	1.6	12	25		0.8	1.1	0	55	Y	0	9.2	0	55	Y	0	8.7	2	55		0.3	2.2
RP-2804	493	RP-2804	1482	S	hypothetical conserved protein - truncated at 5 prime	*		Rp-454_asb-8581	0	2260	1140	1679	100	68	98	1	2	REV	1	31	64	Y	1.3	3.6	8	54	Y	0.2	6	2	62	Y	0.1	11.9	0	31		0	5.2	0	31		0	4.9	0	31		0	3.7
RP-58680	379	RP-58680	1134	K	hypothetical conserved protein - fragment			Rp-454_asb-31036	0	2111	1137	1165	99	98	30	1	1	FOR	1	2	2		1.9	1.2	1	0		1.1	0	1	1		0.9	0.3	0	2		0	0.3	0	2		0	0.3	1	2		2.8	0.1
RP-24483	377	RP-24483	1134	M	conserved hypothetical protein	*		Rp-454_asb-30730	0	2232	1134	1572	99	72	320	1	1	REV	1	25	8		7.8	0.6	3	5		0.5	1.3	0	8		0	4.6	0	25		0	4.2	0	25		0	4	0	25		0	3
RP-1859	376	Rp-1859	1131	M	actin	*		Rp-454_asb-575	0	2234	1131	2973	99	38	27	1	1	FOR	1	1124	559	Y	5.6	0.9	192	147		1.4	0.8	220	339		1.1	0.9	7	1124	Y	0	23.4	7	1124	Y	0	22.3	4	1124	Y	0	27.1
RP-908	378	RP-908	1137	M	Uncharacterized conserved protein	*		Rp-454_asb-11112	0	2208	1125	2186	99	51	184	13	1	FOR	1	30	22		3.7	1.3	6	9		0.6	1.3	7	15		0.7	1.1	0	30		0	5	1	30		0.2	2.4	1	30		0.3	1.8
RP-12582	374	RP-12582	1125	M	Protein tyrosine phosphatase-like protein	*		Rp-454_asb-12289	0	2183	1125	1669	99	67	114	1	2	FOR	1	45	28		4.3	1.1	12	14		0.8	1.1	2	26	Y	0.1	5	0	45	Y	0	7.5	0	45	Y	0	7.1	0	45		0	5.4
RP-8060	374	RP-8060	1125	M	import inner membrane translocase subunit TIM50-C	*		Rp-454_asb-9703	0	2198	1125	1627	99	69	115	1	1	FOR	1	76	29		7.1	0.7	13	8		1.5	0.6	8	21		0.6	1.3	0	76	Y	0	12.7	0	76	Y	0	12.1	9	76		1	0.9
RP-8428	373	Rp-8428	1122	M	WD repeat domain 74	*		Rp-454_asb-7705	0	2208	1122	2597	99	43	1162	1	1	REV	1	77	27	Y	7.7	0.6	12	11		1.1	0.8	4	23	Y	0.3	2.6	1	77	Y	0.1	6.4	0	77	Y	0	12.2	1	77	Y	0.1	4.6
RP-29081	367	Rp-29081	1104	M	Glycerophosphoryl diester phosphodiesterase	*		Rp-454_asb-12737	0	2165	1104	1283	99	86	88	1	1	REV	1	12	4		6.7	0.6	3	1		1.6	0.3	0	4		0	2.3	0	12		0	2	0	12		0	1.9	0	12		0	1.4
RP-7897	367	RP-7897	1104	M	GTP-binding protein DRG1 (ODN superfamily)	*		Rp-454_asb-24084	0	2189	1104	1760	100	63	302	1	1	FOR	1	27	5	Y	12.6	0.3	3	2		1.1	0.5	0	5		0	2.9	0	27		0	4.5	1	27		0.2	2.1	18	27		5.3	0.2
RP-4762	633	RP-4762	1902	N	Spectrin alpha chain - truncated at 5 prime	*		Rp-454_asb-866	0	2175	1101	1489	99	74	1	1	1	FOR	1	14	14		2.6	1.7	9	2	Y	3.2	0.2	3	11		0.4	1.6	0	14		0	2.3	0	14		0	2.2	0	14		0	1.7
RP-12515	365	RP-12515	1098	M	U5 snRNP-associated RNA splicing factor	*		Rp-454_asb-17971	0	2161	1098	1235	99	89	50	1	2	FOR	1	38	23		4.4	1.1	10	4		2.1	0.4	9	14		1	0.8	1	38	Y	0.2	3.2	0	38		0	6	2	38		0.4	1.5
RP-14973	362	RP-14973	1089	M	Aldo/keto reductase family proteins	*		Rp-454_asb-12240	0	2087	1089	2177	99	50	1006	1	1	REV	1	77	12	Y	16.6	0.3	1	10	Y	0.1	5	1	11		0.1	3.2	0	77	Y	0	12.8	0	77	Y	0	12.2	1	77	Y	0.1	4.6
RP-11072	360	RP-11072	1083	M	Mitochondrial carrier protein CGI-69	*		Rp-454_asb-4962	0	2123	1083	1629	99	66	239	1	1	FOR	1	83	25	Y	8.9	0.5	8	13		0.6	1.4	4	21	Y	0.3	2.4	1	83	Y	0.1	6.9	0	83	Y	0	13.2	2	83	Y	0.2	3.3
RP-1041	359	RP-1041	1080	M	phosphoserine aminotransferase	*		Rp-454_asb-13727	0	2141	1080	1454	100	74	129	1	1	FOR	1	174	375	Y	1.3	3.9	108	149	Y	0.8	1.4	118	257	Y	0.8	1.2	6	174	Y	0.2	4.1	47	174	Y	1.8	0.6	1	174	Y	0	10.5
RP-10023	359	RP-10023	1080	M	Molecular chaperone (DnaJ superfamily)	*		Rp-454_asb-5733	0	2141	1080	2548	100	42	99	1	1	FOR	1	16	51	Y	0.9	5.4	32	11	Y	2.8	0.3	8	43	Y	0.3	2.7	0	16		0	2.7	0	16		0	2.5	5	16		2.4	0.3
RP-31043	358	Rp-31043	1077	M	ubiquitin-like 7 (bone marrow stromal cell-derived)	*		Rp-454_asb-16872	0	2135	1077	1307	100	82	83	1	1	FOR	1	15	12		3.2	1.4	7	3		1.8	0.4	2	10		0.3	1.9	0	15		0	2.5	0	15		0	2.4	3	15		1.6	0.5
RP-59577	356	RP-59577	1071	M	short chain dehydrogenase	*		Rp-454_asb-32209	0	2085	1071	1387	99	77	141	1	1	FOR	1	62	7	Y	21.7	0.2	1	0		1.1	0	6	1		5.1	0.1	0	62	Y	0	10.3	0	62	Y	0	9.8	0	62	Y	0	7.5
RP-1034	356	Rp-1034	1071	M	translocation-associated membrane protein, putative	*		Rp-454_asb-4234	0	2087	1071	2240	99	48	333	1	1	FOR	1	41	37	Y	3	1.6	14	21		0.7	1.4	2	35	Y	0.1	6.7	0	41	Y	0	6.8	0	41	Y	0	6.5	4	41		0.8	1
RP-93088	356	Rp-93088	1071	M	Serine/threonine phosphatases	*		Rp-454_asb-81779	0	2091	1071	1279	99	84	159	1	1	REV	1	64	0	Y	179.2	0	0	0		0	0	0	0		0	0	0	64	Y	0	10.7	0	64	Y	0	10.2	0	64	Y	0	7.7
RP-4147	355	Rp-4147	1068	M	Acidic fibroblast growth factor binding (FIBP)	*		Rp-454_asb-5315	0	2117	1068	2145	100	50	379	1	1	FOR	1	154	188	Y	2.3	2.2	41	32		1.3	0.8	115	73	Y	2.6	0.4	2	154	Y	0.1	8.6	0	154	Y	0	24.4	10	154		0.5	1.7
RP-23980	355	RP-23980	1068	M	Uroporphyrinogen decarboxylase	*		Rp-454_asb-6190	0	2093	1068	1616	99	66	310	1	1	FOR	1	57	31		5	1	21	2	Y	7.4	0.1	8	23		0.6	1.5	0	57	Y	0	9.5	0	57	Y	0	9	0	57	Y	0	6.9
RP-10235	415	RP-10235	1248	M	26S protease regulatory subunit 6B	*		Rp-454_asb-6729	0	2054	1068	1136	99	94	73	1	1	FOR	1	24	29	Y	2.2	2.1	12	9		1.3	0.7	8	21		0.6	1.3	0	24		0	4	0	24		0	3.8	0	24		0	2.9
RP-27068	353	RP-27068	1062	M	Transforming growth factor beta regulator 1	*		Rp-454_asb-6464	0	2022	1063	2258	99	47	199	1	1	FOR	1	40	139	Y	0.8	6.1	50	62		0.8	1.2	27	112	Y	0.4	2.3	0	40	Y	0	6.7	0	40	Y	0	6.3	4	40		0.8	1
RP-78888	353	RP-78888	1062	M	conserved hypothetical protein	*		Rp-454_asb-68145	0	2062	1062	1284	99	83	45	1	1	FOR	1	18	3	Y	12.6	0.3	0	0		0	0	3	0		5.1	0	0	18		0	3	0	18		0	2.9	0	18		0	2.2
RP-1473	351	RP-1473	1056	C	Fatty acyl-CoA reductase 1 - truncated at 5 prime	*		Rp-454_asb-39359	0	2064	1056	1539	99	69	250	1	1	FOR	1	28	1	Y	39.2	0.1	0	1		0	1	0	1		0	0.6	0	28		0	4.7	0	28		0	4.4	1	28		0.3	1.7
RP-7033	350	RP-7033	1053	M	Recombination repair protein	*		Rp-454_asb-8784	0	2056	1053	2022	99	52	618	1	1	FOR	1	66	26		6.8	0.7	10	8		1.2	0.7	8	18		0.7	1.1	2	66	Y	0.2	3.7	1	66	Y	0.1	5.2	5	66		0.6	1.3
RP-25174	345	Rp-25174	1038	M	inositol hexaphosphate kinase, putative	*		Rp-454_asb-27114	0	2058	1038	1204	100	86	99	1	1	FOR	1	17	3		11.9	0.3	2	1		1.1	0.3	0	3		0	1.7	0	17		0	2.8	0	17		0	2.7	0	17		0	2
RP-6711	344	RP-6711	1035	M	hypothetical conserved protein	*		Rp-454_asb-9071	0	2036	1035	1345	99	77	115	1	2	FOR	1	66	23	Y	7.7	0.6	8	8		0.9	0.9	7	16		0.7	1.1	0	66	Y	0	11	0	66	Y	0	10.5	1	66	Y	0.1	4
RP-326	341	Rp-326	1026	M	Alpha-tubulin suppressor and related RCC1 domain-containing proteins	*		Rp-454_asb-2670	0	2034	1026	1182	100	87	102	1	1	REV	1	17	18		2.5	1.8	10	5		1.8	0.5	3	15		0.3	2.2	0	17		0	2.8	0	17		0	2.7	0	17		0	2
RP-1984	656	RP-1984	1968	Q	titin - fragment			Rp-454_asb-42553	0	2024	1025	1067	99	96	1	944	1	FOR	1	13	1	Y	18.2	0.1	0	1		0	1	0	1		0	0.6	0	13		0	2.2	0	13		0	2.1	0	13		0	1.6
RP-17135	337	Rp-17135	1014	M	Growth hormone-inducible transmembrane protein, putative	*		Rp-454_asb-13922	0	1994	1014	1491	99	68	118	1	1	FOR	1	78	9	Y	21.8	0.2	2	6		0.3	2	1	8		0.2	2.3	1	78	Y	0.1	6.5	0	78	Y	0	12.4	1	78	Y	0.1	4.7
RP-8445	336	Rp-8445	1011	M	nucleoporin 43	*		Rp-454_asb-4293	0	1988	1011	1297	99	78	168	1	1	REV	1	43	16		7.1	0.7	10	2	Y	3.5	0.2	4	12		0.5	1.4	0	43	Y	0	7.2	0	43	Y	0	6.8	1	43		0.2	2.6
RP-16110	335	RP-16110	1008	M	Chromatin remodeling protein	*		Rp-454_asb-15976	0	1998	1008	1308	100	77	166	1	1	FOR	1	60	53	Y	3.1	1.6	20	17		1.2	0.8	16	37		0.7	1.3	0	60	Y	0	10	0	60	Y	0	9.5	0	60	Y	0	7.2
RP-6473	518	RP-6473	1557	M	glycerol kinase	*		Rp-454_asb-2664	0	1998	1008	1171	100	86	16	1	2	FOR	1	11	154	Y	0.2	23.1	22	99	Y	0.2	4.3	33	121	Y	0.5	2	0	11		0	1.8	0	11		0	1.7	0	11		0	1.3
RP-7637	335	RP-7637	1008	M	Gpi-anchor transamidase	*		Rp-454_asb-32317	0	1982	1008	2461	99	41	322	1	1	FOR	1	39	5	Y	18.2	0.2	1	4		0.2	2	0	5		0	2.9	0	39	Y	0	6.5	0	39	Y	0	6.2	0	39		0	4.7
RP-16351	333	RP-16351	1002	M	Reticulocalbin, calumenin, DNA supercoiling factor,	*		Rp-454_asb-3468	0	1929	1003	1819	99	55	705	1	1	REV	1	24	8		7.5	0.6	3	3		0.8	0.8	2	6		0.5	1.1	0	24		0	4	0	24		0	3.8	2	24		0.7	1
RP-28702	333	RP-28702	1002	M	Uncharacterized conserved protein XAP-5	*		Rp-454_asb-11195	0	1917	1002	1494	99	67	379	1	2	FOR	1	94	12	Y	20.2	0.2	9	1		4.7	0.1	2	10		0.3	1.9	0	94	Y	0	15.7	0	94	Y	0	14.9	1	94	Y	0.1	5.7
RP-4703	333	RP-4703	1002	M	Nucleotide excision repair factor NEF2, RAD23 component	*		Rp-454_asb-5079	0	1978	1002	1674	99	60	108	1	1	FOR	1	14	85	Y	0.5	10.2	28	48	Y	0.6	1.7	9	76	Y	0.2	4.4	1	14		0.4	1.2	1	14		0.4	1.1	7	14		3.9	0.2
RP-6429	333	RP-6429	1002	M	Hsp70-binding protein	*		Rp-454_asb-7499	0	1947	1002	1466	99	68	90	1	2	FOR	1	62	59	Y	2.9	1.7	19	28		0.7	1.4	12	47	Y	0.4	2.1	0	62	Y	0	10.3	0	62	Y	0	9.8	2	62	Y	0.3	2.5
RP-1084	332	Rp-1084	999	M	tricarboxylate transport protein, putative	*		Rp-454_asb-3653	0	1980	999	1456	100	69	123	1	1	FOR	1	90	28	Y	8.7	0.6	18	7	Y	2.4	0.4	3	25	Y	0.2	3.6	0	90	Y	0	15	0	90	Y	0	14.3	0	90	Y	0	10.8
RP-13651	331	RP-13651	996	M	lactate dehydrogenase	*		Rp-454_asb-10452	0	1959	996	2057	99	48	510	1	1	FOR	1	56	25		6	0.8	12	8		1.4	0.6	5	20		0.4	1.9	0	56	Y	0	9.3	1	56	Y	0.1	4.4	4	56		0.6	1.3
RP-6536	331	Rp-6536	996	M	Putative zinc transporter	*		Rp-454_asb-8046	0	1974	996	1701	100	59	186	1	1	FOR	1	5	18	Y	0.7	5.4	5	13	Y	0.4	2.2	0	18	Y	0	10.3	0	5		0	0.8	0	5		0	0.8	3	5		4.1	0.2
RP-11462	330	RP-11462	993	M	Predicted dehydrogenase	*		Rp-454_asb-14041	0	1937	993	1695	99	59	103	1	1	FOR	1	60	10	Y	15.3	0.3	3	6		0.5	1.5	1	9		0.2	2.6	0	60	Y	0	10	0	60	Y	0	9.5	0	60	Y	0	7.2
RP-12694	329	Rp-12694	990	M	alcohol dehydrogenase, putative	*		Rp-454_asb-19779	0	1941	990	1254	99	79	164	1	1	FOR	1	7	20	Y	0.9	4.5	2	7		0.3	2.3	11	9		1.9	0.4	0	7		0	1.2	1	7		0.8	0.6	0	7		0	0.8
RP-22557	327	Rp-22557	984	K	nuclear inhibitor of protein phosphatase-1, putative - truncated at 5 prime	*		Rp-454_asb-7896	0	1951	984	1166	100	84	43	1	1	FOR	1	16	25	Y	1.7	2.6	12	5		2.1	0.4	8	17		0.8	1.1	0	16		0	2.7	0	16		0	2.5	1	16		0.5	1
RP-11341	326	RP-11341	981	M	Sulfotransferase	*		Rp-454_asb-4025	0	1913	981	1810	99	54	753	1	2	REV	1	117	11	Y	27.3	0.2	9	2	Y	3.2	0.2	0	11		0	6.3	0	117	Y	0	19.5	0	117	Y	0	18.6	1	117	Y	0.1	7
RP-11165	325	RP-11165	978	M	Uncharacterized protein involved in protein-protein interaction, contains polyproline-binding GYF domain	*		Rp-454_asb-19981	0	1891	978	1207	99	81	125	1	1	REV	1	11	11		2.6	1.7	7	3		1.8	0.4	1	10		0.2	2.9	1	11		0.5	0.9	0	11		0	1.7	2	11		1.4	0.4
RP-5697	323	Rp-5697	972	M	Predicted ubiquitin regulatory protein	*		Rp-454_asb-3316	0	1848	975	2856	99	34	336	1	1	REV	1	91	59		4.2	1.2	28	9	Y	2.9	0.3	22	37		1	0.9	0	91	Y	0	15.2	0	91	Y	0	14.4	5	91		0.5	1.8
RP-3709	324	RP-3709	975	M	Probable serine hydrolase	*		Rp-454_asb-4111	0	1917	975	1570	99	62	160	1	1	FOR	1	46	17		7.2	0.7	8	6		1.2	0.7	3	14		0.3	2	0	46	Y	0	7.7	0	46	Y	0	7.3	1	46		0.2	2.8
RP-95295	324	Rp-95295	975	M	salivary lipocalin	*		Rp-454_asb-55057	0	1893	975	1081	99	90	44	1	1	FOR	1	94	0	Y	263.2	0	0	0		0	0	0	0		0	0	0	94	Y	0	15.7	3	94	Y	0.2	3.7	0	94	Y	0	11.3
RP-7158	323	RP-7158	972	M	Phytanoyl-CoA dioxygenase, peroxisomal precursor	*		Rp-454_asb-7985	0	1855	972	1488	99	65	249	1	1	FOR	1	20	41	Y	1.3	3.5	12	16		0.7	1.2	13	28		0.8	1.1	0	20		0	3.3	0	20		0	3.2	2	20		0.8	0.8
RP-11576	321	Rp-11576	966	M	Fatty acid desaturase	*		Rp-454_asb-9980	0	1915	966	1772	100	55	644	1	1	REV	1	151	70		6	0.8	20	41	Y	0.5	2	9	61	Y	0.2	3.5	0	151	Y	0	25.2	0	151	Y	0	24	1	151	Y	0.1	9.1
RP-16758	319	Rp-16758	960	M	3-hydroxyisobutyrate dehydrogenase, putative	*		Rp-454_asb-13064	0	1895	960	1261	99	76	149	1	1	FOR	1	31	52	Y	1.6	2.9	12	2	Y	4.2	0.2	38	14	Y	4.3	0.2	2	31		0.4	1.7	0	31		0	4.9	3	31		0.8	0.9
RP-21186	318	RP-21186	957	M	Phosphatidylinositol transfer protein SEC14	*		Rp-454_asb-44047	0	1881	957	1302	99	74	120	1	1	REV	1	10	11		2.3	1.8	0	4		0	4	7	4		2.4	0.3	0	10		0	1.7	0	10		0	1.6	1	10		0.8	0.6
RP-3608	315	Rp-3608	948	M	CYtochrome P450 family member (cyp-44A1)	*		Rp-454_asb-3830	0	1879	948	2863	100	33	1852	1	1	REV	1	1103	31	Y	96.5	0.1	6	21	Y	0.3	3	4	27	Y	0.2	3.1	47	1103	Y	0.3	3.8	49	1103	Y	0.3	3.5	9	1103	Y	0.1	13.3
RP-10662	315	Rp-10662	948	M	sodium/potassium-transporting ATPase subunit beta-2, putative	*		Rp-454_asb-900	0	1879	948	1638	100	58	29	1	1	FOR	1	57	90	Y	1.8	2.8	58	11	Y	5.1	0.2	21	69	Y	0.5	1.8	0	57	Y	0	9.5	0	57	Y	0	9	0	57	Y	0	6.9
RP-18186	316	RP-18186	945	Q	hspb associated protein 1 - fragment			Rp-454_asb-11881	0	1859	946	1360	99	70	301	1	1	FOR	1	55	12	Y	11.8	0.4	7	3		1.8	0.4	2	10		0.3	1.9	0	55	Y	0	9.2	0	55	Y	0	8.7	0	55	Y	0	6.6
RP-4529	313	Rp-4529	942	M	Ribokinase catalyses the phosphorylation of ribose to ribose-5-phosphate using ATP	*		Rp-454_asb-13695	0	1867	942	1217	100	77	81	1	1	FOR	1	54	111	Y	1.4	3.6	40	34		1.2	0.8	37	74		0.8	1.1	3	54		0.3	2.3	0	54	Y	0	8.6	1	54	Y	0.2	3.3
RP-118262	312	RP-118262	939	M	Mitochondrial oxoglutarate/malate carrier proteins	*		Rp-454_asb-79790	0	1846	939	1143	99	82	78	1	1	FOR	1	22	0	Y	61.6	0	0	0		0	0	0	0		0	0	1	22		0.3	1.8	0	22		0	3.5	0	22		0	2.7
RP-10675	311	RP-10675	936	F	Angio-associated migratory cell protein - truncated at 5 prime	*		Rp-454_asb-6935	0	1824	936	1863	99	50	378	1	1	REV	1	94	38		6.7	0.7	19	13		1.4	0.7	6	32	Y	0.3	2.6	0	94	Y	0	15.7	2	94	Y	0.1	5	2	94	Y	0.2	3.8
RP-4078	312	RP-4078	939	M	COP9 signalosome, subunit CSN6	*		Rp-454_asb-18494	0	1814	934	1256	99	74	1	6	1	FOR	1	159	10	Y	40.5	0.1	4	4		0.8	0.8	2	8		0.4	1.5	0	159	Y	0	26.5	0	159	Y	0	25.2	0	159	Y	0	19.2
RP-91322	310	Rp-91322	933	M	succinate dehydrogenase, iron-sulfur subunit	*		Rp-454_asb-86400	0	1812	934	1342	99	70	162	1	1	FOR	1	43	0	Y	120.4	0	0	0		0	0	0	0		0	0	0	43	Y	0	7.2	0	43	Y	0	6.8	0	43		0	5.2
RP-4319	309	Rp-4319	930	M	serine/threonine protein phosphatase, putative	*		Rp-454_asb-12485	0	1844	930	1352	100	69	153	1	1	FOR	1	15	24	Y	1.7	2.7	9	13		0.7	1.3	2	22	Y	0.1	4.2	0	15		0	2.5	0	15		0	2.4	1	15		0.5	0.9
RP-90040	308	Rp-90040	927	M	CRAL/TRIO domain-containing protein	*		Rp-454_asb-57761	0	1838	927	1297	100	71	152	1	1	FOR	1	40	1	Y	56	0	0	0		0	0	1	0		1.7	0	1	40	Y	0.1	3.3	4	40		0.6	1.3	0	40		0	4.8
RP-85799	308	RP-85799	927	M	Sec14p-like lipid-binding domain	*		Rp-454_asb-74358	0	1806	927	1452	99	64	368	1	1	REV	1	46	3	Y	32.2	0.1	0	0		0	0	3	0		5.1	0	0	46	Y	0	7.7	0	46	Y	0	7.3	0	46		0	5.5
RP-30596	307	RP-30596	924	M	Serine/threonine specific protein phosphatase involved in glycogen accumulation, PP2A-related	*		Rp-454_asb-6977	0	1818	925	1834	99	50	354	1	1	FOR	1	26	2	Y	24.3	0.1	1	1		0.5	0.5	0	2		0	1.1	1	26		0.2	2.2	1	26		0.2	2.1	2	26		0.6	1
RP-4484	307	Rp-4484	924	M	aldo-keto reductase, putative	*		Rp-454_asb-6651	0	1832	924	1680	100	55	89	1	1	FOR	1	189	103		5.1	1	31	45		0.7	1.4	27	76	Y	0.6	1.6	0	189	Y	0	31.5	0	189	Y	0	30	0	189	Y	0	22.8
RP-111338	304	Rp-111338	915	I	mitochondrial carnitine/acylcarnitine carrier protein CACL, putative - truncated at 5 prime	*		Rp-454_asb-85552	0	1709	922	1271	98	73	165	1	1	FOR	1	26	0	Y	72.8	0	0	0		0	0	0	0		0	0	0	26		0	4.3	0	26		0	4.1	0	26		0	3.1
RP-23746	306	RP-23746	921	M	Splicing factor 3B subunit 5	*		Rp-454_asb-37032	0	1794	921	1192	99	77	103	1	1	FOR	1	29	5	Y	13.5	0.3	2	3		0.5	1	0	5		0	2.9	0	29		0	4.8	0	29		0	4.6	1	29		0.3	1.7
RP-35776	304	Rp-35776	915	M	hypothetical conserved protein	*		Rp-454_asb-14431	0	1798	915	1428	99	64	241	1	1	FOR	1	44	16		7.2	0.6	15	1	Y	7.9	0.1	0	16	Y	0	9.2	0	44	Y	0	7.3	1	44	Y	0.1	3.5	0	44		0	5.3
RP-6469	301	Rp-6469	906	M	Actin-related protein Arp2/3 complex, subunit ARPC2	*		Rp-454_asb-11771	0	1796	906	1258	100	72	98	1	1	FOR	1	30	42	Y	2	2.4	25	13		1.9	0.5	4	38	Y	0.2	4.4	1	30		0.2	2.5	1	30		0.2	2.4	13	30		3.5	0.3
RP-23005	300	RP-23005	903	M	Isoamyl acetate-hydrolyzing esterase	*		Rp-454_asb-8386	0	1774	903	1510	99	60	168	1	1	FOR	1	86	36		6.5	0.7	23	7	Y	3	0.3	6	30	Y	0.3	2.5	1	86	Y	0.1	7.2	1	86	Y	0.1	6.8	1	86	Y	0.1	5.2
RP-10650	299	RP-10650	900	M	Prohibitin-like protein	*		Rp-454_asb-11801	0	1776	900	1613	99	56	360	1	1	FOR	1	95	52		5	1	26	21		1.2	0.8	5	47	Y	0.2	4.5	0	95	Y	0	15.8	0	95	Y	0	15.1	2	95	Y	0.2	3.8
RP-108844	299	RP-108844	900	A	Predicted RNA binding protein, contains KH domain - truncated at 5 prime	*		Rp-454_asb-107923	0	1735	895	933	99	96	3	1	1	FOR	1	11	0		30.8	0	0	0		0	0	0	0		0	0	0	11		0	1.8	0	11		0	1.7	4	11		2.8	0.3
RP-104597	296	RP-104597	891	M	protein rhomboid	*		Rp-454_asb-84684	0	1766	891	1273	100	70	135	1	1	REV	1	11	0		30.8	0	0	0		0	0	0	0		0	0	0	11		0	1.8	0	11		0	1.7	0	11		0	1.3
RP-74434	295	RP-74434	888	M	Predicted E3 ubiquitin ligase	*		Rp-454_asb-65308	0	1760	888	1133	100	78	169	1	1	FOR	1	8	1		11.2	0.2	0	0		0	0	1	0		1.7	0	0	8		0	1.3	0	8		0	1.3	0	8		0	1
RP-7402	293	Rp-7402	882	M	Protein required for fusion of vesicles in vesicular transport, alpha-SNAP	*		Rp-454_asb-12606	0	1717	882	1251	99	71	92	1	1	FOR	1	38	36	Y	2.9	1.7	17	10		1.6	0.6	9	27		0.5	1.6	0	38	Y	0	6.3	0	38		0	6	0	38		0	4.6
RP-8748	292	Rp-8748	879	M	potassium channel tetramerisation domain containing 13	*		Rp-454_asb-14878	0	1742	879	1499	100	59	226	1	1	REV	1	51	25		5.5	0.9	17	5	Y	3	0.3	3	22	Y	0.2	3.2	0	51	Y	0	8.5	0	51	Y	0	8.1	0	51	Y	0	6.1
RP-12893	291	Rp-12893	876	M	hypothetical conserved protein	*		Rp-454_asb-20443	0	1697	876	1355	99	65	326	1	1	REV	1	6	10	Y	1.5	2.6	8	2		2.8	0.2	0	10		0	5.7	0	6		0	1	0	6		0	1	2	6		2.4	0.2
RP-24988	290	RP-24988	873	Y	Uncharacterized conserved protein - truncated at 5 prime	*		Rp-454_asb-13098	0	1715	873	1864	99	47	192	1	1	FOR	1	22	12		4.7	0.9	4	6		0.6	1.2	2	10		0.3	1.9	0	22		0	3.7	0	22		0	3.5	2	22		0.7	0.9
RP-13594	289	Rp-13594	870	M	mitochondrial dicarboxylate carrier, putative	*		Rp-454_asb-15376	0	1717	870	1565	99	56	244	1	1	REV	1	10	15	Y	1.8	2.5	12	3	Y	3.2	0.2	0	15	Y	0	8.6	0	10		0	1.7	0	10		0	1.6	0	10		0	1.2
RP-12057	288	Rp-12057	867	M	Phosphatidylinositol transfer protein SEC14	*		Rp-454_asb-4828	0	1719	867	1272	100	68	214	1	1	FOR	1	82	73	Y	3.1	1.6	37	25		1.5	0.7	11	62	Y	0.3	3	2	82	Y	0.1	4.6	2	82	Y	0.2	4.3	3	82	Y	0.3	2.5
RP-1294	285	RP-1294	858	M	Protein required for biogenesis of the ribosomal 60S subunit	*		Rp-454_asb-3150	0	1596	853	1505	98	57	86	1	1	FOR	1	480	103	Y	12.9	0.4	19	19		1	1	65	38	Y	2.8	0.3	0	480	Y	0	80	0	480	Y	0	76.2	0	480	Y	0	57.8
RP-12510	282	Rp-12510	849	M	Carbon-nitrogen hydrolase	*		Rp-454_asb-18022	0	1675	849	1273	99	67	224	1	1	FOR	1	37	54	Y	1.9	2.6	18	27		0.7	1.4	9	45	Y	0.3	2.6	0	37	Y	0	6.2	0	37		0	5.9	1	37		0.2	2.2
RP-1140	281	Rp-1140	846	F	Endosomal membrane protein EMP70 - truncated at 5 prime	*		Rp-454_asb-307	0	1566	849	1900	98	45	7	1	1	FOR	1	812	3895	Y	0.6	8.6	1253	1216		1.1	1	1426	2469		1	1	0	812	Y	0	135.3	0	812	Y	0	128.9	0	812	Y	0	97.8
RP-6329	282	Rp-6329	849	M	proteasome subunit alpha type, putative	*		Rp-454_asb-8277	0	1683	849	1165	100	73	115	1	1	FOR	1	130	78		4.6	1.1	26	32		0.8	1.2	20	58	Y	0.6	1.6	0	130	Y	0	21.7	2	130	Y	0.1	6.9	3	130	Y	0.2	3.9
RP-10888	280	RP-10888	843	M	DTW domain-containing protein	*		Rp-454_asb-12155	0	1647	843	1417	99	59	479	1	1	REV	1	42	24		4.7	1	15	7		2	0.4	2	22	Y	0.1	4.2	0	42	Y	0	7	0	42	Y	0	6.7	0	42		0	5.1
RP-5578	279	Rp-5578	840	M	lysosomal-associated transmembrane protein, putative	*		Rp-454_asb-9555	0	1657	840	4007	99	21	207	1	1	FOR	1	175	36	Y	13.2	0.4	10	21	Y	0.5	1.9	5	31	Y	0.3	3	1	175	Y	0	14.6	3	175	Y	0.1	6.9	2	175	Y	0.1	7
RP-5922	310	RP-5922	933	Q	Maltase glucoamylase - truncated at 5 prime	*		Rp-454_asb-4574	0	1663	839	1256	100	67	262	95	1	FOR	1	42	47	Y	2.5	2	14	13		1.1	0.9	20	27		1.2	0.7	0	42	Y	0	7	0	42	Y	0	6.7	0	42		0	5.1
RP-11490	278	Rp-11490	837	M	conserved hypothetical protein	*		Rp-454_asb-36723	0	1659	837	1285	100	65	102	1	1	FOR	1	32	4	Y	17.9	0.2	2	2		0.7	0.7	0	4		0	2.3	0	32		0	5.3	0	32		0	5.1	0	32		0	3.9
RP-13362	277	Rp-13362	834	M	Uncharacterized enzymes related to aldose 1-epimerase	*		Rp-454_asb-7865	0	1653	834	1045	100	80	23	1	1	FOR	1	10	23	Y	1.2	3.8	20	2	Y	7	0.1	1	22	Y	0.1	6.3	0	10		0	1.7	0	10		0	1.6	0	10		0	1.2
RP-14522	276	Rp-14522	831	M	DNA-directed RNA polymerase II 33 kDa polypeptide, putative	*		Rp-454_asb-34910	0	1647	831	1637	100	51	81	1	1	FOR	1	34	8	Y	10.6	0.4	1	7		0.1	3.5	0	8		0	4.6	0	34		0	5.7	0	34		0	5.4	0	34		0	4.1
RP-3871	274	RP-3871	825	M	Translation initiation factor 3, subunit f (eIF-3f)	*		Rp-454_asb-5010	0	1635	825	2981	100	28	2027	1	1	REV	1	111	89	Y	3.5	1.4	30	40		0.8	1.3	19	70	Y	0.5	2	1	111	Y	0.1	9.3	0	111	Y	0	17.6	4	111	Y	0.3	2.7
RP-6918	271	Rp-6918	816	M	Aquaporin AQPcic, putative	*		Rp-454_asb-1293	0	1618	816	1581	100	52	166	1	1	FOR	1	72	27		7.2	0.7	17	7		2.2	0.4	3	24	Y	0.2	3.4	0	72	Y	0	12	0	72	Y	0	11.4	0	72	Y	0	8.7
RP-8411	273	Rp-8411	822	M	conserved hypothetical protein	*		Rp-454_asb-27288	0	1612	813	1319	100	62	135	1	1	FOR	1	61	40		4.2	1.2	12	9		1.3	0.7	19	21		1.5	0.6	0	61	Y	0	10.2	0	61	Y	0	9.7	2	61		0.3	2.4
RP-5391	268	Rp-5391	807	M	Predicted receptor-like serine/threonine kinase	*		Rp-454_asb-29300	0	1592	803	1650	100	49	413	5	1	FOR	1	82	14	Y	15.3	0.3	3	10	Y	0.3	2.5	1	13	Y	0.1	3.7	0	82	Y	0	13.7	2	82	Y	0.2	4.3	1	82	Y	0.1	4.9
RP-26859	266	RP-26859	801	M	COP9 signalosome, subunit CSN7	*		Rp-454_asb-5988	0	1588	801	1611	100	50	256	1	1	FOR	1	17	13		3.4	1.3	8	3		2.1	0.3	2	11		0.3	2.1	0	17		0	2.8	0	17		0	2.7	1	17		0.5	1
RP-9242	305	Rp-9242	918	M	Secreted zinc-dependent metalloprotease	*		Rp-454_asb-13513	0	1564	797	1147	99	69	117	122	1	REV	1	50	38		3.6	1.3	20	13		1.5	0.6	5	33	Y	0.3	3.2	0	50	Y	0	8.3	0	50	Y	0	7.9	0	50	Y	0	6
RP-5054	275	Rp-5054	828	M	Predicted E3 ubiquitin ligase	*		Rp-454_asb-5263	0	1558	786	1501	100	52	231	43	1	FOR	1	38	5	Y	17.7	0.2	1	3		0.3	1.5	1	4		0.3	1.1	5	38		0.8	1.1	0	38		0	6	1	38		0.2	2.3
RP-16748	259	RP-16748	780	M	Proteasome assembly chaperone 1	*		Rp-454_asb-17194	0	1538	780	1182	99	66	335	1	1	FOR	1	15	27	Y	1.5	3	9	10		0.9	1	8	19		0.7	1.2	0	15		0	2.5	0	15		0	2.4	0	15		0	1.8
RP-2863	259	RP-2863	780	H	Mannosyl-oligosaccharide glucosidase - truncated at 5 prime	*		Rp-454_asb-8458	0	1515	780	1756	99	44	1	1	1	FOR	1	46	37		3.4	1.4	13	18		0.7	1.3	6	31	Y	0.3	2.5	0	46	Y	0	7.7	0	46	Y	0	7.3	0	46		0	5.5
RP-1756	258	RP-1756	777	M	hypothetical conserved protein	*		Rp-454_asb-932	0	1524	777	1594	99	49	697	1	1	REV	1	187	7	Y	65.5	0.1	0	0		0	0	7	0		11.9	0	0	187	Y	0	31.2	0	187	Y	0	29.7	0	187	Y	0	22.5
RP-18750	254	Rp-18750	765	M	Mediator of RNA polymerase II transcription	*		Rp-454_asb-15958	0	1501	765	1404	99	54	280	1	1	FOR	1	13	8		4	1	4	4		0.8	0.8	0	8		0	4.6	0	13		0	2.2	1	13		0.5	1	1	13		0.6	0.8
RP-6442	425	RP-6442	1278	M	hypothetical conserved protein	*		Rp-454_asb-6384	0	1503	758	2152	100	35	395	1	3	FOR	1	97	53		5	1	34	7	Y	4.5	0.2	12	41	Y	0.5	1.8	0	97	Y	0	16.2	0	97	Y	0	15.4	1	97	Y	0.1	5.8
RP-15824	250	Rp-15824	753	N	Neural/ectodermal development factor IMP-L2 precursor, putative - truncated at 5 prime	*		Rp-454_asb-6878	0	1469	753	1481	99	51	158	1	1	FOR	1	42	15		7.4	0.6	9	6		1.4	0.6	0	15	Y	0	8.6	0	42	Y	0	7	0	42	Y	0	6.7	0	42		0	5.1
RP-3712	247	Rp-3712	744	M	40S ribosomal protein S6, putative	*		Rp-454_asb-5126	0	1475	744	956	100	78	152	1	1	FOR	1	80	178	Y	1.3	4	68	61		1.2	0.9	49	129	Y	0.6	1.5	4	80	Y	0.3	2.7	8	80		0.7	1.4	46	80	Y	4.7	0.2
RP-45752	246	RP-45752	741	M	Odorant binding protein	*		Rp-454_asb-13927	0	1453	741	1651	99	45	222	1	1	FOR	1	53	2	Y	49.5	0.1	2	0		2.1	0	0	2		0	1.1	0	53	Y	0	8.8	0	53	Y	0	8.4	0	53	Y	0	6.4
RP-14208	246	Rp-14208	741	E	Upstream transcription factor 2/L-myc-2 protein - truncated at 5 prime	*		Rp-454_asb-29229	0	1453	741	1311	99	57	142	1	1	FOR	1	16	4		9	0.4	3	1		1.6	0.3	0	4		0	2.3	0	16		0	2.7	0	16		0	2.5	3	16		1.5	0.5
RP-6108	246	Rp-6108	741	M	Endoplasmic reticulum protein ERp29, putative	*		Rp-454_asb-542	0	1469	741	1840	100	40	167	1	1	FOR	1	100	177	Y	1.6	3.2	40	43		1	1	94	83	Y	1.9	0.5	2	100	Y	0.1	5.6	1	100	Y	0.1	7.9	6	100		0.5	1.7
RP-89384	245	Rp-89384	738	M	eukaryotic translation initiation factor, putative	*		Rp-454_asb-75743	0	1463	738	1223	100	60	439	1	1	FOR	1	9	1		12.6	0.2	0	0		0	0	1	0		1.7	0	0	9		0	1.5	0	9		0	1.4	1	9		0.8	0.5
RP-11583	244	Rp-11583	735	M	Predicted nucleic acid-binding protein ASMTL	*		Rp-454_asb-22713	0	1457	735	1246	100	59	101	1	1	FOR	1	36	16		5.9	0.8	3	2		1.1	0.5	11	5	Y	3.1	0.2	0	36	Y	0	6	0	36		0	5.7	1	36		0.2	2.2
RP-8939	242	Rp-8939	726	M	U2 small nuclear ribonucleoprotein A', putative - truncated at 3 prime			Rp-454_asb-5061	0	1404	730	1025	99	71	88	1	1	FOR	1	23	58	Y	1.1	4.4	37	11	Y	3.2	0.3	10	48	Y	0.3	2.5	1	23		0.3	1.9	0	23		0	3.7	2	23		0.7	0.9
RP-50418	242	Rp-50418	729	M	ankyrin repeat-containing protein, putative	*		Rp-454_asb-23252	0	1445	729	1091	100	67	154	1	1	FOR	1	19	6		7.6	0.5	5	0		5.3	0	1	5		0.3	1.4	0	19		0	3.2	0	19		0	3	0	19		0	2.3
RP-15385	241	Rp-15385	726	M	RNA polymerase II transcriptional regulation mediator	*		Rp-454_asb-10984	0	1439	726	1207	100	60	348	1	1	FOR	1	16	23	Y	1.9	2.4	14	7		1.8	0.5	2	21	Y	0.2	4	0	16		0	2.7	0	16		0	2.5	3	16		1.5	0.5
RP-13426	268	Rp-13426	807	M	hypothetical conserved protein	*		Rp-454_asb-15477	0	1392	719	1235	99	58	183	91	1	FOR	1	25	23		2.9	1.6	7	13		0.5	1.6	3	20	Y	0.2	2.9	0	25		0	4.2	0	25		0	4	0	25		0	3
RP-9764	238	Rp-9764	717	M	Glyoxylase	*		Rp-454_asb-13319	0	1421	717	1409	100	51	483	1	1	FOR	1	107	49		6	0.8	21	23		0.9	1	5	44	Y	0.2	4.2	0	107	Y	0	17.8	0	107	Y	0	17	0	107	Y	0	12.9
RP-7381	236	Rp-7381	711	M	Acetyltransferases	*		Rp-454_asb-39488	0	1409	711	764	100	93	25	1	1	FOR	1	0	11		0	19.8	0	11	Y	0	11	0	11		0	6.3	0	0		0	0	0	0		0	0	0	0		0	0
RP-7843	235	Rp-7843	708	M	gamma-interferon-inducible lysosomal thiol reductase precursor, putative	*		Rp-454_asb-17162	0	1404	708	1233	100	57	147	1	1	FOR	1	91	56		4.5	1.1	4	41	Y	0.1	8.2	11	45	Y	0.4	2.2	7	91	Y	0.5	1.9	24	91	Y	1.7	0.6	1	91	Y	0.1	5.5
RP-6748	235	RP-6748	708	M	Conserved phosducin-like protein	*		Rp-454_asb-17351	0	1404	708	1253	100	57	283	1	1	FOR	1	95	108	Y	2.4	2	71	30	Y	2.4	0.4	7	101	Y	0.1	7.3	0	95	Y	0	15.8	1	95	Y	0.1	7.5	5	95		0.4	1.9
RP-7125	235	Rp-7125	708	M	eukaryotic translation initiation factor 4E type, putative	*		Rp-454_asb-8072	0	1404	708	1284	100	55	386	1	1	FOR	1	44	59	Y	2.1	2.4	16	24		0.7	1.4	19	40		0.8	1.1	0	44	Y	0	7.3	0	44	Y	0	7	2	44		0.4	1.8
RP-12064	235	Rp-12064	708	M	Dihydropteridine reductase, putative	*		Rp-454_asb-9062	0	1404	708	2472	100	29	282	1	1	FOR	1	151	45	Y	9.2	0.5	21	16		1.3	0.7	8	37	Y	0.4	2.4	0	151	Y	0	25.2	0	151	Y	0	24	0	151	Y	0	18.2
RP-1677	238	RP-1677	717	M	Protein tyrosine phosphatase-like protein	*		Rp-454_asb-17802	0	1378	707	1389	99	51	387	1	1	FOR	1	48	33		4	1.2	11	10		1.1	0.8	12	21		0.9	0.9	0	48	Y	0	8	0	48	Y	0	7.6	0	48	Y	0	5.8
RP-15143	234	RP-15143	705	M	Exosome complex exonuclease RRP40	*		Rp-454_asb-10418	0	1384	706	1222	99	58	220	1	1	FOR	1	35	11		8.2	0.6	4	5		0.7	1	2	9		0.3	1.7	0	35		0	5.8	0	35		0	5.6	2	35		0.5	1.4
RP-35227	234	Rp-35227	705	M	SNARE protein GS28	*		Rp-454_asb-13372	0	1398	705	1991	100	35	209	1	1	FOR	1	22	19		3.1	1.5	7	2		2.5	0.3	10	9		1.7	0.5	0	22		0	3.7	1	22		0.3	1.7	1	22		0.4	1.3
RP-17544	233	RP-17544	702	M	Sentrin-specific protease	*		Rp-454_asb-10810	0	1376	702	1095	99	64	196	1	1	FOR	1	71	51		3.8	1.3	9	10		0.9	1	32	19	Y	2.7	0.3	0	71	Y	0	11.8	0	71	Y	0	11.3	0	71	Y	0	8.6
RP-30595	232	Rp-30595	699	M	Ethanolamine-P-transferase GPI11/PIG-F, involved in glycosylphosphatidylinositol anchor biosynthesis	*		Rp-454_asb-12746	0	1354	699	902	99	77	137	1	1	FOR	1	3	6		1.2	2.7	3	3		0.8	0.8	0	6		0	3.4	0	3		0	0.5	0	3		0	0.5	0	3		0	0.4
RP-15496	231	RP-15496	696	M	hypothetical conserved protein	*		Rp-454_asb-30712	0	1302	696	1366	99	51	297	1	1	REV	1	7	10	Y	1.8	2.3	5	3		1.3	0.5	2	8		0.4	1.5	24	7		18.1	0	46	7	Y	38.1	0	2	7		2.1	0.3
RP-4399	231	RP-4399	696	A	chitin binding peritrophin - truncated at 5 prime	*		Rp-454_asb-39862	0	1380	696	1073	100	65	91	1	1	FOR	1	55	11	Y	12.8	0.4	0	6		0	6	5	6		1.2	0.6	0	55	Y	0	9.2	0	55	Y	0	8.7	1	55	Y	0.1	3.3
RP-15264	232	RP-15264	699	M	Conserved Zn-finger protein	*		Rp-454_asb-25180	0	1338	694	1074	99	65	278	1	1	FOR	1	4	8		1.2	2.9	3	4		0.6	1	1	7		0.2	2	0	4		0	0.7	0	4		0	0.6	2	4		3.3	0.2
RP-10467	229	RP-10467	690	M	U2 small nuclear ribonucleoprotein A	*		Rp-454_asb-14133	0	1368	690	2005	100	34	162	1	1	FOR	1	40	62	Y	1.8	2.7	37	12	Y	3	0.3	13	49	Y	0.4	2	0	40	Y	0	6.7	0	40	Y	0	6.3	1	40		0.2	2.4
RP-105121	227	RP-105121	684	M	Cytochrome b5 domain-containing protein 1	*		Rp-454_asb-81804	0	1356	684	1139	100	60	347	1	1	FOR	1	29	0	Y	81.2	0	0	0		0	0	0	0		0	0	0	29		0	4.8	0	29		0	4.6	0	29		0	3.5
RP-21453	225	Rp-21453	678	M	potassium channel tetramerisation domain containing 5	*		Rp-454_asb-14127	0	1344	678	1492	100	45	261	1	1	FOR	1	45	10	Y	11.5	0.4	3	5		0.5	1.3	2	8		0.4	1.5	0	45	Y	0	7.5	0	45	Y	0	7.1	4	45		0.7	1.1
RP-25592	225	RP-25592	678	M	Transcription initiation factor IIF, auxiliary subunit	*		Rp-454_asb-1923	0	1314	678	1087	99	62	186	1	1	FOR	1	21	441	Y	0.1	36.1	5	2		1.8	0.3	434	7	Y	92.2	0	0	21		0	3.5	0	21		0	3.3	0	21		0	2.5
RP-14001	220	Rp-14001	663	T	F1-ATP synthase assembly protein - truncated at 5 prime	*		Rp-454_asb-26135	0	1314	663	1125	100	59	240	1	1	FOR	1	32	17		5	0.9	6	5		1.1	0.7	6	11		0.9	0.9	0	32		0	5.3	0	32		0	5.1	0	32		0	3.9
RP-132360	217	Rp-132360	654	M	Juvenile hormone binding protein domains in insects	*		Rp-454_asb-130845	0	1296	654	834	100	78	148	1	1	REV	1	6	0		16.8	0	0	0		0	0	0	0		0	0	0	6		0	1	0	6		0	1	0	6		0	0.7
RP-4940	217	Rp-4940	654	M	Glutathione S-transferase	*		Rp-454_asb-2192	0	1296	654	1204	100	54	315	1	1	FOR	1	48	75	Y	1.8	2.8	36	18	Y	2	0.5	21	54		0.6	1.4	0	48	Y	0	8	1	48	Y	0.1	3.8	0	48	Y	0	5.8
RP-13812	215	Rp-13812	648	M	conserved hypothetical protein	*		Rp-454_asb-26440	0	1269	648	1204	99	54	318	1	1	FOR	1	51	7	Y	17.9	0.2	1	5		0.2	2.5	1	6		0.2	1.7	0	51	Y	0	8.5	0	51	Y	0	8.1	1	51	Y	0.2	3.1
RP-8119	215	Rp-8119	648	M	pre-mRNA-splicing factor cwc15, putative	*		Rp-454_asb-5931	0	1285	648	2024	100	32	973	1	1	FOR	1	63	34		5	1	10	18		0.6	1.6	6	28	Y	0.4	2.3	0	63	Y	0	10.5	2	63	Y	0.2	3.3	4	63		0.5	1.5
RP-8921	213	Rp-8921	642	M	Predicted assembly/vacuolar sorting protein	*		Rp-454_asb-12880	0	1257	642	1558	99	41	227	1	1	FOR	1	107	48		6.1	0.8	24	21		1.1	0.8	3	45	Y	0.1	6.5	1	107	Y	0.1	8.9	2	107	Y	0.1	5.7	4	107	Y	0.3	2.6
RP-93460	210	RP-93460	633	M	membrane-associated RING finger protein	*		Rp-454_asb-104347	0	1239	633	1059	99	60	409	1	1	REV	1	8	0		22.4	0	0	0		0	0	0	0		0	0	0	8		0	1.3	0	8		0	1.3	0	8		0	1
RP-66527	210	RP-66527	633	M	Pleckstrin homology domain-containing family	*		Rp-454_asb-36695	0	1229	631	863	99	73	71	1	1	REV	1	4	1		5.6	0.4	1	0		1.1	0	0	1		0	0.6	0	4		0	0.7	0	4		0	0.6	0	4		0	0.5
RP-5359	210	RP-5359	630	R	potassium channel modulatory factor 1 isoform 2 - fragment			Rp-454_asb-14109	0	1249	630	1512	100	42	319	1	1	FOR	1	65	9	Y	18.2	0.2	2	7		0.3	2.3	0	9		0	5.2	0	65	Y	0	10.8	0	65	Y	0	10.3	0	65	Y	0	7.8
RP-7275	208	Rp-7275	627	M	conserved hypothetical protein	*		Rp-454_asb-7473	0	1193	630	2072	99	30	299	1	1	FOR	1	167	81		5.7	0.9	29	36		0.8	1.2	16	65	Y	0.4	2.2	0	167	Y	0	27.8	0	167	Y	0	26.5	0	167	Y	0	20.1
RP-4713	208	Rp-4713	627	M	Steroid receptor RNA activator, putative	*		Rp-454_asb-28583	0	1205	627	944	99	66	60	1	1	FOR	1	42	10	Y	10.7	0.4	3	4		0.6	1	3	7		0.6	1	0	42	Y	0	7	0	42	Y	0	6.7	0	42		0	5.1
RP-32728	208	RP-32728	627	M	Thioredoxin-like protein	*		Rp-454_asb-50753	0	1187	627	829	99	76	66	1	1	FOR	1	14	2		13.1	0.2	0	2		0	2	0	2		0	1.1	0	14		0	2.3	0	14		0	2.2	1	14		0.6	0.8
RP-10876	204	Rp-10876	615	M	60S ribosomal protein L15, putative	*		Rp-454_asb-10388	0	1187	615	1003	99	61	241	1	1	FOR	1	90	148	Y	1.7	2.9	38	55	Y	0.7	1.4	55	93		1	1	3	90	Y	0.2	3.8	0	90	Y	0	14.3	11	90		1	0.9
RP-20412	204	Rp-20412	615	M	mediator complex subunit, putative	*		Rp-454_asb-30718	0	1179	615	966	99	64	93	1	1	REV	1	27	3	Y	18.9	0.2	0	2		0	2	1	2		0.6	0.6	0	27		0	4.5	0	27		0	4.3	1	27		0.3	1.6
RP-16867	201	Rp-16867	606	M	hypothetical conserved protein	*		Rp-454_asb-30762	0	1193	606	887	99	68	57	1	1	FOR	1	4	2		3.7	0.7	1	1		0.5	0.5	0	2		0	1.1	0	4		0	0.7	0	4		0	0.6	0	4		0	0.5
RP-27730	200	Rp-27730	603	M	Predicted phosphoglucosamine acetyltransferase	*		Rp-454_asb-10536	0	1195	603	1176	100	51	143	1	1	FOR	1	18	9		5	0.9	2	4		0.4	1.3	3	6		0.7	0.9	0	18		0	3	0	18		0	2.9	0	18		0	2.2
RP-10221	198	Rp-10221	597	M	phospholipid hydroperoxide glutathione peroxidase, putative	*		Rp-454_asb-12944	0	1183	597	1100	100	54	289	1	1	FOR	1	73	58	Y	3.5	1.4	24	22		1.1	0.9	12	46	Y	0.4	2	0	73	Y	0	12.2	0	73	Y	0	11.6	0	73	Y	0	8.8
RP-48972	199	RP-48972	600	L	Ca2+/Na+ exchanger NCX1 - truncated at 5 prime	*		Rp-454_asb-27295	0	1152	597	779	99	77	185	1	1	REV	1	3	1		4.2	0.5	1	0		1.1	0	0	1		0	0.6	0	3		0	0.5	0	3		0	0.5	0	3		0	0.4
RP-2822	198	Rp-2822	597	M	Putative cargo transport protein EMP24 (p24 protein family)	*		Rp-454_asb-4524	0	1183	597	1231	100	48	120	1	1	FOR	1	93	239	Y	1.1	4.6	54	115	Y	0.5	2.1	70	169	Y	0.7	1.4	0	93	Y	0	15.5	0	93	Y	0	14.8	2	93	Y	0.2	3.7
RP-8373	197	Rp-8373	594	M	translocon-associated protein subunit beta precursor, putative	*		Rp-454_asb-6671	0	1156	594	1064	99	56	163	1	1	FOR	1	144	143	Y	2.8	1.8	31	57	Y	0.6	1.8	55	88		1.1	0.9	1	144	Y	0	12	0	144	Y	0	22.9	8	144	Y	0.5	1.9
RP-9133	196	Rp-9133	591	M	mitochondrial import inner membrane translocase subunit Tim23, putative	*		Rp-454_asb-1162	0	1172	591	1118	100	53	111	1	1	FOR	1	34	47	Y	2	2.4	10	25	Y	0.4	2.3	12	35		0.6	1.5	0	34		0	5.7	0	34		0	5.4	0	34		0	4.1
RP-9512	194	RP-9512	585	M	Endocuticle structural glycoprotein SgAbd-2	*		Rp-454_asb-117565	0	1152	585	686	99	85	84	1	1	REV	1	12	0		33.6	0	0	0		0	0	0	0		0	0	0	12		0	2	0	12		0	1.9	0	12		0	1.4
RP-103963	194	Rp-103963	585	M	Protein involved in transcription start site selection	*		Rp-454_asb-91005	0	1160	585	1005	100	58	209	1	1	FOR	1	15	0	Y	42	0	0	0		0	0	0	0		0	0	0	15		0	2.5	0	15		0	2.4	1	15		0.5	0.9
RP-27677	192	RP-27677	579	M	transcription factor IIB	*		Rp-454_asb-11303	0	1126	579	1284	99	45	281	1	1	FOR	1	19	11		4.4	1	9	2	Y	3.2	0.2	0	11		0	6.3	0	19		0	3.2	0	19		0	3	1	19		0.4	1.1
RP-42714	194	Rp-42714	580	M	hypothetical conserved protein - truncated at 3 prime			Rp-454_asb-21853	0	1128	577	1059	99	54	388	1	1	FOR	1	37	1	Y	51.8	0	1	0		1.1	0	0	1		0	0.6	0	37	Y	0	6.2	0	37		0	5.9	0	37		0	4.5
RP-15487	191	Rp-15487	576	M	Uncharacterized conserved protein	*		Rp-454_asb-13407	0	1142	576	4099	100	14	449	1	1	FOR	1	101	35	Y	7.9	0.6	21	12		1.7	0.5	2	33	Y	0.1	6.3	0	101	Y	0	16.8	1	101	Y	0.1	8	11	101		0.9	1
RP-118678	192	RP-118678	576	S	Chitin binding Peritrophin-A domain - fragment			Rp-454_asb-91047	0	1126	576	698	99	83	2	1	1	FOR	1	15	0	Y	42	0	0	0		0	0	0	0		0	0	0	15		0	2.5	0	15		0	2.4	0	15		0	1.8
RP-5874	195	Rp-5874	588	M	Golgi proteininvolved in ER retention (RER)	*		Rp-454_asb-14303	0	1132	571	1939	100	29	1002	1	1	REV	1	17	54	Y	0.9	5.4	17	27		0.6	1.5	10	44	Y	0.4	2.3	1	17		0.3	1.4	0	17		0	2.7	0	17		0	2
RP-18339	189	Rp-18339	570	M	Alpha-crystallin domain (ACD) of metazoan alpha-crystallin-type small(s) heat shock proteins (Hsps)	*		Rp-454_asb-33802	0	1130	570	1424	100	40	157	1	1	FOR	1	139	13	Y	27.8	0.2	2	7		0.3	2.3	4	9		0.7	1	0	139	Y	0	23.2	0	139	Y	0	22.1	5	139	Y	0.3	2.8
RP-21332	189	RP-21332	570	G	Uroporphyrinogen-III synthase - truncated at 5 prime	*		Rp-454_asb-8377	0	1098	570	1236	99	46	252	1	1	FOR	1	18	7		6.3	0.7	3	1		1.6	0.3	3	4		1	0.6	0	18		0	3	0	18		0	2.9	0	18		0	2.2
RP-49653	187	Rp-49653	564	M	ubiquitin-conjugating enzyme E2-24 kDa, putative	*		Rp-454_asb-22396	0	1118	564	1896	100	30	335	1	1	FOR	1	38	7	Y	13.3	0.3	6	0		6.3	0	1	6		0.2	1.7	0	38	Y	0	6.3	0	38		0	6	4	38		0.8	0.9
RP-89562	187	Rp-89562	564	M	Alpha-crystallin domain (ACD) of metazoan alpha-crystallin-type small(s) heat shock proteins (Hsps)	*		Rp-454_asb-74383	0	1118	564	1312	100	43	132	1	1	FOR	1	183	1	Y	256.2	0	0	0		0	0	1	0		1.7	0	0	183	Y	0	30.5	0	183	Y	0	29	38	183	Y	1.7	0.6
RP-4591	185	Rp-4591	558	M	60S ribosomal protein L17, putative	*		Rp-454_asb-7067	0	1106	558	846	100	66	50	1	1	FOR	1	110	118	Y	2.6	1.9	38	46		0.8	1.2	34	84		0.7	1.4	3	110	Y	0.2	4.6	1	110	Y	0.1	8.7	27	110	Y	2	0.5
RP-18645	184	Rp-18645	555	M	BCL2/adenovirus E1B 19 kDa protein-interacting protein, putative	*		Rp-454_asb-17470	0	1100	555	881	100	63	231	1	1	FOR	1	8	7		2.8	1.4	3	1		1.6	0.3	3	4		1	0.6	0	8		0	1.3	1	8		0.7	0.6	5	8		4.6	0.2
RP-5415	182	RP-5415	549	M	Degradation arginine-rich protein for mis-folding	*		Rp-454_asb-13145	0	1041	549	1312	99	42	182	1	1	FOR	1	82	28	Y	7.9	0.6	11	14		0.8	1.2	3	25	Y	0.2	3.6	1	82	Y	0.1	6.8	0	82	Y	0	13	1	82	Y	0.1	4.9
RP-105783	187	RP-105783	558	V	Protein-tyrosine phosphatase mitochondrial 1-like protein - fragment			Rp-454_asb-83320	0	1076	547	980	99	56	183	1	1	FOR	1	10	0		28	0	0	0		0	0	0	0		0	0	0	10		0	1.7	0	10		0	1.6	0	10		0	1.2
RP-6622	181	RP-6622	546	M	acireductone dioxygenase 1	*		Rp-454_asb-3641	0	1043	546	930	99	59	126	1	1	REV	1	47	67	Y	1.9	2.5	14	39	Y	0.4	2.6	14	53	Y	0.4	2	0	47	Y	0	7.8	0	47	Y	0	7.5	0	47	Y	0	5.7
RP-6623	181	RP-6623	546	M	acireductone dioxygenase 1	*		Rp-454_asb-3642	0	1067	546	1725	99	32	957	1	1	REV	1	65	27		6.5	0.7	6	10		0.6	1.4	11	16		1.1	0.8	0	65	Y	0	10.8	0	65	Y	0	10.3	0	65	Y	0	7.8
RP-51778	176	Rp-51778	531	A	Inosine triphosphate pyrophosphatase, putative - truncated at 5 prime	*		Rp-454_asb-23455	0	1053	531	916	100	58	384	1	1	REV	1	1	3		0.7	2.7	2	0		2.1	0	1	2		0.6	0.6	0	1		0	0.2	0	1		0	0.2	0	1		0	0.1
RP-26956	176	Rp-26956	525	M	peptidyl-prolyl cis-trans isomerase H, putative - truncated at 3 prime			Rp-454_asb-39362	0	1001	525	715	99	73	190	1	1	FOR	1	36	6	Y	14.4	0.3	1	2		0.4	1	3	3		1.3	0.4	0	36	Y	0	6	0	36		0	5.7	0	36		0	4.3
RP-5106	190	Rp-5106	573	M	GTP-binding ADP-ribosylation factor-like protein ARL3	*		Rp-454_asb-3917	0	1013	523	613	99	85	1	1	1	REV	1	7	0		19.6	0	0	0		0	0	0	0		0	0	0	7		0	1.2	0	7		0	1.1	0	7		0	0.8
RP-8926	172	Rp-8926	519	M	Transcription factor HAND2/Transcription factor TAL1/TAL2/LYL1	*		Rp-454_asb-20350	0	1013	519	696	99	75	19	1	1	FOR	1	22	32	Y	1.9	2.5	9	2	Y	3.2	0.2	21	11	Y	3	0.3	0	22		0	3.7	0	22		0	3.5	0	22		0	2.7
RP-44344	172	RP-44344	516	F	Peritrophin fragment			Rp-454_asb-14949	0	981	511	512	99	100	1	1	1	REV	1	0	1		0	1.8	1	0		1.1	0	0	1		0	0.6	0	0		0	0	0	0		0	0	0	0		0	0
RP-141424	174	RP-141424	525	K	Insect cuticle protein - truncated at 5 prime	*		Rp-454_asb-136821	0	981	507	506	99	100	1	1	1	FOR	1	5	0		14	0	0	0		0	0	0	0		0	0	0	5		0	0.8	0	5		0	0.8	0	5		0	0.6
RP-15123	168	Rp-15123	507	M	ubiquitin-conjugating enzyme E2 G1, putative	*		Rp-454_asb-19533	0	1005	507	1090	100	47	144	1	1	FOR	1	9	6		3.6	1.1	5	1		2.6	0.2	0	6		0	3.4	0	9		0	1.5	0	9		0	1.4	0	9		0	1.1
RP-33997	168	Rp-33997	507	M	Diphosphoinositol polyphosphate phosphohydrolase, putative	*		Rp-454_asb-52512	0	1005	507	625	100	81	62	1	1	FOR	1	1	3		0.7	2.7	0	1		0	1	2	1		1.7	0.2	0	1		0	0.2	0	1		0	0.2	2	1		8.3	0
RP-563	167	RP-563	504	M	Translocon-associated protein subunit delta	*		Rp-454_asb-7280	0	999	504	1721	100	29	1080	1	1	REV	1	1906	617	Y	8.6	0.6	175	326	Y	0.6	1.9	116	501	Y	0.4	2.5	2	1906	Y	0	105.9	0	1906	Y	0	302.5	3	1906	Y	0	57.4
RP-20730	166	RP-20730	501	Q	conserved hypothetical protein - truncated at 5 prime	*		Rp-454_asb-45407	0	948	502	775	99	65	109	2	1	FOR	1	5	0		14	0	0	0		0	0	0	0		0	0	0	5		0	0.8	0	5		0	0.8	0	5		0	0.6
RP-11202	165	Rp-11202	498	M	60S ribosomal protein L12, putative	*		Rp-454_asb-10416	0	971	498	1006	99	50	114	1	1	FOR	1	51	80	Y	1.8	2.8	28	22		1.3	0.8	30	50		1	0.9	7	51		0.8	1.1	0	51	Y	0	8.1	26	51	Y	4.1	0.2
RP-44862	165	Rp-44862	498	M	Golgin subfamily A member 7/ERF4 family	*		Rp-454_asb-15240	0	971	498	969	99	51	124	1	1	FOR	1	9	3		6.3	0.5	3	0		3.2	0	0	3		0	1.7	0	9		0	1.5	0	9		0	1.4	0	9		0	1.1
RP-10671	161	Rp-10671	486	M	gem (nuclear organelle) associated protein 6	*		Rp-454_asb-5033	0	963	486	1224	100	40	501	1	1	REV	1	51	12	Y	11	0.4	6	4		1.3	0.6	2	10		0.3	1.9	0	51	Y	0	8.5	0	51	Y	0	8.1	0	51	Y	0	6.1
RP-13212	159	RP-13212	480	M	Integral membrane protein S linking to the trans Golgi network	*		Rp-454_asb-16829	0	952	480	870	100	55	298	1	1	REV	1	21	10		5.3	0.8	6	4		1.3	0.6	0	10		0	5.7	0	21		0	3.5	0	21		0	3.3	0	21		0	2.5
RP-92190	158	RP-92190	477	M	Cuticular protein	*		Rp-454_asb-103031	0	946	477	705	100	68	61	1	1	FOR	1	27	0	Y	75.6	0	0	0		0	0	0	0		0	0	0	27		0	4.5	0	27		0	4.3	0	27		0	3.3
RP-211572	157	RP-211572	474	L	Ecdysone receptor - truncated at 5 prime	*		Rp-454_asb-99011	0	926	475	500	99	95	26	1	1	REV	1	1	0		2.8	0	0	0		0	0	0	0		0	0	0	1		0	0.2	0	1		0	0.2	0	1		0	0.1
RP-26442	158	RP-26442	471	M	DEAD box ATP-dependent RNA helicase - truncated at 3 prime			Rp-454_asb-47631	0	920	472	534	99	88	4	1	1	REV	1	0	1		0	1.8	0	1		0	1	0	1		0	0.6	0	0		0	0	0	0		0	0	0	0		0	0
RP-8905	152	Rp-8905	459	M	Actin-related protein Arp2/3 complex, subunit ARPC5	*		Rp-454_asb-1476	0	910	459	1289	100	36	135	1	1	FOR	1	74	58		3.5	1.4	18	17		1.1	0.9	23	35		1.1	0.8	0	74	Y	0	12.3	1	74	Y	0.1	5.9	5	74		0.6	1.5
RP-19940	151	RP-19940	456	M	RNA polymerase subunit 8	*		Rp-454_asb-7702	0	904	456	675	100	68	161	1	1	FOR	1	42	2	Y	39.2	0.1	1	1		0.5	0.5	0	2		0	1.1	0	42	Y	0	7	0	42	Y	0	6.7	0	42		0	5.1
RP-132514	150	RP-132514	448	Q	Chitin binding Peritrophin-A domain - fragment			Rp-454_asb-123292	0	743	455	458	97	99	2	1	1	FOR	1	1	0		2.8	0	0	0		0	0	0	0		0	0	0	1		0	0.2	0	1		0	0.2	0	1		0	0.1
RP-4124	145	Rp-4124	438	M	hypothetical conserved protein	*		Rp-454_asb-44206	0	761	439	909	97	48	218	1	1	FOR	1	37	1	Y	51.8	0	0	1		0	1	0	1		0	0.6	0	37	Y	0	6.2	0	37		0	5.9	0	37		0	4.5
RP-24247	145	Rp-24247	438	M	RING finger protein, putative	*		Rp-454_asb-37804	0	844	438	646	99	68	150	1	1	FOR	1	4	6		1.6	2.2	2	2		0.7	0.7	2	4		0.7	0.8	0	4		0	0.7	1	4		1.3	0.3	0	4		0	0.5
RP-34802	145	RP-34802	438	Q	Mediator of RNA polymerase II transcription subunit 29 - truncated at 5 prime	*		Rp-454_asb-6752	0	860	438	963	99	45	362	1	1	FOR	1	4	5		1.9	1.8	3	1		1.6	0.3	1	4		0.3	1.1	0	4		0	0.7	0	4		0	0.6	0	4		0	0.5
RP-1491	144	RP-1491	435	M	G10 protein/predicted nuclear transcription regulator	*		Rp-454_asb-5916	0	862	435	1306	100	33	607	1	1	REV	1	86	76	Y	3.1	1.6	15	32	Y	0.5	2	29	47		1	0.9	15	86		1	0.9	3	86	Y	0.2	3.4	9	86		0.9	1
RP-14052	143	Rp-14052	432	M	40S ribosomal protein S23, putative	*		Rp-454_asb-8803	0	856	432	2354	100	18	1821	1	1	REV	1	506	83	Y	16.9	0.3	31	18		1.7	0.6	34	49		1.2	0.8	10	506	Y	0.1	7.7	0	506	Y	0	80.3	18	506	Y	0.3	3.2
RP-70615	144	RP-70615	431	M	chitin binding peritrophin-A, putative - truncated at 3 prime			Rp-454_asb-26747	0	854	431	450	100	96	4	1	1	REV	1	2	2		1.9	1.2	0	0		0	0	2	0		3.4	0	0	2		0	0.3	0	2		0	0.3	0	2		0	0.2
RP-15344	142	Rp-15344	429	M	Component of the U4/U6.U5 snRNP/mitosis protein DIM1	*		Rp-454_asb-16645	0	842	429	1012	99	42	183	1	1	FOR	1	37	22		4.5	1	5	3		1.3	0.5	14	8	Y	2.6	0.3	0	37	Y	0	6.2	0	37		0	5.9	0	37		0	4.5
RP-225695	142	RP-225695	429	M	RNA-binding protein 12	*		Rp-454_asb-195163	0	842	429	520	99	83	83	1	1	FOR	1	2	0		5.6	0	0	0		0	0	0	0		0	0	0	2		0	0.3	0	2		0	0.3	0	2		0	0.2
RP-38344	141	Rp-38344	426	M	Small nuclear ribonucleoprotein SMD1	*		Rp-454_asb-10161	0	829	426	749	99	57	210	1	1	FOR	1	12	7		4.2	1	2	1		1.1	0.3	4	3		1.7	0.3	0	12		0	2	0	12		0	1.9	0	12		0	1.4
RP-37661	139	RP-37661	420	M	takeout OBP	*		Rp-454_asb-18553	0	833	420	1371	100	31	686	1	1	FOR	1	73	39		5.1	0.9	1	1		0.5	0.5	37	2	Y	21	0	0	73	Y	0	12.2	0	73	Y	0	11.6	0	73	Y	0	8.8
RP-231387	141	RP-231387	420	D	Hepatocyte nuclear factor 4 and similar steroid hormone receptors - fragment			Rp-454_asb-198589	0	833	420	444	100	95	22	1	1	FOR	1	1	0		2.8	0	0	0		0	0	0	0		0	0	0	1		0	0.2	0	1		0	0.2	0	1		0	0.1
RP-32310	141	Rp-32310	426	S	Uncharacterized conserved protein - truncated at 5 prime	*		Rp-454_asb-13560	0	801	404	433	100	93	1	23	1	FOR	1	0	55	Y	0	99	53	1	Y	27.8	0	1	54	Y	0	15.5	0	0		0	0	0	0		0	0	0	0		0	0
RP-6476	132	Rp-6476	399	M	p53 and DNA damage-regulated protein, putative	*		Rp-454_asb-10517	0	775	399	980	99	41	328	1	1	REV	1	51	51	Y	2.7	1.8	21	17		1.2	0.8	13	38		0.6	1.6	0	51	Y	0	8.5	0	51	Y	0	8.1	3	51		0.5	1.5
RP-15430	130	Rp-15430	393	M	Uncharacterized conserved protein	*		Rp-454_asb-23969	0	779	393	919	100	43	141	1	1	FOR	1	27	12		5.8	0.8	5	4		1.1	0.7	3	9		0.5	1.3	0	27		0	4.5	0	27		0	4.3	1	27		0.3	1.6
RP-18752	128	Rp-18752	387	M	Prokineticin	*		Rp-454_asb-21963	0	767	387	746	100	52	244	1	1	REV	1	69	17	Y	10.7	0.4	11	3	Y	2.9	0.3	3	14		0.3	2	0	69	Y	0	11.5	1	69	Y	0.1	5.5	0	69	Y	0	8.3
RP-105132	125	Rp-105132	378	M	conserved hypothetical protein	*		Rp-454_asb-111927	0	741	378	1012	99	37	45	1	1	FOR	1	19	0	Y	53.2	0	0	0		0	0	0	0		0	0	0	19		0	3.2	0	19		0	3	0	19		0	2.3
RP-7384	124	RP-7384	375	M	endosulfine	*		Rp-454_asb-12762	0	743	375	1914	100	20	178	1	1	FOR	1	63	57	Y	3	1.6	19	27		0.7	1.4	11	46	Y	0.4	2.2	0	63	Y	0	10.5	0	63	Y	0	10	3	63		0.4	1.9
RP-124525	124	Rp-124525	375	M	RRM (RNA recognition motif)	*		Rp-454_asb-84479	0	743	375	572	100	66	117	1	1	REV	1	8	0		22.4	0	0	0		0	0	0	0		0	0	0	8		0	1.3	0	8		0	1.3	0	8		0	1
RP-6328	122	Rp-6328	369	M	conserved hypothetical protein	*		Rp-454_asb-20301	0	731	369	717	100	51	77	1	1	FOR	1	17	9		4.8	0.9	5	4		1.1	0.7	0	9		0	5.2	0	17		0	2.8	0	17		0	2.7	0	17		0	2
RP-8072	111	RP-8072	336	M	hypothetical conserved secreted protein	*		Rp-454_asb-11449	0	658	336	750	99	45	138	1	1	FOR	1	31	17		4.8	1	0	1		0	1	16	1	Y	13.6	0	0	31		0	5.2	0	31		0	4.9	0	31		0	3.7
RP-15267	104	Rp-15267	315	M	Signal peptidase subunit	*		Rp-454_asb-19402	1e-170	597	317	1181	99	27	129	1	1	FOR	1	41	23		4.8	1	9	9		0.9	0.9	5	18		0.4	1.7	0	41	Y	0	6.8	2	41		0.3	2.2	0	41		0	4.9
RP-7022	102	Rp-7022	309	M	Small nuclear ribonucleoprotein (snRNP) LSM3	*		Rp-454_asb-13003	1e-175	613	309	898	100	34	467	1	1	FOR	1	31	19		4.3	1.1	4	12	Y	0.3	2.4	3	16		0.3	2.3	0	31		0	5.2	0	31		0	4.9	1	31		0.3	1.9
RP-5264	101	Rp-5264	306	M	gamma-secretase subunit pen-2, putative	*		Rp-454_asb-9785	1e-173	607	306	1306	100	23	865	1	1	REV	1	62	24		6.9	0.7	10	14		0.7	1.3	0	24	Y	0	13.8	0	62	Y	0	10.3	0	62	Y	0	9.8	1	62	Y	0.1	3.7
RP-7044	98	Rp-7044	297	M	mitochondrial import inner membrane translocase subunit Tim10, putative	*		Rp-454_asb-5192	1e-165	581	297	1230	99	24	355	1	1	FOR	1	82	31		7.2	0.7	8	8		0.9	0.9	15	16		1.5	0.6	0	82	Y	0	13.7	0	82	Y	0	13	3	82	Y	0.3	2.5
RP-31884	175	RP-31884	528	M	Predicted E3 ubiquitin ligase	*		Rp-454_asb-32432	1e-166	583	294	1504	100	20	323	1	2	FOR	1	39	5	Y	18.2	0.2	2	1		1.1	0.3	2	3		0.9	0.6	0	39	Y	0	6.5	0	39	Y	0	6.2	0	39		0	4.7
RP-2803	158	RP-2803	474	L	Two EB modules - fragment			Rp-454_asb-8582	1e-158	557	281	670	100	42	263	1	2	REV	1	1	5		0.5	4.5	2	2		0.7	0.7	1	4		0.3	1.1	0	1		0	0.2	0	1		0	0.2	0	1		0	0.1
RP-103035	90	Rp-103035	273	M	conserved hypothetical protein	*		Rp-454_asb-83498	1e-154	541	273	726	100	38	216	1	1	FOR	1	24	0	Y	67.2	0	0	0		0	0	0	0		0	0	0	24		0	4	0	24		0	3.8	0	24		0	2.9
RP-15088	85	Rp-15088	252	M	singed - truncated at 3 prime			Rp-454_asb-22196	1e-134	478	253	411	99	62	156	1	1	FOR	1	1	19	Y	0.1	17.1	2	17	Y	0.1	5.7	0	19	Y	0	10.9	0	1		0	0.2	0	1		0	0.2	0	1		0	0.1
RP-25407	78	Rp-25407	237	M	Nedd8 (also known as Rub1) has a single conserved ubiquitin-like domain that is part of a protein modification pathway similar to that of ubiquitin	*		Rp-454_asb-12070	1e-132	470	237	848	100	28	75	1	1	FOR	1	23	11		5.4	0.8	4	5		0.7	1	2	9		0.3	1.7	1	23		0.3	1.9	1	23		0.3	1.8	2	23		0.7	0.9
RP-9293	88	Rp-9293	267	M	Small Nuclear ribonucleoprotein splicing factor	*		Rp-454_asb-11156	1e-131	468	236	730	100	32	248	1	2	FOR	1	57	34		4.6	1.1	19	13		1.4	0.7	2	32	Y	0.1	6.1	0	57	Y	0	9.5	0	57	Y	0	9	1	57	Y	0.1	3.4
RP-6919	76	RP-6919	228	K	aquaporin - fragment			Rp-454_asb-1295	1e-127	452	228	479	100	48	14	1	1	FOR	1	3	2		2.8	0.9	2	0		2.1	0	0	2		0	1.1	0	3		0	0.5	0	3		0	0.5	0	3		0	0.4
RP-23026	73	Rp-23026	222	M	Ubiquitin-like protein	*		Rp-454_asb-105081	1e-123	440	222	650	100	34	130	1	1	FOR	1	13	0		36.4	0	0	0		0	0	0	0		0	0	0	13		0	2.2	0	13		0	2.1	4	13		2.4	0.3
RP-29656	59	RP-29656	180	R	beta-hexosaminidase beta chain precursor - truncated at 5 prime	*		Rp-454_asb-13347	2e-95	347	175	358	100	49	1	6	1	FOR	1	0	19	Y	0	34.2	16	1	Y	8.4	0.1	2	17	Y	0.2	3.3	0	0		0	0	0	0		0	0	0	0		0	0
RP-74648	56	Rp-74648	171	M	DNA-directed RNA polymerases I, II, and III 7.0 kDa polypeptide, putative	*		Rp-454_asb-65996	4e-93	339	171	509	100	34	184	1	1	FOR	1	6	1		8.4	0.3	0	0		0	0	1	0		1.7	0	0	6		0	1	0	6		0	1	4	6		4.7	0.1
RP-24668	330	RP-24668	993	M	Mitotic spindle checkpoint protein BUB3, WD repeat superfamily	*		Rp-454_asb-7888	0	1865	993	1238	98	80	89	1	1	FOR	1	48	26		5	1	12	4		2.5	0.3	10	16		1	0.8	0	48	Y	0	8	0	48	Y	0	7.6	2	48		0.3	1.9
RP-124216	85	RP-124216	258	M	Kazalzinho Kazal-type serine protease inhibitor	*		Rp-454_asb-57402	1e-145	511	258	500	100	52	99	1	1	FOR	1	12	0		33.6	0	0	0		0	0	0	0		0	0	0	12		0	2	20	12		10.2	0.1	0	12		0	1.4
RP-28744	191	RP-28744	573	K	hypothetical protein - fragment			Rp-454_asb-16000	0	930	492	975	99	50	472	1	1	FOR	1	58	2	Y	54.1	0.1	1	1		0.5	0.5	0	2		0	1.1	1	58	Y	0.1	4.8	0	58	Y	0	9.2	1	58	Y	0.1	3.5
RP-428	554	Rp-428	1665	M	Cysteine proteinase Cathepsin L	*		Rp-454_asb-8957	0	3277	1665	2180	99	76	387	1	1	REV	1	164	224	Y	2	2.4	29	128	Y	0.2	4.3	67	157	Y	0.7	1.3	1	164	Y	0	13.7	0	164	Y	0	26	4	164	Y	0.2	4
RP-19463	225	Rp-19463	678	T	arylalkylamine N-acetyltransferase - truncated at 5 prime	*		Rp-454_asb-28512	0	1344	678	1225	100	55	275	1	1	REV	1	60	9	Y	16.8	0.3	6	2		2.1	0.3	1	8		0.2	2.3	0	60	Y	0	10	0	60	Y	0	9.5	0	60	Y	0	7.2
RP-6863	635	Rp-6863	1908	N	hexamerin 1 - truncated at 5 prime	*		Rp-454_asb-18972	0	3751	1908	3608	99	53	1649	1	1	REV	1	340	156	Y	6.1	0.8	3	7		0.4	1.8	146	10	Y	22.6	0	0	340	Y	0	56.7	1	340	Y	0	27	5	340	Y	0.1	6.8
RP-18757	113	RP-18757	342	S	copia-type polyprotein - truncated at 5 prime	*		Rp-454_asb-4430	0	672	339	635	100	53	7	4	1	FOR	1	70	199	Y	1	5	114	15	Y	7.5	0.1	70	129		0.9	1	1	70	Y	0.1	5.8	0	70	Y	0	11.1	0	70	Y	0	8.4
RP-13155	416	RP-13155	1251	M	ectonucleotide pyrophosphatase/phosphodiesterase 5	*		Rp-454_asb-6910	0	2458	1251	2306	99	54	91	1	1	FOR	1	10	52	Y	0.5	8.5	31	6	Y	4.7	0.2	15	37		0.7	1.3	0	10		0	1.7	0	10		0	1.6	0	10		0	1.2
RP-443	258	RP-443	777	M	peritrophin-like protein	*		Rp-454_asb-293	0	1495	780	1269	99	61	28	1	1	FOR	1	74	408	Y	0.5	9.8	137	86	Y	1.7	0.6	185	223	Y	1.4	0.7	0	74	Y	0	12.3	0	74	Y	0	11.7	0	74	Y	0	8.9
RP-433	258	RP-433	777	M	peritrophin-like protein	*		Rp-454_asb-288	0	1453	777	1103	98	70	31	1	1	FOR	1	13	430	Y	0.1	55.3	158	92	Y	1.8	0.6	180	250	Y	1.2	0.8	0	13		0	2.2	0	13		0	2.1	0	13		0	1.6
RP-438	258	RP-438	777	M	peritrophin-like protein	*		Rp-454_asb-289	0	1485	777	1303	99	60	24	1	1	FOR	1	41	363	Y	0.3	15.6	58	225	Y	0.3	3.8	80	283	Y	0.5	2	0	41	Y	0	6.8	0	41	Y	0	6.5	0	41		0	4.9
RP-432	257	RP-432	774	M	peritrophin-like protein	*		Rp-454_asb-292	0	1433	777	1766	98	44	962	1	1	REV	1	44	91	Y	1.3	3.6	38	24		1.6	0.6	29	62		0.8	1.2	0	44	Y	0	7.3	0	44	Y	0	7	0	44		0	5.3
RP-431	258	RP-431	777	M	peritrophin-like protein	*		Rp-454_asb-296	0	1477	777	1919	98	40	28	1	1	FOR	1	57	782	Y	0.2	24.3	297	188	Y	1.7	0.6	297	485		1	0.9	0	57	Y	0	9.5	0	57	Y	0	9	1	57	Y	0.1	3.4
RP-446	258	RP-446	777	M	peritrophin-like protein	*		Rp-454_asb-297	0	1538	776	1305	100	59	147	2	1	FOR	1	54	95	Y	1.6	3.1	45	21	Y	2.1	0.5	29	66		0.7	1.3	0	54	Y	0	9	4	54		0.5	1.7	0	54	Y	0	6.5
RP-133276	269	Rp-133276	810	M	Bacterial contaminant	*		Rp-454_asb-131679	0	1606	810	1082	100	75	67	1	1	REV	1	8	0		22.4	0	0	0		0	0	0	0		0	0	0	8		0	1.3	0	8		0	1.3	0	8		0	1
RP-112466	122	Rp-112466	369	M	hypothetical conserved protein	*		Rp-454_asb-116673	0	731	369	902	100	41	530	1	1	FOR	1	43	0	Y	120.4	0	0	0		0	0	0	0		0	0	0	43	Y	0	7.2	0	43	Y	0	6.8	0	43		0	5.2
RP-131030	238	RP-131030	714	M	TRAM membrane protein - truncated at 3 prime			Rp-454_asb-84744	0	1308	683	781	99	87	32	1	1	REV	1	12	0		33.6	0	0	0		0	0	0	0		0	0	0	12		0	2	0	12		0	1.9	0	12		0	1.4
RP-91935	80	RP-91935	243	M	Kazalzinho Kazal type serine protease inhibitor	*		Rp-454_asb-29957	1e-121	434	231	400	99	58	1	1	1	REV	1	1	0		2.8	0	0	0		0	0	0	0		0	0	0	1		0	0.2	0	1		0	0.2	0	1		0	0.1
RP-5546	223	RP-5546	672	M	hypothetical secreted protein	*		Rp-454_asb-1762	0	1279	683	850	98	80	54	1	1	FOR	1	109	171	Y	1.8	2.8	70	51		1.4	0.7	50	121		0.7	1.4	0	109	Y	0	18.2	0	109	Y	0	17.3	0	109	Y	0	13.1
RP-189344	138	RP-189344	413	M	histidine-rich protein - truncated at 3 prime			Rp-454_asb-170047	0	811	413	443	99	93	28	1	1	FOR	1	2	0		5.6	0	0	0		0	0	0	0		0	0	0	2		0	0.3	0	2		0	0.3	0	2		0	0.2
RP-1287	470	RP-1287	1413	M	secreted protein with 4 Cystatin domains	*		Rp-454_asb-1499	0	2785	1413	2097	99	67	85	1	1	FOR	1	127	843	Y	0.4	11.9	288	344	Y	0.9	1.2	211	632	Y	0.6	1.7	4	127	Y	0.2	4.2	0	127	Y	0	20.2	1	127	Y	0.1	7.7
RP-28207	137	RP-28207	414	I	Predicted transporter (major facilitator superfamily) - truncated at 5 prime	*		Rp-454_asb-16652	0	805	414	1713	99	24	3	1	1	FOR	1	39	31		3.4	1.4	28	1	Y	14.7	0	2	29	Y	0.1	5.6	1	39	Y	0.2	3.3	0	39	Y	0	6.2	1	39		0.2	2.3
RP-98741	571	RP-98741	1716	M	Mitochondrial chaperonin, Cpn60/Hsp60p	*		Rp-454_asb-10826	0	3338	1716	2000	99	86	238	1	1	REV	1	109	0	Y	305.2	0	0	0		0	0	0	0		0	0	0	109	Y	0	18.2	0	109	Y	0	17.3	0	109	Y	0	13.1
RP-2734	341	Rp-2734	1026	M	sorbitol dehydrogenase	*		Rp-454_asb-12677	0	2002	1026	1988	99	52	566	1	1	REV	1	129	18	Y	19	0.2	10	6		1.5	0.5	2	16	Y	0.2	3.1	0	129	Y	0	21.5	0	129	Y	0	20.5	1	129	Y	0.1	7.8
RP-14228	409	RP-14228	1224	E	hypothetical protein - fragment			Rp-454_asb-15384	0	2325	1224	1445	99	85	225	1	3	FOR	1	26	17		4	1.1	9	4		1.9	0.4	4	13		0.5	1.5	0	26		0	4.3	0	26		0	4.1	3	26		0.9	0.8
RP-97955	388	Rp-97955	1167	M	Nucleoside diphosphate kinase domains	*		Rp-454_asb-21902	0	2305	1167	1437	99	81	100	1	1	FOR	1	26	0	Y	72.8	0	0	0		0	0	0	0		0	0	0	26		0	4.3	0	26		0	4.1	3	26		0.9	0.8
RP-86405	347	Rp-86405	1044	M	geranylgeranyltransferase type 1 beta	*		Rp-454_asb-72319	0	2062	1044	1560	99	67	292	1	1	FOR	1	10	5		4.7	0.8	0	0		0	0	5	0		8.5	0	0	10		0	1.7	0	10		0	1.6	1	10		0.8	0.6
RP-28340	304	RP-28340	911	S	hypothetical protein - fragment			Rp-454_asb-28246	0	1711	890	889	99	100	1	17	3	FOR	1	6	3		4.2	0.8	1	1		0.5	0.5	1	2		0.6	0.6	0	6		0	1	0	6		0	1	0	6		0	0.7
RP-3448	261	RP-3448	782	M	hypothetical protein - truncated at 3 prime			Rp-454_asb-38188	0	1528	782	1574	99	50	523	1	6	FOR	1	56	15	Y	9.8	0.5	1	14	Y	0.1	7	0	15	Y	0	8.6	0	56	Y	0	9.3	0	56	Y	0	8.9	1	56	Y	0.1	3.4
RP-6635	239	RP-6635	716	M	hypothetical protein - truncated at 3 prime			Rp-454_asb-18743	0	1239	637	2212	99	29	895	80	9	FOR	1	88	8	Y	27.4	0.2	3	1		1.6	0.3	4	4		1.4	0.5	0	88	Y	0	14.7	0	88	Y	0	14	0	88	Y	0	10.6
RP-106650	202	RP-106650	609	M	hypothetical acedic protein	*		Rp-454_asb-83935	0	1207	609	1549	100	39	806	1	1	FOR	1	20	0	Y	56	0	0	0		0	0	0	0		0	0	0	20		0	3.3	0	20		0	3.2	0	20		0	2.4
RP-2515	655	RP-2515	1968	M	Multicopper oxidases	*		Rp-454_asb-10456	0	3872	1968	2925	99	67	872	1	1	REV	1	27	108	Y	0.7	6.9	23	70	Y	0.3	2.9	15	93	Y	0.3	3.3	0	27		0	4.5	1	27		0.2	2.1	0	27		0	3.3
RP-23913	76	RP-23913	231	M	Cytochrome oxidase c subunit VIb	*		Rp-454_asb-46252	1e-124	442	231	666	99	35	250	1	1	FOR	1	20	4		11.2	0.3	0	3		0	3	1	3		0.4	0.9	0	20		0	3.3	0	20		0	3.2	0	20		0	2.4
RP-6018	631	Rp-6018	1896	R	transferrin - truncated at 5 prime	*		Rp-454_asb-16039	0	3743	1896	2598	99	73	106	1	1	FOR	1	391	53	Y	20.3	0.2	6	20	Y	0.3	2.9	27	26	Y	1.7	0.5	748	391	Y	11.5	0.1	345	391	Y	5.8	0.2	8	391	Y	0.2	5.2
RP-11775	513	RP-11775	1542	M	p450 enzyme precursor	*		Rp-454_asb-3167	0	3009	1542	1913	99	81	17	1	1	FOR	1	63	59	Y	2.9	1.7	25	29		0.9	1.1	5	54	Y	0.2	5.2	0	63	Y	0	10.5	0	63	Y	0	10	0	63	Y	0	7.6
RP-1459	512	Rp-1459	1539	M	p450 enzyme precursor	*		Rp-454_asb-3041	0	3003	1539	1822	99	84	63	1	1	FOR	1	27	104	Y	0.7	6.7	22	41	Y	0.6	1.8	41	63		1.1	0.9	0	27		0	4.5	0	27		0	4.3	0	27		0	3.3
RP-1457	509	Rp-1457	1530	I	p450 enzyme precursor - truncated at 5 prime	*		Rp-454_asb-3045	0	3015	1529	1715	99	89	102	2	1	FOR	1	50	1	Y	70	0	0	1		0	1	0	1		0	0.6	101	50	Y	11.9	0.1	48	50	Y	6.2	0.2	0	50	Y	0	6
RP-2097	403	Rp-2097	1212	M	calreticulin	*		Rp-454_asb-8410	0	2371	1212	1839	99	66	495	1	1	REV	1	147	167	Y	2.5	2	53	59		0.9	1.1	55	112		0.8	1.1	2	147	Y	0.1	8.2	1	147	Y	0	11.7	5	147	Y	0.3	3
RP-97502	398	Rp-97502	1197	M	Eggshel protein RP30	*		Rp-454_asb-60143	0	2373	1197	1459	100	82	33	1	1	FOR	1	35	0	Y	98	0	0	0		0	0	0	0		0	0	0	35		0	5.8	6	35		1.1	0.8	60	35	Y	13.8	0.1
RP-4127	383	RP-4127	1152	M	serine proteinase	*		Rp-454_asb-39816	0	2079	1073	1460	99	73	1	81	1	FOR	1	114	28	Y	11	0.4	0	7		0	7	21	7	Y	4.5	0.2	0	114	Y	0	19	0	114	Y	0	18.1	0	114	Y	0	13.7
RP-1304	330	Rp-1304	993	M	cathepsine L-like cysteine protease	*		Rp-454_asb-18448	0	1921	993	1193	99	83	138	1	1	FOR	1	52	265	Y	0.5	9	0	238	Y	0	238	27	238	Y	0.2	4.9	0	52	Y	0	8.7	1	52	Y	0.1	4.1	0	52	Y	0	6.3
RP-1305	330	RP-1305	993	M	cathepsin L-like proteinase	*		Rp-454_asb-18450	0	1873	993	1270	98	78	168	1	1	FOR	1	97	761	Y	0.4	14	0	707	Y	0	707	54	707	Y	0.1	7.4	0	97	Y	0	16.2	0	97	Y	0	15.4	0	97	Y	0	11.7
RP-4483	329	RP-4483	990	M	cathepsine L-like cysteine protease	*		Rp-454_asb-38992	0	1963	990	1497	100	66	70	1	1	FOR	1	94	347	Y	0.8	6.6	0	308	Y	0	308	39	308	Y	0.2	4.4	0	94	Y	0	15.7	0	94	Y	0	14.9	0	94	Y	0	11.3
RP-14935	320	Rp-14935	963	M	salivary inositol polyphosphate 5-phosphatase	*		Rp-454_asb-42585	0	1853	963	1257	99	77	246	1	1	FOR	1	4	20	Y	0.5	7.2	0	4		0	4	16	4	Y	5.4	0.1	0	4		0	0.7	0	4		0	0.6	1	4		1.7	0.2
RP-7300	310	Rp-7300	933	M	UDP-Gal transporter	*		Rp-454_asb-9075	0	1802	933	1226	99	76	111	1	1	FOR	1	79	48		4.5	1.1	14	16		0.9	1.1	18	30		1	0.9	1	79	Y	0.1	6.6	0	79	Y	0	12.5	2	79	Y	0.2	3.2
RP-26075	300	Rp-26075	903	M	Aquaporin (major intrinsic protein family)	*		Rp-454_asb-14786	0	1790	903	1380	100	65	58	1	1	FOR	1	13	20	Y	1.7	2.6	16	3	Y	4.2	0.2	1	19	Y	0.1	5.5	0	13		0	2.2	0	13		0	2.1	0	13		0	1.6
RP-29918	249	Rp-29918	750	M	Eggshell protein RP30	*		Rp-454_asb-49754	0	1487	750	1813	100	41	15	1	1	FOR	1	65	8	Y	20.2	0.2	0	2		0	2	6	2		3.4	0.2	0	65	Y	0	10.8	0	65	Y	0	10.3	66	65	Y	8.3	0.1
RP-7164	246	RP-7164	741	M	mannose-binding lectin precursor	*		Rp-454_asb-19434	0	1437	741	2157	99	34	123	1	1	FOR	1	94	22	Y	11.4	0.4	8	13		0.6	1.4	1	21	Y	0.1	6	0	94	Y	0	15.7	0	94	Y	0	14.9	2	94	Y	0.2	3.8
RP-93399	244	RP-93399	735	V	antigen-5-like protein precursor - truncated at 5 prime	*		Rp-454_asb-104014	0	1332	724	1137	98	64	1	4	1	FOR	1	36	0	Y	100.8	0	0	0		0	0	0	0		0	0	0	36	Y	0	6	0	36		0	5.7	0	36		0	4.3
RP-572	242	Rp-572	729	D	Dual Kazal type serine protease inhibitor - truncated at 5 prime	*		Rp-454_asb-798	0	1273	660	1381	99	48	1	1	3	FOR	1	42	71	Y	1.6	3	31	7	Y	4.1	0.2	33	38		1.4	0.6	0	42	Y	0	7	0	42	Y	0	6.7	0	42		0	5.1
RP-100875	218	Rp-100875	657	M	nitrophorin precursor	*		Rp-454_asb-108578	0	1178	658	846	97	78	162	1	1	REV	1	15	0	Y	42	0	0	0		0	0	0	0		0	0	0	15		0	2.5	0	15		0	2.4	0	15		0	1.8
RP-100352	218	Rp-100352	657	M	nitrophorin 4B precursor	*		Rp-454_asb-109447	0	1257	654	833	99	79	153	1	1	REV	1	6	0		16.8	0	0	0		0	0	0	0		0	0	0	6		0	1	0	6		0	1	0	6		0	0.7
RP-91251	216	Rp-91251	651	M	nitrophorin 1A precursor	*		Rp-454_asb-91037	0	1259	651	947	99	69	52	1	1	FOR	1	166	0	Y	464.8	0	0	0		0	0	0	0		0	0	0	166	Y	0	27.7	0	166	Y	0	26.3	1	166	Y	0	10
RP-90648	215	Rp-90648	648	M	nitrophorin precursor	*		Rp-454_asb-91038	0	1269	648	826	99	78	38	1	1	FOR	1	46	0	Y	128.8	0	0	0		0	0	0	0		0	0	0	46	Y	0	7.7	0	46	Y	0	7.3	0	46		0	5.5
RP-90650	214	Rp-90650	645	M	nitrophorin 1-like precursor	*		Rp-454_asb-91039	0	1263	645	836	99	77	145	1	1	REV	1	59	0	Y	165.2	0	0	0		0	0	0	0		0	0	0	59	Y	0	9.8	0	59	Y	0	9.4	0	59	Y	0	7.1
RP-2820	214	RP-2820	645	M	biogenic amine-binding protein	*		Rp-454_asb-91042	0	1257	642	873	99	74	63	4	1	FOR	1	63	0	Y	176.4	0	0	0		0	0	0	0		0	0	0	63	Y	0	10.5	0	63	Y	0	10	0	63	Y	0	7.6
RP-91259	207	Rp-91259	624	M	Nitrophorin	*		Rp-454_asb-107293	0	1189	624	821	99	76	30	1	1	FOR	1	20	0	Y	56	0	0	0		0	0	0	0		0	0	0	20		0	3.3	0	20		0	3.2	0	20		0	2.4
RP-11530	206	Rp-11530	621	M	Nitrophorin	*		Rp-454_asb-24008	0	1231	621	814	100	76	36	1	1	FOR	1	12	0		33.6	0	0	0		0	0	0	0		0	0	0	12		0	2	0	12		0	1.9	0	12		0	1.4
RP-107875	205	Rp-107875	618	M	Nitrophorin	*		Rp-454_asb-109482	0	1162	618	885	98	70	34	1	1	FOR	1	17	0	Y	47.6	0	0	0		0	0	0	0		0	0	0	17		0	2.8	0	17		0	2.7	0	17		0	2
RP-111135	198	Rp-111135	597	Y	Nitrophorin - truncated at 5 prime	*		Rp-454_asb-92873	0	1146	597	975	99	61	271	1	1	REV	1	20	0	Y	56	0	0	0		0	0	0	0		0	0	0	20		0	3.3	0	20		0	3.2	0	20		0	2.4
RP-101132	198	Rp-101132	597	F	pallidipin-like lipocalin precursor - truncated at 5 prime	*		Rp-454_asb-109070	0	1059	596	1146	97	52	478	3	1	FOR	1	10	0		28	0	0	0		0	0	0	0		0	0	0	10		0	1.7	0	10		0	1.6	0	10		0	1.2
RP-107063	191	Rp-107063	576	M	nitrophorin 3-like	*		Rp-454_asb-113075	0	1088	577	688	98	84	88	1	1	REV	1	11	0		30.8	0	0	0		0	0	0	0		0	0	0	11		0	1.8	0	11		0	1.7	0	11		0	1.3
RP-96033	191	Rp-96033	576	M	pallidipin-like lipocalin precursor	*		Rp-454_asb-85637	0	1094	576	619	99	93	30	1	1	FOR	1	10	0		28	0	0	0		0	0	0	0		0	0	0	10		0	1.7	0	10		0	1.6	0	10		0	1.2
RP-96034	190	Rp-96034	573	M	Triabin-like protein	*		Rp-454_asb-85638	0	1082	573	601	98	95	31	1	1	FOR	1	15	0	Y	42	0	0	0		0	0	0	0		0	0	0	15		0	2.5	0	15		0	2.4	0	15		0	1.8
RP-92767	189	RP-92767	570	M	triabin-like lipocalin precursor	*		Rp-454_asb-103106	0	1116	571	663	99	86	69	1	1	REV	1	3	0		8.4	0	0	0		0	0	0	0		0	0	0	3		0	0.5	0	3		0	0.5	0	3		0	0.4
RP-92768	186	Rp-92768	561	M	nitrophorin 3-like	*		Rp-454_asb-103107	0	1088	561	669	99	84	26	1	1	FOR	1	18	0	Y	50.4	0	0	0		0	0	0	0		0	0	0	18		0	3	0	18		0	2.9	0	18		0	2.2
RP-97986	186	Rp-97986	561	M	salivary protein MYS3 precursor	*		Rp-454_asb-81922	0	1112	561	795	100	71	146	1	1	FOR	1	34	0	Y	95.2	0	0	0		0	0	0	0		0	0	0	34		0	5.7	0	34		0	5.4	0	34		0	4.1
RP-90563	185	RP-90563	558	M	Triabin	*		Rp-454_asb-67238	0	1037	559	694	98	81	98	1	1	REV	1	27	10		6.9	0.6	0	0		0	0	10	0		17	0	0	27		0	4.5	0	27		0	4.3	0	27		0	3.3
RP-12708	184	Rp-12708	555	M	Triabin	*		Rp-454_asb-23402	0	1011	557	638	98	87	1	2	1	FOR	1	107	0	Y	299.6	0	0	0		0	0	0	0		0	0	0	107	Y	0	17.8	3	107	Y	0.2	4.2	0	107	Y	0	12.9
RP-118043	183	Rp-118043	552	M	salivary platelet aggregation inhibitor 1	*		Rp-454_asb-107222	0	1051	554	674	99	82	29	1	1	FOR	1	15	0	Y	42	0	0	0		0	0	0	0		0	0	0	15		0	2.5	0	15		0	2.4	0	15		0	1.8
RP-96067	183	Rp-96067	552	M	triabin-like lipocalin precursor	*		Rp-454_asb-105448	0	1055	552	660	99	84	29	1	1	FOR	1	68	0	Y	190.4	0	0	0		0	0	0	0		0	0	0	68	Y	0	11.3	0	68	Y	0	10.8	0	68	Y	0	8.2
RP-99986	183	Rp-99986	552	M	lipocalin precursor	*		Rp-454_asb-108291	0	1094	552	726	100	76	33	1	1	FOR	1	25	0	Y	70	0	0	0		0	0	0	0		0	0	0	25		0	4.2	0	25		0	4	0	25		0	3
RP-118041	182	Rp-118041	549	M	salivary platelet aggregation inhibitor 2-like	*		Rp-454_asb-121293	0	959	552	627	97	88	26	1	1	FOR	1	4	0		11.2	0	0	0		0	0	0	0		0	0	0	4		0	0.7	0	4		0	0.6	0	4		0	0.5
RP-127350	180	Rp-127350	543	M	salivary platelet aggregation inhibitor	*		Rp-454_asb-127531	0	1068	543	616	99	88	54	1	1	REV	1	5	0		14	0	0	0		0	0	0	0		0	0	0	5		0	0.8	0	5		0	0.8	0	5		0	0.6
RP-126236	179	Rp-126236	540	M	Triabin	*		Rp-454_asb-124239	0	952	540	686	97	79	76	1	1	FOR	1	13	0		36.4	0	0	0		0	0	0	0		0	0	0	13		0	2.2	0	13		0	2.1	0	13		0	1.6
RP-93505	178	Rp-93505	537	M	salivary platelet aggregation inhibitor 2	*		Rp-454_asb-107819	0	1027	537	633	99	85	27	1	1	FOR	1	24	0	Y	67.2	0	0	0		0	0	0	0		0	0	0	24		0	4	0	24		0	3.8	0	24		0	2.9
RP-103548	178	Rp-103548	537	M	lipocalin precursor	*		Rp-454_asb-110123	0	1065	537	646	100	83	28	1	1	FOR	1	13	0		36.4	0	0	0		0	0	0	0		0	0	0	13		0	2.2	0	13		0	2.1	0	13		0	1.6
RP-107685	178	Rp-107685	537	M	triabin-like lipocalin precursor	*		Rp-454_asb-111897	0	1065	537	645	100	83	25	1	1	FOR	1	12	0		33.6	0	0	0		0	0	0	0		0	0	0	12		0	2	0	12		0	1.9	0	12		0	1.4
RP-110180	178	Rp-110180	537	M	triabin-like lipocalin precursor	*		Rp-454_asb-113097	0	1025	537	910	99	59	320	1	1	FOR	1	51	0	Y	142.8	0	0	0		0	0	0	0		0	0	0	51	Y	0	8.5	0	51	Y	0	8.1	0	51	Y	0	6.1
RP-110182	177	Rp-110182	534	M	triabin-like lipocalin precursor	*		Rp-454_asb-113072	0	900	534	699	96	76	137	1	1	REV	1	11	0		30.8	0	0	0		0	0	0	0		0	0	0	11		0	1.8	0	11		0	1.7	0	11		0	1.3
RP-2948	176	Rp-2948	531	M	salivary protein MYS2 precursor	*		Rp-454_asb-4348	0	1045	531	1870	99	28	75	1	1	FOR	1	435	182	Y	6.7	0.8	30	76	Y	0.4	2.5	76	106		1.2	0.8	0	435	Y	0	72.5	0	435	Y	0	69	2	435	Y	0	17.5
RP-95212	175	Rp-95212	528	M	lipocalin AI-7 precursor	*		Rp-454_asb-34944	0	1017	529	641	99	83	21	1	1	FOR	1	17	0	Y	47.6	0	0	0		0	0	0	0		0	0	0	17		0	2.8	0	17		0	2.7	0	17		0	2
RP-19584	174	Rp-19584	525	M	lipocalin precursor	*		Rp-454_asb-34943	0	957	525	655	98	80	68	1	1	FOR	1	10	0		28	0	0	0		0	0	0	0		0	0	0	10		0	1.7	0	10		0	1.6	0	10		0	1.2
RP-121147	173	Rp-121147	517	M	procalin-like lipocalin 2 precursor - truncated at 3 prime			Rp-454_asb-122314	0	1025	517	522	100	99	3	1	1	FOR	1	3	0		8.4	0	0	0		0	0	0	0		0	0	0	3		0	0.5	0	3		0	0.5	0	3		0	0.4
RP-117946	168	RP-117946	507	M	salivary protein MYS precursor	*		Rp-454_asb-83789	0	936	508	670	99	76	90	1	1	REV	1	5	0		14	0	0	0		0	0	0	0		0	0	0	5		0	0.8	0	5		0	0.8	0	5		0	0.6
RP-3723	161	RP-3723	486	M	odorant-binding protein precursor	*		Rp-454_asb-1425	0	955	486	735	99	66	136	1	1	REV	1	15	102	Y	0.4	11.5	43	17	Y	2.5	0.4	42	60		1.2	0.8	0	15		0	2.5	0	15		0	2.4	0	15		0	1.8
RP-12496	159	Rp-12496	480	Q	odorant-binding protein RproOBP6 precursor - truncated at 5 prime	*		Rp-454_asb-86977	0	952	480	1233	100	39	298	1	1	FOR	1	161	0	Y	450.8	0	0	0		0	0	0	0		0	0	0	161	Y	0	26.8	0	161	Y	0	25.6	0	161	Y	0	19.4
RP-106355	157	Rp-106355	474	M	CAP2b/CAPA prepropeptide variant B	*		Rp-454_asb-112429	0	940	474	755	100	63	74	1	1	FOR	1	13	0		36.4	0	0	0		0	0	0	0		0	0	0	13		0	2.2	0	13		0	2.1	0	13		0	1.6
RP-95991	156	Rp-95991	471	M	triabin-like lipocalin precursor	*		Rp-454_asb-105450	0	839	471	858	97	55	292	1	1	FOR	1	20	0	Y	56	0	0	0		0	0	0	0		0	0	0	20		0	3.3	0	20		0	3.2	0	20		0	2.4
RP-121216	152	Rp-121216	459	M	lipocalin precursor	*		Rp-454_asb-117857	0	896	460	614	99	75	28	1	1	FOR	1	8	0		22.4	0	0	0		0	0	0	0		0	0	0	8		0	1.3	0	8		0	1.3	0	8		0	1
RP-112707	152	Rp-112707	459	M	lipocalin AI-7 precursor	*		Rp-454_asb-117858	0	896	460	710	99	65	61	1	1	FOR	1	23	0	Y	64.4	0	0	0		0	0	0	0		0	0	0	23		0	3.8	0	23		0	3.7	0	23		0	2.8
RP-19585	152	Rp-19585	459	M	Triabin	*		Rp-454_asb-34942	0	856	460	1481	98	31	31	1	1	FOR	1	105	19	Y	14.7	0.3	4	4		0.8	0.8	11	8		2.1	0.4	1	105	Y	0.1	8.8	0	105	Y	0	16.7	3	105	Y	0.2	3.2
RP-19468	153	Rp-19468	462	M	lipocalin precursor	*		Rp-454_asb-34945	0	837	458	646	98	71	158	1	1	REV	1	25	0	Y	70	0	0	0		0	0	0	0		0	0	0	25		0	4.2	0	25		0	4	0	25		0	3
RP-10034	149	RP-10034	450	M	odorant-binding protein precursor	*		Rp-454_asb-35852	0	876	450	752	99	60	58	1	1	FOR	1	133	14	Y	24.8	0.2	2	12	Y	0.2	4	0	14	Y	0	8	0	133	Y	0	22.2	0	133	Y	0	21.1	0	133	Y	0	16
RP-118521	150	Rp-118521	449	P	pallidipin-like lipocalin 2 precursor - fragment			Rp-454_asb-120598	0	803	449	454	97	99	4	1	1	REV	1	3	0		8.4	0	0	0		0	0	0	0		0	0	0	3		0	0.5	0	3		0	0.5	0	3		0	0.4
RP-136936	148	RP-136936	444	M	Nitrophorin - truncated at 3 prime			Rp-454_asb-87713	0	813	445	654	97	68	81	5	1	FOR	1	2	0		5.6	0	0	0		0	0	0	0		0	0	0	2		0	0.3	0	2		0	0.3	0	2		0	0.2
RP-151103	147	Rp-151103	440	L	pallidipin-like lipocalin 2 precursor - fragment			Rp-454_asb-144359	0	731	443	468	96	95	25	1	1	FOR	1	2	0		5.6	0	0	0		0	0	0	0		0	0	0	2		0	0.3	0	2		0	0.3	0	2		0	0.2
RP-93210	146	RP-93210	441	M	salivary protein MYS1 precursor	*		Rp-454_asb-103461	0	858	441	1980	99	22	57	1	1	FOR	1	123	0	Y	344.4	0	0	0		0	0	0	0		0	0	0	123	Y	0	20.5	0	123	Y	0	19.5	0	123	Y	0	14.8
RP-118872	146	Rp-118872	441	M	salivary protein MYS precursor	*		Rp-454_asb-117904	0	874	441	671	100	66	42	1	1	FOR	1	6	0		16.8	0	0	0		0	0	0	0		0	0	0	6		0	1	0	6		0	1	0	6		0	0.7
RP-20986	146	RP-20986	441	M	odorant-binding protein precursor	*		Rp-454_asb-18105	0	866	441	642	99	69	109	1	1	FOR	1	99	8	Y	30.8	0.1	3	1		1.6	0.3	4	4		1.4	0.5	0	99	Y	0	16.5	4	99	Y	0.3	3.1	1	99	Y	0.1	6
RP-20985	146	Rp-20985	441	M	odorant-binding protein precursor	*		Rp-454_asb-18107	0	874	441	2126	100	21	1568	1	1	REV	1	87	1	Y	121.8	0	1	0		1.1	0	0	1		0	0.6	0	87	Y	0	14.5	0	87	Y	0	13.8	0	87	Y	0	10.5
RP-108069	146	Rp-108069	441	L	nitrophorin 4B precursor - truncated at 5 prime	*		Rp-454_asb-113320	0	844	438	624	99	70	1	4	1	FOR	1	19	0	Y	53.2	0	0	0		0	0	0	0		0	0	0	19		0	3.2	0	19		0	3	0	19		0	2.3
RP-98945	159	Rp-98945	477	M	biogenic amine-binding protein - truncated at 3 prime			Rp-454_asb-107628	0	779	433	540	98	80	110	1	1	FOR	1	5	0		14	0	0	0		0	0	0	0		0	0	0	5		0	0.8	0	5		0	0.8	0	5		0	0.6
RP-12710	169	Rp-12710	510	M	Triabin	*		Rp-454_asb-23404	0	739	428	595	97	72	1	83	1	FOR	1	97	0	Y	271.6	0	0	0		0	0	0	0		0	0	0	97	Y	0	16.2	0	97	Y	0	15.4	0	97	Y	0	11.7
RP-101804	141	Rp-101804	423	M	lipocalin AI-6 precursor - truncated at 3 prime			Rp-454_asb-92457	0	753	424	703	97	60	71	1	1	FOR	1	6	0		16.8	0	0	0		0	0	0	0		0	0	0	6		0	1	0	6		0	1	1	6		1.2	0.4
RP-3602	139	Rp-3602	420	M	lysozyme-1	*		Rp-454_asb-1501	0	833	420	1026	100	41	314	1	1	REV	1	619	7966	Y	0.2	23.1	2630	1807	Y	1.5	0.7	3529	4437	Y	1.4	0.7	0	619	Y	0	103.2	1	619	Y	0	49.1	0	619	Y	0	74.6
RP-11533	143	Rp-11533	429	V	Nitrophorin - fragment			Rp-454_asb-24023	0	751	409	1100	98	37	355	24	1	FOR	1	7	1		9.8	0.2	0	0		0	0	1	0		1.7	0	0	7		0	1.2	0	7		0	1.1	0	7		0	0.8
RP-12667	134	Rp-12667	405	M	leptin receptor-like protein	*		Rp-454_asb-17707	0	789	406	991	99	41	453	1	1	FOR	1	59	64	Y	2.5	1.9	15	30	Y	0.5	1.9	19	45		0.7	1.3	2	59	Y	0.2	3.3	3	59		0.3	2.3	5	59		0.7	1.2
RP-6482	138	Rp-6482	417	M	lysozyme	*		Rp-454_asb-6655	0	783	403	899	99	45	175	1	1	FOR	1	320	830	Y	1.1	4.7	210	294	Y	0.7	1.4	326	504		1.1	0.9	134	320	Y	2.5	0.4	15	320	Y	0.3	3.2	12	320	Y	0.3	3
RP-162104	150	Rp-162104	450	M	triabin-like lipocalin 4 precursor - truncated at 3 prime			Rp-454_asb-112536	0	716	401	444	98	90	26	1	1	FOR	1	1	0		2.8	0	0	0		0	0	0	0		0	0	0	1		0	0.2	0	1		0	0.2	0	1		0	0.1
RP-205239	146	Rp-205239	441	Q	lipocalin precursor - truncated at 5 prime	*		Rp-454_asb-180292	0	714	396	413	97	96	1	47	1	FOR	1	1	0		2.8	0	0	0		0	0	0	0		0	0	0	1		0	0.2	0	1		0	0.2	0	1		0	0.1
RP-100898	173	Rp-100898	522	M	salivary platelet aggregation inhibitor 1	*		Rp-454_asb-108343	0	777	392	813	100	48	100	131	3	FOR	1	60	0	Y	168	0	0	0		0	0	0	0		0	0	0	60	Y	0	10	0	60	Y	0	9.5	0	60	Y	0	7.2
RP-110181	129	Rp-110181	390	G	triabin-like lipocalin precursor - truncated at 5 prime	*		Rp-454_asb-113098	0	662	390	450	96	87	3	1	1	FOR	1	2	0		5.6	0	0	0		0	0	0	0		0	0	0	2		0	0.3	0	2		0	0.3	0	2		0	0.2
RP-132483	130	Rp-132483	387	M	lipocalin AI-7 precursor - truncated at 3 prime			Rp-454_asb-130644	0	743	387	434	99	89	4	1	1	REV	1	4	0		11.2	0	0	0		0	0	0	0		0	0	0	4		0	0.7	0	4		0	0.6	0	4		0	0.5
RP-11280	128	RP-11280	387	M	heme-binding protein	*		Rp-454_asb-1414	0	735	387	656	98	59	151	1	1	FOR	1	31	10		7.9	0.6	3	1		1.6	0.3	6	4		2	0.3	512	31	Y	96.3	0	8	31		1.7	0.5	4	31		1	0.7
RP-11279	128	Rp-11279	387	M	heme-binding protein	*		Rp-454_asb-1418	0	751	387	672	99	58	137	1	1	FOR	1	267	42	Y	17.4	0.3	8	15		0.5	1.7	19	23		1.3	0.7	2270	267	Y	51	0	406	267	Y	10	0.1	56	267	Y	1.7	0.6
RP-12716	129	Rp-12716	387	M	lipocalin AI-5 precursor - truncated at 3 prime			Rp-454_asb-23409	0	735	387	652	98	59	252	1	1	REV	1	8	0		22.4	0	0	0		0	0	0	0		0	0	0	8		0	1.3	0	8		0	1.3	0	8		0	1
RP-137442	124	Rp-137442	375	M	orcoquinin precursor	*		Rp-454_asb-20339	0	735	375	559	99	67	156	1	1	REV	1	6	0		16.8	0	0	0		0	0	0	0		0	0	0	6		0	1	0	6		0	1	0	6		0	0.7
RP-1867	124	Rp-1867	375	M	defensin C	*		Rp-454_asb-4273	0	712	375	752	98	50	48	1	1	FOR	1	43	87	Y	1.4	3.6	31	26		1.2	0.8	30	57		0.9	1.1	0	43	Y	0	7.2	1	43	Y	0.2	3.4	0	43		0	5.2
RP-12711	128	Rp-12711	387	M	Triabin	*		Rp-454_asb-23410	1e-175	613	365	376	96	97	12	1	1	FOR	1	2	0		5.6	0	0	0		0	0	0	0		0	0	0	2		0	0.3	0	2		0	0.3	0	2		0	0.2
RP-3604	131	Rp-3604	396	M	lysozyme-1	*		Rp-454_asb-1502	0	652	360	501	98	72	144	37	1	REV	1	4	27	Y	0.4	9.7	8	5		1.4	0.6	14	13		1.7	0.5	0	4		0	0.7	0	4		0	0.6	0	4		0	0.5
RP-223387	115	Rp-223387	345	M	lipocalin precursor - truncated at 3 prime			Rp-454_asb-109508	1e-173	605	345	373	97	92	22	1	1	FOR	1	1	0		2.8	0	0	0		0	0	0	0		0	0	0	1		0	0.2	0	1		0	0.2	0	1		0	0.1
RP-112676	108	Rp-112676	327	E	pallidipin-like lipocalin 2 precursor - truncated at 5 prime	*		Rp-454_asb-116120	1e-169	593	327	363	97	90	30	1	1	FOR	1	10	0		28	0	0	0		0	0	0	0		0	0	0	10		0	1.7	0	10		0	1.6	0	10		0	1.2
RP-12712	106	Rp-12712	321	M	procalin-like lipocalin precursor	*		Rp-454_asb-23406	1e-177	618	320	651	99	49	22	1	1	FOR	1	93	0	Y	260.4	0	0	0		0	0	0	0		0	0	0	93	Y	0	15.5	0	93	Y	0	14.8	0	93	Y	0	11.2
RP-107686	105	Rp-107686	318	M	procalin-like lipocalin 2 precursor	*		Rp-454_asb-111569	1e-157	553	317	347	97	91	31	1	1	FOR	1	7	0		19.6	0	0	0		0	0	0	0		0	0	0	7		0	1.2	0	7		0	1.1	0	7		0	0.8
RP-12705	107	Rp-12705	324	M	procalin-like lipocalin 1 precursor	*		Rp-454_asb-23405	1e-161	567	298	756	98	39	22	1	1	FOR	1	206	0	Y	576.8	0	0	0		0	0	0	0		0	0	0	206	Y	0	34.3	0	206	Y	0	32.7	0	206	Y	0	24.8
RP-26261	98	Rp-26261	297	M	prolixin antimicrobial peptide	*		Rp-454_asb-26240	1e-168	589	297	523	100	57	68	1	1	FOR	1	6	0		16.8	0	0	0		0	0	0	0		0	0	19	6		16.3	0.1	2	6		1.9	0.3	1	6		1.2	0.4
RP-5564	94	Rp-5564	285	M	defensin A	*		Rp-454_asb-10200	1e-156	549	285	683	99	42	178	1	1	FOR	1	8	3		5.6	0.6	0	2		0	2	1	2		0.6	0.6	23	8		15.4	0.1	13	8		9.6	0.1	0	8		0	1
RP-5565	94	Rp-5565	285	M	defensin A	*		Rp-454_asb-11935	1e-161	565	285	488	100	58	65	1	1	FOR	1	11	11		2.6	1.7	0	2		0	2	9	2		5.1	0.1	9	11		4.5	0.2	0	11		0	1.7	0	11		0	1.3
RP-122462	95	Rp-122462	285	M	lipocalin precursor - truncated at 3 prime			Rp-454_asb-124012	1e-161	565	285	418	100	68	24	1	1	FOR	1	7	0		19.6	0	0	0		0	0	0	0		0	0	0	7		0	1.2	0	7		0	1.1	0	7		0	0.8
RP-19609	94	Rp-19609	285	M	defensin C	*		Rp-454_asb-17389	1e-161	565	285	499	100	57	60	1	1	FOR	1	70	40		4.8	1	21	8	Y	2.5	0.4	11	29		0.6	1.4	0	70	Y	0	11.7	0	70	Y	0	11.1	0	70	Y	0	8.4
RP-12696	94	Rp-12696	285	M	defensin	*		Rp-454_asb-4421	1e-158	557	285	559	99	51	119	1	1	FOR	1	133	641	Y	0.6	8.6	87	232	Y	0.4	2.6	322	319	Y	1.7	0.6	2248	133	Y	101	0	1498	133	Y	74	0	21	133		1.3	0.7
RP-4918	89	RP-4918	270	M	Acyl-CoA-binding protein	*		Rp-454_asb-7801	1e-152	535	270	939	100	29	402	1	1	FOR	1	50	53	Y	2.6	1.9	10	27	Y	0.4	2.5	16	37		0.7	1.3	1	50	Y	0.1	4.2	0	50	Y	0	7.9	1	50	Y	0.2	3
RP-12697	104	RP-12697	315	M	defensin A	*		Rp-454_asb-4227	1e-143	505	259	468	99	55	76	1	2	FOR	1	0	1		0	1.8	0	0		0	0	1	0		1.7	0	2	0		12	0	0	0		0	0	0	0		0	0
RP-23457	94	Rp-23457	285	M	defensin	*		Rp-454_asb-13946	1e-130	464	234	1135	100	21	68	1	3	FOR	1	133	16	Y	21.9	0.2	3	6		0.5	1.5	7	9		1.2	0.6	71	133	Y	3.2	0.3	8	133	Y	0.4	2.3	1	133	Y	0.1	8
RP-15874	204	Rp-15874	615	M	Mitotic spindle checkpoint protein	*		Rp-454_asb-24728	0	1219	615	1533	100	40	242	1	1	FOR	1	12	5		5.6	0.7	1	4		0.2	2	0	5		0	2.9	0	12		0	2	0	12		0	1.9	0	12		0	1.4
RP-12395	403	RP-12395	1212	M	Alanyl-tRNA synthetase domain-containing protein 1	*		Rp-454_asb-32444	0	2375	1212	1485	99	82	105	1	1	FOR	1	32	16		5.3	0.9	4	9		0.4	1.8	3	13		0.4	1.9	0	32		0	5.3	0	32		0	5.1	2	32		0.5	1.3
RP-16754	284	Rp-16754	855	M	Exosome complex exonuclease RRP42	*		Rp-454_asb-29207	0	1671	855	1550	99	55	249	1	1	FOR	1	46	18		6.8	0.7	2	4		0.4	1.3	12	6	Y	2.9	0.3	0	46	Y	0	7.7	0	46	Y	0	7.3	0	46		0	5.5
RP-12962	282	Rp-12962	849	M	NAD-dependent deacetylase sirtuin-5	*		Rp-454_asb-1759	0	1683	849	1395	100	61	267	1	1	FOR	1	22	92	Y	0.7	7.2	53	19	Y	2.8	0.4	20	72	Y	0.5	2	0	22		0	3.7	0	22		0	3.5	4	22		1.4	0.5
RP-8845	172	Rp-8845	519	I	Peptidyl-tRNA hydrolase 2, mitochondrial precursor - truncated at 5 prime	*		Rp-454_asb-16439	0	1005	519	1862	99	28	426	1	1	FOR	1	30	35	Y	2.3	2	16	14		1.1	0.8	5	30	Y	0.3	2.9	2	30		0.4	1.7	3	30		0.6	1.2	11	30		2.9	0.3
RP-9509	143	RP-9509	432	M	6-pyruvoyl tetrahydrobiopterin synthase	*		Rp-454_asb-7963	0	856	432	1855	100	23	1276	1	1	REV	1	500	590	Y	2.4	2.1	130	175	Y	0.8	1.3	285	305	Y	1.6	0.6	2	500	Y	0	27.8	2	500	Y	0	26.5	1	500	Y	0	30.1
RP-141765	76	RP-141765	231	M	60S ribosomal protein L37	*		Rp-454_asb-137011	1e-124	444	232	389	99	60	38	1	1	FOR	1	1	0		2.8	0	0	0		0	0	0	0		0	0	0	1		0	0.2	0	1		0	0.2	0	1		0	0.1
RP-64446	170	Rp-64446	513	M	pacifastin-related serine protease inhibitor precursor	*		Rp-454_asb-31357	0	918	513	723	98	71	95	1	1	FOR	1	12	0		33.6	0	0	0		0	0	0	0		0	0	1	12		0.5	1	0	12		0	1.9	0	12		0	1.4
RP-7417	390	RP-7417	1173	M	Aspartyl protease	*		Rp-454_asb-3071	0	2309	1173	2349	99	50	48	1	1	FOR	1	17	93	Y	0.5	9.3	58	17	Y	3.4	0.3	18	75	Y	0.4	2.3	0	17		0	2.8	133	17	Y	48.9	0	0	17		0	2
RP-14889	278	RP-14889	837	F	Ubiquitin fusion degradation protein UFD1 - truncated at 5 prime	*		Rp-454_asb-18731	0	1659	837	1751	100	48	674	1	1	FOR	1	41	15		7.2	0.6	4	3		1.1	0.6	8	7		1.7	0.4	0	41	Y	0	6.8	0	41	Y	0	6.5	0	41		0	4.9
RP-4156	128	Rp-4156	387	M	Histone 2A	*		Rp-454_asb-12163	0	767	387	1029	100	38	179	1	1	FOR	1	617	46	Y	36.8	0.1	10	29	Y	0.4	2.6	7	39	Y	0.3	2.8	0	617	Y	0	102.8	0	617	Y	0	97.9	5	617	Y	0.1	12.4
RP-134489	99	RP-134489	300	M	hypothetical protein from bacterial contaminant	*		Rp-454_asb-132225	1e-165	579	300	415	99	72	14	1	1	REV	1	1	0		2.8	0	0	0		0	0	0	0		0	0	0	1		0	0.2	0	1		0	0.2	0	1		0	0.1
RP-849	83	Rp-849	252	M	Mitochondrial F1F0-ATP synthase, subunit e	*		Rp-454_asb-7492	1e-141	500	252	536	100	47	92	1	1	FOR	1	8	6		3.2	1.2	3	1		1.6	0.3	2	4		0.7	0.8	4	8		2.7	0.3	5	8		3.7	0.2	36	8		33.1	0
RP-5007	398	RP-5007	1197	M	Aspartyl protease	*		Rp-454_asb-11205	0	2302	1197	1660	99	72	424	1	1	REV	1	22	38	Y	1.6	3	15	18		0.8	1.1	5	33	Y	0.3	3.2	0	22		0	3.7	0	22		0	3.5	0	22		0	2.7
RP-102571	289	Rp-102571	870	M	Defense-related protein containing SCP domain	*		Rp-454_asb-100954	0	1669	870	1020	99	85	43	1	1	FOR	1	10	0		28	0	0	0		0	0	0	0		0	0	0	10		0	1.7	0	10		0	1.6	0	10		0	1.2
RP-10093	83	Rp-10093	252	M	ribosomal protein S21e	*		Rp-454_asb-10782	1e-141	500	252	624	100	40	142	1	1	FOR	1	94	12	Y	20.2	0.2	5	3		1.3	0.5	4	8		0.8	0.9	13	94		0.8	1.1	6	94	Y	0.4	2.1	43	94	Y	3.7	0.3
RP-112815	69	RP-112815	210	M	defensin	*		Rp-454_asb-119508	1e-114	408	210	313	99	67	56	1	1	REV	1	2	0		5.6	0	0	0		0	0	0	0		0	0	0	2		0	0.3	0	2		0	0.3	1	2		2.8	0.1
RP-3340	322	Rp-3340	969	Q	casein kinase II alpha subunit - truncated at 5 prime	*		Rp-454_asb-4207	0	1921	969	1480	100	65	122	1	1	FOR	1	27	21		3.4	1.4	3	16	Y	0.2	4	2	19	Y	0.2	3.6	0	27		0	4.5	0	27		0	4.3	2	27		0.6	1.1
RP-16698	651	RP-16698	1956	M	sec1 family domain containing 2	*		Rp-454_asb-10088	0	2591	1355	1669	99	81	8	605	1	FOR	1	18	5		8.4	0.5	2	1		1.1	0.3	2	3		0.9	0.6	0	18		0	3	0	18		0	2.9	0	18		0	2.2
RP-4091	446	Rp-4091	1341	M	Beta tubulin	*		Rp-454_asb-5581	0	2658	1341	2444	100	55	215	1	1	FOR	1	172	92		5.2	1	26	39		0.7	1.4	27	65		0.7	1.3	3	172	Y	0.1	7.2	2	172	Y	0.1	9.1	7	172	Y	0.3	2.6
RP-56185	431	RP-56185	1296	M	tubulin, alpha 2 isoform 2	*		Rp-454_asb-27955	0	2537	1296	1719	99	75	337	1	1	FOR	1	13	6		5.2	0.8	5	0		5.3	0	1	5		0.3	1.4	0	13		0	2.2	0	13		0	2.1	0	13		0	1.6
RP-30168	422	RP-30168	1266	D	endonuclease-reverse transcriptase - fragment			Rp-454_asb-6005	0	2486	1266	1695	99	75	5	1	1	FOR	1	1	34	Y	0.1	30.6	31	1	Y	16.3	0	2	32	Y	0.1	6.1	0	1		0	0.2	0	1		0	0.2	0	1		0	0.1
RP-13959	384	Rp-13959	1155	W	Branched chain alpha-keto acid dehydrogenase complex, alpha subunit - truncated at 5 prime	*		Rp-454_asb-15964	0	2250	1157	1499	99	77	179	1	1	FOR	1	42	115	Y	1	4.8	37	48		0.8	1.3	30	85	Y	0.6	1.6	0	42	Y	0	7	0	42	Y	0	6.7	2	42		0.4	1.7
RP-7636	294	RP-7636	885	M	Predicted GTPase	*		Rp-454_asb-36272	0	1715	885	1568	99	56	482	1	1	FOR	1	67	5	Y	31.3	0.1	2	2		0.7	0.7	1	4		0.3	1.1	0	67	Y	0	11.2	0	67	Y	0	10.6	0	67	Y	0	8.1
[truncated: 624 more rows]
[truncated: 88 more columns]

## Sheet: Peritrophins
Protein link	Seq size	CDS Link	CDS size	First codon	Stop codon?	Best match to WB-GUT-ASB database	E value	Score	Extent of match	Length of best match	% identity	% Coverage	First residue of match	First residue of sequence	Number of segments	Orientation	Seq name number	WB-GUT-ASB database number	WB	Digestive	Significant?	WB/Dig+1	Dig/WB+1	AM	PM	Significant?	AM/PM+1	Inverse	Rec	AM+PM	Significant?	Rec/(AM+PM+1)	Inverse	FB	WB	Significant?	FB/WB+1	Inverse	MT	WB	Significant?	MT/WB+1	Inverse	OV	WB	Significant?	OV/WB+1	Inverse	TE
[truncated: 55 more rows]
[truncated: 76 more columns]

[truncated: 11 more sheets: Mucins, Carb digest., Proteases, Lipid dig., Immune, Prot. inhibitors, Transprt., Lipocalins, OBP, Detox, Other]
