# Supplementary material for: An Insight into the Transcriptome of the Digestive Tract of the Bloodsucking Bug, Rhodnius prolixus
Source: PLoS Negl Trop Dis. 2014 Jan 9;8(1):e2594. doi: 10.1371/journal.pntd.0002594 (PMC3886914; doi:10.1371/journal.pntd.0002594)
Supplement: Supporting Information S3 — Hyperlinked spreadsheet with deducted coding sequences and details of the proteomic match. (XLSX) [file pntd.0002594.s004.xlsx]

## Sheet: Sheet1
Protein link	Description	Seq size	CDS Link	CDS size	First codon	Stop codon?	Description	Best match to Supercontigs 1.0	% identity	Best match to Rp transcripts v1.1	E value	% identity	% Coverage	Best match to Assembly	E value	Score	Extent of match	Length of best match	% identity	% Coverage	First residue of match	First residue of sequence	Number of segments	Orientation	Satisfied 95% id on length 100	WB	Digestive	Significant?	WB/Dig+1	Inverse	AM	PM	Significant?	AM/PM+1	Inverse	Rec	AM+PM	Significant?	Rec/(AM+PM+1)	Inverse	FB	WB	Significant?	FB/WB+1	Inverse	MT	WB	Significant?	MT/WB+1
RP-1468	troponin Ib	205	Rp-1468	618	M	*	troponin Ib	GL557314	100	RPRC004533-RA	7e-65	100	93	Asb-3556	0	1209	618	1017	99	61	286	1	1	FOR	1	133	50	Y	7.3	0.7	14	14		1	0.9	22	28		1.3	0.7	0	133	Y	0	22.2	1	133	Y	0
RP-9962	Myosin class II heavy chain - truncated at 5 prime	1409	RP-9962	4230	K	*	Myosin class II heavy chain - truncated at 5 prime	GL562913	100	RPRC012274-RA	0	99	65	Asb-18075	0	7795	3940	5183	99	76	720	1	2	FOR	1	239	86	Y	7.7	0.6	7	28	Y	0.3	3.5	51	35	Y	2.4	0.4	0	239	Y	0	39.8	0	239	Y	0
RP-10891	actin 5C, isoform B - truncated at 3 prime	353	Rp-10891	1058	M		actin 5C, isoform B - truncated at 3 prime	GL562900	99.86	RPRC009875-RA	0	99	87	Asb-9757	0	1877	947	1257	100	75	294	1	1	FOR	1	85	68	Y	3.4	1.4	25	31		0.8	1.2	12	56	Y	0.4	2.5	2	85	Y	0.1	4.7	2	85	Y	0.2
RP-10861	actin	376	Rp-10861	1131	M	*	actin	GL562900	99.87	RPRC009875-RA	0	99	92	Asb-9758	0	1923	1002	1089	99	92	90	130	1	REV	1	35	9	Y	9.8	0.5	4	2		1.4	0.4	3	6		0.7	0.9	0	35		0	5.8	1	35		0.2
RP-1859	actin	376	Rp-1859	1131	M	*	actin	GL555756	100	RPRC004370-RA	0	100	97	Asb-575	0	2234	1131	2973	99	38	27	1	1	FOR	1	1124	559	Y	5.6	0.9	192	147		1.4	0.8	220	339		1.1	0.9	7	1124	Y	0	23.4	7	1124	Y	0
RP-18021	Calponin	169	Rp-18021	510	M	*	Calponin	GL555504	100	RPRC004740-RA	0	100	86	Asb-37334	0	1003	510	1446	99	35	130	1	1	FOR	1	23	29	Y	2.1	2.2	1	9		0.1	4.5	19	10	Y	2.9	0.3	0	23		0	3.8	0	23		0
RP-1145	alpha-tubulin isoform 1	450	Rp-1145	1353	M	*	alpha-tubulin isoform 1	GL562849	80.41	RPRC008372-RA	0	99	86	Asb-7664	0	2674	1353	2020	99	67	122	1	1	FOR	1	196	72	Y	7.5	0.7	6	25	Y	0.2	3.6	41	31	Y	2.2	0.4	0	196	Y	0	32.7	1	196	Y	0
RP-37586	Tubulin alpha-1 chain	449	Rp-37586	1350	M	*	Tubulin alpha-1 chain	GL563063	100	RPRC014377-RA	0	100	90	Asb-55038	0	2660	1350	1782	99	76	292	1	1	REV	1	122	1	Y	170.8	0	0	1		0	1	0	1		0	0.6	0	122	Y	0	20.3	0	122	Y	0
RP-6906	tubulin alpha-1 chain	450	Rp-6906	1353	M	*	tubulin alpha-1 chain	GL562849	81.71	RPRC010283-RA	0	100	84	Asb-12421	0	2611	1353	1749	99	77	106	1	1	FOR	1	140	201	Y	1.9	2.6	58	61		1	1	82	119		1.2	0.8	2	140	Y	0.1	7.8	0	140	Y	0
RP-4261	Tubulin alpha-1 chain	450	RP-4261	1353	M	*	Tubulin alpha-1 chain	GL562849	100	RPRC003672-RA	0	100	95	Asb-19004	0	1911	988	1592	99	62	3	367	1	FOR	1	48	8	Y	14.9	0.3	2	1		1.1	0.3	5	3		2.1	0.3	1	48	Y	0.1	4	5	48		0.7
RP-11539	Actin filament-coating protein tropomyosin - truncated at 5 prime	386	RP-11539	1161	S	*	Actin filament-coating protein tropomyosin - truncated at 5 prime	GL554393	100	RPRC002768-RA	1e-161	100	75	Asb-6512	0	1411	720	1070	99	67	203	1	1	FOR	1	12	14		2.2	1.9	9	4		1.9	0.4	1	13	Y	0.1	3.7	0	12		0	2	0	12		0
RP-7835	radixin	581	RP-7835	1746	M	*	radixin	GL562727	100	RPRC004089-RA	0	98	89	Asb-2301	0	3453	1746	3418	99	51	247	1	1	FOR	1	233	120		5.4	0.9	48	41		1.2	0.8	31	89	Y	0.6	1.6	0	233	Y	0	38.8	0	233	Y	0
RP-11537	Tropomyosin 1 isoform A	284	Rp-11537	855	M	*	Tropomyosin 1 isoform A	GL554393	100	RPRC002756-RA	0	100	97	Asb-6513	0	1695	855	1133	100	75	191	1	1	FOR	1	44	2	Y	41.1	0.1	0	0		0	0	2	0		3.4	0	0	44	Y	0	7.3	0	44	Y	0
RP-4753	troponin isoform 3, TpnT3	379	Rp-4753	1140	M	*	troponin isoform 3, TpnT3	GL547357	100	RPRC002441-RA	0	98	91	Asb-22288	0	2260	1140	1563	100	73	106	1	1	FOR	1	121	107	Y	3.1	1.6	7	24	Y	0.3	3	76	31	Y	4	0.2	0	121	Y	0	20.2	0	121	Y	0
RP-4909	calponin	184	Rp-4909	555	M	*	calponin	GL563041	100	RPRC014181-RA	0	100	95	Asb-18989	0	1076	555	922	99	60	59	1	1	FOR	1	140	97		4	1.2	29	40		0.7	1.3	28	69		0.7	1.4	1	140	Y	0	11.7	1	140	Y	0
RP-18812	actin-depolymerizing factor 1 - truncated at 3 prime	148	RP-18812	444	M		actin-depolymerizing factor 1 - truncated at 3 prime	GL562846	100					Asb-7376	0	864	444	717	99	62	248	1	1	FOR	1	100	8	Y	31.1	0.1	5	3		1.3	0.5	0	8		0	4.6	1	100	Y	0.1	8.3	1	100	Y	0.1
RP-12899	tropomyosin 1	284	Rp-12899	855	M	*	tropomyosin 1	GL562778	100	RPRC008622-RA	0	100	85	Asb-18033	0	1695	855	1251	100	68	93	1	1	FOR	1	81	19	Y	11.3	0.4	0	0		0	0	19	0	Y	32.3	0	0	81	Y	0	13.5	1	81	Y	0.1
RP-9964	muscle myosin heavy chain isoform 1 - fragment	432	Rp-9964	1293	K		muscle myosin heavy chain isoform 1 - fragment	GL562913	99.55	RPRC012274-RA	0	99	92	Asb-18065	0	1314	707	1331	99	53	223	1	1	FOR	1	14	3		9.8	0.4	1	0		1.1	0	2	1		1.7	0.2	0	14		0	2.3	0	14		0
RP-2058	Myosin class II heavy chain - truncated at 5 prime	374	RP-2058	1125	E	*	Myosin class II heavy chain - truncated at 5 prime	GL562944	100	RPRC012167-RA	0	100	31	Asb-1283	0	2206	1125	3070	99	37	1476	1	1	FOR	1	500	656	Y	2.1	2.4	203	257	Y	0.8	1.3	196	460	Y	0.7	1.3	6	500	Y	0.1	11.9	3	500	Y	0
RP-104041	Alpha-tubulin	464	RP-104041	1395	M	*	Alpha-tubulin	GL563176	100	RPRC013027-RA	0	98	95	Asb-81323	0	2718	1395	1662	99	84	144	1	1	FOR	1	43	0	Y	120.4	0	0	0		0	0	0	0		0	0	0	43	Y	0	7.2	0	43	Y	0
RP-100160	TuBulin, Alpha family member (tba-1)	449	Rp-100160	1350	M	*	TuBulin, Alpha family member (tba-1)	GL562872	100	RPRC010698-RA	0	100	100	Asb-88785	0	2607	1351	1601	99	84	111	1	1	FOR	1	88	0	Y	246.4	0	0	0		0	0	0	0		0	0	0	88	Y	0	14.7	0	88	Y	0
RP-4762	Spectrin alpha chain - truncated at 5 prime	633	RP-4762	1902	N	*	Spectrin alpha chain - truncated at 5 prime	GL562693	100	RPRC006053-RA	0	100	24	Asb-866	0	2175	1101	1489	99	74	1	1	1	FOR	1	14	14		2.6	1.7	9	2	Y	3.2	0.2	3	11		0.4	1.6	0	14		0	2.3	0	14		0
RP-4091	Beta tubulin	446	Rp-4091	1341	M	*	Beta tubulin	GL562917	100	RPRC011694-RA	0	99	100	Asb-5581	0	2658	1341	2444	100	55	215	1	1	FOR	1	172	92		5.2	1	26	39		0.7	1.4	27	65		0.7	1.3	3	172	Y	0.1	7.2	2	172	Y	0.1
RP-93995	beta-tubulin	415	RP-93995	1248	M	*	beta-tubulin	GL562917	78.36	RPRC003842-RA	0	100	95	Asb-1356	0	1988	1011	2201	99	46	80	1	2	FOR	1	82	0	Y	229.6	0	0	0		0	0	0	0		0	0	0	82	Y	0	13.7	0	82	Y	0
RP-5938	myofilin isoform a	281	RP-5938	846	M	*	myofilin isoform a	GL563009	100	RPRC013083-RA	0	100	85	Asb-7929	0	1053	543	543	99	100	1	147	1	FOR	1	9	0		25.2	0	0	0		0	0	0	0		0	0	0	9		0	1.5	0	9		0
RP-7904	beta1-tubulin - truncated at 5 prime	431	Rp-7904	1296	F	*	beta1-tubulin - truncated at 5 prime	GL562917	77.2	RPRC007667-RA	0	82	80	Asb-13020	0	2524	1293	1835	99	70	311	1	1	FOR	1	77	96	Y	2.2	2.2	35	30		1.2	0.8	31	65		0.8	1.2	0	77	Y	0	12.8	0	77	Y	0
RP-4590	beta-1 tubulin	447	Rp-4590	1344	M	*	beta-1 tubulin	GL562917	80.17	RPRC004762-RA	0	100	93	Asb-4809	0	2664	1344	2211	100	61	757	1	1	REV	1	127	172	Y	2.1	2.4	52	61		0.9	1.2	59	113		0.9	1.1	0	127	Y	0	21.2	2	127	Y	0.1
RP-5019	beta1-tubulin	447	Rp-5019	1344	M	*	beta1-tubulin	GL562917	82.13	RPRC007667-RA	0	99	97	Asb-7265	0	2664	1344	1882	100	71	123	1	1	FOR	1	100	157	Y	1.8	2.8	42	40		1.1	0.9	75	82	Y	1.5	0.6	0	100	Y	0	16.7	0	100	Y	0
RP-10302	short chain dehydrogenase	332	RP-10302	999	M	*	short chain dehydrogenase	GL562984	100	RPRC004838-RA	0	98	94	Asb-13684	0	1949	999	2153	99	46	700	1	1	REV	1	73	80	Y	2.5	1.9	16	38	Y	0.4	2.2	26	54		0.8	1.1	3	73	Y	0.2	3	0	73	Y	0
RP-4940	Glutathione S-transferase	217	Rp-4940	654	M	*	Glutathione S-transferase	GL562762	100	RPRC014626-RA	0	100	94	Asb-2192	0	1296	654	1204	100	54	315	1	1	FOR	1	48	75	Y	1.8	2.8	36	18	Y	2	0.5	21	54		0.6	1.4	0	48	Y	0	8	1	48	Y	0.1
RP-10298	Glutathione S-transferase - truncated at 5 prime	157	RP-10298	474	P	*	Glutathione S-transferase - truncated at 5 prime	GL563049	100	RPRC015269-RA	0	100	54	Asb-5533	0	908	474	1126	99	42	491	1	1	FOR	1	150	147	Y	2.8	1.8	51	45		1.2	0.9	51	96		0.9	1.1	0	150	Y	0	25	18	150		0.8
RP-10873	glutathione S-transferase	215	Rp-10873	648	M	*	glutathione S-transferase							Asb-11959	0	1277	648	1003	99	65	221	1	1	REV	1	124	150	Y	2.3	2.2	53	52		1.1	1	45	105		0.7	1.3	0	124	Y	0	20.7	2	124	Y	0.1
RP-22910	Sulfotransferase	337	RP-22910	1014	M	*	Sulfotransferase	GL562922	100	RPRC015437-RA	0	99	88	Asb-14011	0	1970	1014	1216	99	83	30	1	1	FOR	1	38	7	Y	13.3	0.3	0	4		0	4	3	4		1	0.6	0	38	Y	0	6.3	0	38		0
RP-25906	Sulfotransferase	336	RP-25906	1011	M	*	Sulfotransferase	GL562922	100	RPRC015436-RA	0	99	97	Asb-14010	0	1980	1011	1340	99	75	69	1	1	FOR	1	44	21		5.6	0.8	16	3	Y	4.2	0.2	2	19	Y	0.2	3.6	0	44	Y	0	7.3	0	44	Y	0
RP-8544	Glutathione S-transferase	201	RP-8544	606	M	*	Glutathione S-transferase	GL562967	100	RPRC007353-RA	0	100	99	Asb-15714	0	1162	606	1199	99	51	399	1	1	FOR	1	109	34	Y	8.7	0.6	12	10		1.1	0.8	12	22		0.9	1	3	109	Y	0.2	4.5	1	109	Y	0.1
RP-32848	Glutathione S-transferase	203	RP-32848	612	M	*	Glutathione S-transferase	GL563122	100	RPRC011128-RA	0	98	87	Asb-51706	0	1197	612	1021	99	60	312	1	1	REV	1	5	6		2	1.8	0	4		0	4	2	4		0.7	0.8	0	5		0	0.8	0	5		0
RP-6845	Aspartyl protease - truncated at 5 prime	182	RP-6845	549	F	*	Aspartyl protease - truncated at 5 prime	GL566444	99.34	RPRC015076-RA	0	99	45	Asb-4360	0	1049	541	966	99	56	311	1	1	FOR	1	5	18	Y	0.7	5.4	11	3	Y	2.9	0.3	4	14		0.5	1.6	0	5		0	0.8	0	5		0
RP-6848	Aspartyl protease - truncated at 5 prime	367	Rp-6848	1104	I	*	Aspartyl protease - truncated at 5 prime	GL546089	99.5	RPRC015079-RA	0	97	89	Asb-4359	0	2030	1104	1586	98	70	266	1	1	REV	1	53	232	Y	0.6	7.7	100	51	Y	2	0.5	81	151		0.9	1.1	0	53	Y	0	8.8	0	53	Y	0
RP-1760	Aspartyl protease	394	Rp-1760	1185	M	*	Aspartyl protease	GL562693	100	RPRC006028-RA	0	99	95	Asb-2648	0	2317	1185	2615	99	45	66	1	1	FOR	1	97	394	Y	0.7	7.2	108	182	Y	0.6	1.7	104	290	Y	0.6	1.6	1	97	Y	0.1	8.1	2	97	Y	0.1
RP-2246	cathepsin L-like cysteine proteinase	328	RP-2246	987	M	*	cathepsin L-like cysteine proteinase	GL563149	100	RPRC015289-RA	0	100	96	Asb-23358	0	1933	987	1170	99	84	43	1	1	FOR	1	182	357	Y	1.4	3.5	0	241	Y	0	241	116	241		0.8	1.2	0	182	Y	0	30.3	0	182	Y	0
RP-1305	cathepsin L-like proteinase	330	RP-1305	993	M	*	cathepsin L-like proteinase	GL563149	100	RPRC000205-RA	0	98	100	Asb-18450	0	1873	993	1270	98	78	168	1	1	FOR	1	97	761	Y	0.4	14	0	707	Y	0	707	54	707	Y	0.1	7.4	0	97	Y	0	16.2	0	97	Y	0
RP-2312	cathepsin B-like proteinase	331	Rp-2312	996	M	*	cathepsin B-like proteinase	GL563097	100	RPRC005321-RA	0	99	95	Asb-19866	0	1802	996	1210	98	82	189	1	1	REV	1	18	38	Y	1.3	3.6	0	24	Y	0	24	14	24		1	0.9	0	18		0	3	0	18		0
RP-2313	cathepsin B-like proteinase	331	Rp-2313	996	M	*	cathepsin B-like proteinase	GL555507	100	RPRC002593-RA	0	100	97	Asb-19864	0	1951	996	1319	99	76	71	1	1	FOR	1	123	777	Y	0.4	11.3	1	739	Y	0	369.5	37	740	Y	0.1	11.2	0	123	Y	0	20.5	0	123	Y	0
RP-3613	Aminopeptidase N	965	RP-3613	2898	M	*	Aminopeptidase N	GL562427	100	RPRC002594-RA	0	100	100	Asb-2630	0	4688	2369	3135	99	76	1	530	1	FOR	1	60	156	Y	1.1	4.6	59	66		0.9	1.1	31	125	Y	0.4	2.2	0	60	Y	0	10	0	60	Y	0
RP-6850	aspartyl protease	390	Rp-6850	1173	M	*	aspartyl protease	GL546089	100	RPRC015079-RA	0	100	95	Asb-4222	0	2325	1173	1356	100	87	25	1	1	FOR	1	28	143	Y	0.5	8.9	60	27	Y	2.3	0.4	56	87		1.1	0.9	0	28		0	4.7	0	28		0
RP-6846	aspartyl protease	401	Rp-6846	1206	M	*	aspartyl protease	GL546089	99	RPRC015076-RA	0	97	99	Asb-4221	0	2325	1193	1376	99	87	14	1	1	FOR	1	14	89	Y	0.4	10.7	46	22	Y	2.1	0.5	21	68	Y	0.5	1.8	0	14		0	2.3	0	14		0
RP-1304	cathepsine L-like cysteine protease	330	Rp-1304	993	M	*	cathepsine L-like cysteine protease	GL563149	100	RPRC000205-RA	0	96	100	Asb-18448	0	1921	993	1193	99	83	138	1	1	FOR	1	52	265	Y	0.5	9	0	238	Y	0	238	27	238	Y	0.2	4.9	0	52	Y	0	8.7	1	52	Y	0.1
RP-10924	Papain family cysteine protease - fragment	403	Rp-10924	1209	Y		Papain family cysteine protease - fragment	GL562951	100	RPRC013182-RA	0	100	91	Asb-1161	0	2093	1072	1763	99	61	1	138	1	FOR	1	70	61	Y	3.2	1.5	19	15		1.2	0.8	27	34		1.3	0.7	1	70	Y	0.1	5.8	2	70	Y	0.2
RP-3792	Alpha-amylase	573	RP-3792	1722	M	*	Alpha-amylase	GL562711	100	RPRC013046-RA	0	100	100	Asb-1345	0	3384	1725	2749	99	63	45	1	1	FOR	1	78	85	Y	2.5	1.9	22	54	Y	0.4	2.3	9	76	Y	0.2	4.4	0	78	Y	0	13	0	78	Y	0
RP-8390	Alpha-amylase - truncated at 5 prime	390	RP-8390	1173	N	*	Alpha-amylase - truncated at 5 prime	GL562711	100	RPRC012963-RA	0	98	67	Asb-10916	0	2192	1178	2874	98	41	568	1	1	FOR	1	183	274	Y	1.9	2.7	90	151	Y	0.6	1.7	33	241	Y	0.2	4.1	0	183	Y	0	30.5	0	183	Y	0
RP-9314	Annexin	321	RP-9314	966	M	*	Annexin	GL563037	100	RPRC013832-RA	0	100	88	Asb-7772	0	1883	966	2100	99	46	317	1	1	FOR	1	158	115	Y	3.8	1.3	54	29	Y	1.9	0.5	32	83		0.6	1.4	0	158	Y	0	26.3	0	158	Y	0
RP-18446	Collagens (type IV and type XIII) - fragment	455	RP-18446	1365	G		Collagens (type IV and type XIII) - fragment	GL563168	100	RPRC014175-RA	0	98	26	Asb-44211	0	2682	1365	1975	99	69	3	1	1	FOR	1	134	8	Y	41.7	0.1	0	8		0	8	0	8		0	4.6	1	134	Y	0	11.2	0	134	Y	0
RP-5333	Fibrillins	283	Rp-5333	852	M	*	Fibrillins	GL563016	100	RPRC014881-RA	0	100	96	Asb-33401	0	1689	852	1236	100	69	134	1	1	FOR	1	69	49		3.9	1.3	2	25	Y	0.1	8.3	22	27		1.3	0.7	0	69	Y	0	11.5	0	69	Y	0
RP-13146	Chitinase	431	RP-13146	1296	M	*	Chitinase	GL563178	100	RPRC003338-RA	0	100	100	Asb-12950	0	2553	1296	1815	99	71	35	1	1	FOR	1	145	44	Y	9	0.5	7	17	Y	0.4	2.1	20	24		1.4	0.7	3	145	Y	0.1	6	1	145	Y	0
RP-657	Biotinidase	569	RP-657	1710	M	*	Biotinidase	GL562918	100	RPRC005734-RA	0	100	100	Asb-820	0	3382	1710	3865	99	44	96	1	1	FOR	1	197	1025	Y	0.5	9.3	329	534	Y	0.6	1.6	162	863	Y	0.3	3	0	197	Y	0	32.8	6	197	Y	0.2
RP-18310	proton-coupled amino acid transporter, putative	464	Rp-18310	1395	M	*	proton-coupled amino acid transporter, putative	GL563091	100	RPRC013585-RA	0	99	94	Asb-11648	0	2757	1395	1634	99	85	67	1	1	FOR	1	30	66	Y	1.3	3.8	41	5	Y	7.2	0.1	20	46		0.7	1.3	0	30		0	5	0	30		0
RP-5801	homogentisate 1,2-dioxygenase	448	Rp-5801	1347	M	*	homogentisate 1,2-dioxygenase	GL562719	99.55	RPRC007572-RA	0	99	92	Asb-3918	0	2662	1347	1865	99	72	350	1	1	REV	1	32	149	Y	0.6	8.1	54	41		1.4	0.7	54	95		1	1	0	32		0	5.3	0	32		0
RP-12371	Predicted aminopeptidase of the M17 family	496	Rp-12371	1491	M	*	Predicted aminopeptidase of the M17 family	GL562736	100	RPRC009154-RA	0	99	92	Asb-8138	0	2906	1482	2315	99	64	511	10	1	FOR	1	164	139	Y	3.3	1.5	48	65		0.8	1.3	26	113	Y	0.4	2.4	1	164	Y	0	13.7	1	164	Y	0
RP-845	Glutamate dehydrogenase	554	RP-845	1665	M	*	Glutamate dehydrogenase	GL563046	100	RPRC005070-RA	0	100	90	Asb-7477	0	2698	1381	2313	99	60	483	1	2	REV	1	183	148	Y	3.4	1.4	52	59		0.9	1.1	37	111	Y	0.6	1.7	2	183	Y	0.1	10.2	2	183	Y	0.1
RP-11564	UDP-glucuronosyl and UDP-glucosyl transferase	499	Rp-11564	1500	M	*	UDP-glucuronosyl and UDP-glucosyl transferase	GL551519	100	RPRC006495-RA	0	100	100	Asb-6895	0	2938	1490	1859	99	80	367	1	1	REV	1	28	9		7.8	0.6	4	2		1.4	0.4	3	6		0.7	0.9	0	28		0	4.7	0	28		0
RP-3641	glyceraldehyde 3-phosphate dehydrogenase	333	Rp-3641	1002	M	*	glyceraldehyde 3-phosphate dehydrogenase	GL563035	100					Asb-2106	0	1955	1002	1753	99	57	149	1	1	FOR	1	1569	126	Y	34.6	0.1	41	43		1	1	42	84		0.8	1.1	0	1569	Y	0	261.5	0	1569	Y	0
RP-10598	triosephosphate isomerase	248	Rp-10598	747	M	*	triosephosphate isomerase	GL563191	100	RPRC004460-RA	0	100	84	Asb-1266	0	1465	747	2862	99	26	1885	1	1	REV	1	229	183	Y	3.5	1.4	57	64		0.9	1.1	62	121		0.9	1.1	0	229	Y	0	38.2	12	229	Y	0.3
RP-4529	Ribokinase catalyses the phosphorylation of ribose to ribose-5-phosphate using ATP	313	Rp-4529	942	M	*	Ribokinase catalyses the phosphorylation of ribose to ribose-5-phosphate using ATP	GL563042	100	RPRC008760-RA	0	100	95	Asb-13695	0	1867	942	1217	100	77	81	1	1	FOR	1	54	111	Y	1.4	3.6	40	34		1.2	0.8	37	74		0.8	1.1	3	54		0.3	2.3	0	54	Y	0
RP-5066	enolase	432	RP-5066	1299	M	*	enolase	GL562662	100	RPRC013484-RA	0	99	85	Asb-8250	0	2553	1302	1880	99	69	427	1	1	FOR	1	114	106	Y	3	1.7	28	56	Y	0.5	1.9	22	84	Y	0.4	2.1	5	114	Y	0.3	3.2	1	114	Y	0.1
RP-9042	putative fructose 1,6-bisphosphate aldolase	364	Rp-9042	1095	M	*	putative fructose 1,6-bisphosphate aldolase	GL558877	100	RPRC009816-RA	0	99	97	Asb-5634	0	2139	1095	1398	99	78	126	1	1	FOR	1	109	234	Y	1.3	3.8	83	80		1.1	1	71	163		0.7	1.3	5	109	Y	0.3	3	0	109	Y	0
RP-14705	Predicted fumarylacetoacetate hydralase	335	RP-14705	1008	M	*	Predicted fumarylacetoacetate hydralase	GL563185	100	RPRC002807-RA	0	99	91	Asb-7404	0	1998	1008	1417	100	71	195	1	1	FOR	1	92	60		4.2	1.2	34	14	Y	2.4	0.4	12	48	Y	0.4	2.1	4	92	Y	0.3	3.1	18	92		1.3
RP-43905	pyruvate kinase	546	RP-43905	1641	M	*	pyruvate kinase	GL562938	100	RPRC006550-RA	0	99	99	Asb-948	0	3172	1644	2708	99	61	824	1	1	REV	1	441	99	Y	12.3	0.4	37	21		1.8	0.6	41	58		1.2	0.8	382	441	Y	5.2	0.2	113	441	Y	1.7
RP-20655	Glyoxalase	183	RP-20655	552	M	*	Glyoxalase	GL561348	100	RPRC003403-RA	0	97	92	Asb-6167	0	1078	552	1131	99	49	219	1	1	FOR	1	129	94	Y	3.8	1.3	42	25		1.7	0.6	27	67		0.7	1.4	0	129	Y	0	21.5	0	129	Y	0
RP-18323	phosphoglucose isomerase	554	RP-18323	1665	M	*	phosphoglucose isomerase	GL562951	100	RPRC011963-RA	0	100	88	Asb-8855	0	3301	1665	2101	100	79	415	1	1	REV	1	63	39		4.4	1.1	9	20	Y	0.5	2	10	29		0.6	1.5	0	63	Y	0	10.5	0	63	Y	0
RP-2894	fumarylacetoacetate hydrolase	413	RP-2894	1242	M	*	fumarylacetoacetate hydrolase	GL562816	100	RPRC003915-RA	0	99	95	Asb-3548	0	2446	1242	1451	99	86	127	1	1	FOR	1	140	475	Y	0.8	6.1	170	151		1.2	0.9	154	321		0.8	1.2	3	140	Y	0.1	5.8	0	140	Y	0
RP-8592	citrate synthase	470	Rp-8592	1413	M	*	citrate synthase	GL563191	100	RPRC013461-RA	0	100	95	Asb-8621	0	2670	1347	1725	100	78	198	67	1	FOR	1	52	112	Y	1.3	3.8	36	32		1.1	0.9	44	68		1.1	0.9	1	52	Y	0.1	4.3	26	52	Y	3.2
RP-1258	Mitochondrial ADP/ATP carrier protein	302	RP-1258	909	M	*	Mitochondrial ADP/ATP carrier protein	GL561976	95.87	RPRC009600-RA	0	100	77	Asb-6921	0	1802	909	3377	100	27	2333	1	1	REV	1	304	401	Y	2.1	2.4	121	121		1	1	159	242		1.1	0.9	8	304	Y	0.2	5.6	7	304	Y	0.2
RP-6987	Aconitase	783	Rp-6987	2352	M	*	Aconitase	GL563091	100	RPRC012271-RA	0	99	91	Asb-5791	0	4625	2353	2874	99	82	110	1	1	FOR	1	85	86	Y	2.7	1.8	32	32		1	1	22	64	Y	0.6	1.6	2	85	Y	0.1	4.7	1	85	Y	0.1
RP-7178	putative mitochondrial ATP synthase alpha subunit precursor	551	Rp-7178	1656	M	*	putative mitochondrial ATP synthase alpha subunit precursor	GL563051	100	RPRC008498-RA	0	100	99	Asb-3284	0	3275	1656	2115	99	78	102	1	1	FOR	1	126	184	Y	1.9	2.6	71	51		1.4	0.7	62	122		0.9	1.1	0	126	Y	0	21	2	126	Y	0.1
RP-2585	Cytochrome c	108	RP-2585	327	M	*	Cytochrome c	GL563067	100	RPRC013804-RA	0	100	60	Asb-144	0	648	327	942	100	35	148	1	1	FOR	1	140	373	Y	1	4.8	144	109		1.4	0.8	120	253		0.8	1.2	16	140		0.7	1.4	9	140	Y	0.4
RP-10035	isocitrate dehydrogenase	407	RP-10035	1224	M	*	isocitrate dehydrogenase	GL563061	100	RPRC015232-RA	0	100	100	Asb-10932	0	2426	1224	2052	100	60	284	1	1	FOR	1	156	112	Y	3.9	1.3	46	39		1.2	0.8	27	85	Y	0.5	1.7	4	156	Y	0.2	5.2	1	156	Y	0
RP-11993	Electron transfer flavoprotein, alpha subunit	330	Rp-11993	993	M	*	Electron transfer flavoprotein, alpha subunit	GL562798	100	RPRC011302-RA	0	100	94	Asb-4865	0	1968	993	1204	100	82	58	1	1	FOR	1	23	17		3.6	1.3	6	5		1.1	0.7	6	11		0.9	0.9	0	23		0	3.8	0	23		0
RP-5368	Adenylate kinase	246	Rp-5368	741	M	*	Adenylate kinase	GL562902	100	RPRC013678-RA	0	100	87	Asb-11013	0	1461	741	1694	99	44	326	1	1	FOR	1	33	30		3	1.6	13	4	Y	2.7	0.3	13	17		1.2	0.7	0	33		0	5.5	0	33		0
RP-1894	F0F1-type ATP synthase, beta subunit	521	Rp-1894	1566	M	*	F0F1-type ATP synthase, beta subunit	GL563035	100	RPRC011931-RA	0	100	86	Asb-1689	0	3104	1566	2571	100	61	59	1	1	FOR	1	1188	844	Y	3.9	1.3	165	236	Y	0.7	1.4	443	401	Y	1.9	0.5	0	1188	Y	0	198	1	1188	Y	0
RP-28465	Succinyl-CoA synthetase, alpha subunit	326	RP-28465	981	M	*	Succinyl-CoA synthetase, alpha subunit	GL562765	100	RPRC010184-RA	0	100	100	Asb-23808	0	1929	981	1270	99	77	216	1	1	FOR	1	10	4		5.6	0.7	2	1		1.1	0.3	1	3		0.4	0.9	0	10		0	1.7	0	10		0
RP-12485	glycerol-3-phosphate dehydrogenase-1	356	RP-12485	1071	M	*	glycerol-3-phosphate dehydrogenase-1	GL562918	100	RPRC005747-RA	0	99	82	Asb-13938	0	2040	1037	1686	99	62	182	10	1	FOR	1	11	12		2.4	1.8	10	2	Y	3.5	0.2	0	12		0	6.9	0	11		0	1.8	11	11		6.1
RP-5464	Phosphoenolpyruvate carboxykinase - truncated at 5 prime	600	Rp-5464	1803	K	*	Phosphoenolpyruvate carboxykinase - truncated at 5 prime	GL562986	100	RPRC010918-RA	0	100	94	Asb-8265	0	3558	1803	2188	99	82	193	1	1	FOR	1	69	149	Y	1.3	3.8	55	59		1	1.1	35	114	Y	0.5	1.8	4	69	Y	0.3	2.3	0	69	Y	0
RP-3259	arginine kinase	356	Rp-3259	1071	M	*	arginine kinase	GL563073	100	RPRC015317-RA	0	100	92	Asb-4705	0	2115	1071	1855	99	58	223	1	1	FOR	1	252	452	Y	1.6	3.2	149	159		1	1.1	144	308	Y	0.8	1.2	0	252	Y	0	42	1	252	Y	0
RP-20625	mitochondrial carnitine/acylcarnitine carrier protein	297	Rp-20625	894	M	*	mitochondrial carnitine/acylcarnitine carrier protein	GL562942	100	RPRC005034-RA	0	99	100	Asb-16330	0	1772	894	1342	100	67	198	1	2	FOR	1	42	47	Y	2.5	2	19	10		1.8	0.5	18	29		1	0.9	0	42	Y	0	7	0	42	Y	0
RP-13594	mitochondrial dicarboxylate carrier, putative	289	Rp-13594	870	M	*	mitochondrial dicarboxylate carrier, putative	GL562210	100	RPRC003583-RA	0	100	92	Asb-15376	0	1717	870	1565	99	56	244	1	1	REV	1	10	15	Y	1.8	2.5	12	3	Y	3.2	0.2	0	15	Y	0	8.6	0	10		0	1.7	0	10		0
RP-4729	mitochondrial malate dehydrogenase	341	RP-4729	1026	M	*	mitochondrial malate dehydrogenase	GL563092	100	RPRC007559-RA	0	99	100	Asb-7513	0	2002	1026	1754	99	58	66	1	1	FOR	1	74	68	Y	3	1.6	15	26		0.6	1.6	27	41		1.1	0.8	2	74	Y	0.2	4.1	0	74	Y	0
RP-1870	Mitochondrial carrier protein	356	Rp-1870	1071	M	*	Mitochondrial carrier protein	GL563191	100	RPRC013825-RA	0	99	100	Asb-1880	0	2107	1071	1613	99	66	127	1	1	FOR	1	155	210	Y	2.1	2.4	53	60		0.9	1.1	97	113	Y	1.4	0.7	4	155	Y	0.2	5.2	1	155	Y	0
RP-17909	NADH:ubiquinone oxidoreductase, NDUFV1/51kDa subunit - fragment	430	RP-17909	1290	K		NADH:ubiquinone oxidoreductase, NDUFV1/51kDa subunit - fragment	GL561926	100	RPRC002473-RA	0	100	86	Asb-25656	0	2533	1290	1796	99	72	184	1	1	FOR	1	87	12	Y	18.7	0.2	4	7		0.5	1.4	1	11		0.1	3.2	0	87	Y	0	14.5	0	87	Y	0
RP-7875	Rieske iron-sulfur protein 1	273	Rp-7875	822	M	*	Rieske iron-sulfur protein 1	GL560741	100	RPRC008584-RA	0	100	65	Asb-3739	0	1629	822	1729	100	48	72	1	1	FOR	1	131	136	Y	2.7	1.9	63	41		1.6	0.6	32	104	Y	0.5	1.8	2	131	Y	0.1	7.3	1	131	Y	0.1
RP-7288	Succinyl-CoA:alpha-ketoacid-CoA transferase	531	RP-7288	1596	M	*	Succinyl-CoA:alpha-ketoacid-CoA transferase	GL563172	100	RPRC007961-RA	0	100	100	Asb-11140	0	3142	1599	2015	99	79	135	1	1	FOR	1	68	76	Y	2.5	2	31	17		1.8	0.5	28	48		1	1	6	68		0.5	1.6	2	68	Y	0.2
RP-7734	isocitrate dehydrogenase - fragment	401	RP-7734	1203	S		isocitrate dehydrogenase - fragment	GL562926	100	RPRC008535-RA	0	99	75	Asb-1706	0	2331	1200	2646	99	45	357	4	1	FOR	1	117	260	Y	1.3	4	6	114	Y	0.1	16.3	140	120	Y	2	0.5	6	117	Y	0.3	2.8	3	117	Y	0.2
RP-14950	methylmalonate-semialdehyde dehydrogenase, mitochondrial	522	RP-14950	1569	M	*	methylmalonate-semialdehyde dehydrogenase, mitochondrial	GL554110	100	RPRC002885-RA	0	99	100	Asb-2049	0	3089	1569	3046	99	52	136	1	1	FOR	1	102	84	Y	3.4	1.5	27	31		0.9	1.1	26	58		0.7	1.2	1	102	Y	0.1	8.5	0	102	Y	0
RP-16099	malic enzyme - fragment	355	RP-16099	1065	D		malic enzyme - fragment	GL562930	100	RPRC008698-RA	0	98	55	Asb-11765	0	2093	1064	1322	99	80	25	1	1	FOR	1	13	30	Y	1.2	3.9	18	3	Y	4.7	0.2	9	21		0.7	1.2	0	13		0	2.2	0	13		0
RP-6629	aldehyde dehydrogenase 7 family, member A1	541	Rp-6629	1626	M	*	aldehyde dehydrogenase 7 family, member A1	GL562870	100	RPRC002940-RA	0	100	93	Asb-4803	0	3200	1626	2039	99	80	369	1	1	REV	1	139	158	Y	2.4	2	56	62		0.9	1.1	40	118	Y	0.6	1.7	2	139	Y	0.1	7.7	0	139	Y	0
RP-9764	Glyoxylase	238	Rp-9764	717	M	*	Glyoxylase	GL562996	100	RPRC005059-RA	0	100	82	Asb-13319	0	1421	717	1409	100	51	483	1	1	FOR	1	107	49		6	0.8	21	23		0.9	1	5	44	Y	0.2	4.2	0	107	Y	0	17.8	0	107	Y	0
RP-21920	Pyridoxal/pyridoxine/pyridoxamine kinase - from invertebrate mitochondrial genome	299	RP-21920	900	M	*	Pyridoxal/pyridoxine/pyridoxamine kinase - from invertebrate mitochondrial genome	GL563029	100	RPRC015308-RA	0	99	86	Asb-9001	0	1784	900	1792	100	50	146	1	1	FOR	1	21	22	Y	2.6	1.8	15	4	Y	3.2	0.3	3	19	Y	0.3	2.7	0	21		0	3.5	0	21		0
RP-1041	phosphoserine aminotransferase	359	RP-1041	1080	M	*	phosphoserine aminotransferase	GL562938	100	RPRC006547-RA	0	98	81	Asb-13727	0	2141	1080	1454	100	74	129	1	1	FOR	1	174	375	Y	1.3	3.9	108	149	Y	0.8	1.4	118	257	Y	0.8	1.2	6	174	Y	0.2	4.1	47	174	Y	1.8
RP-7020	adenosylhomocysteinase	434	Rp-7020	1305	M	*	adenosylhomocysteinase	GL563180	100	RPRC005880-RA	0	100	97	Asb-10063	0	2579	1305	1956	99	67	297	1	1	FOR	1	161	168	Y	2.7	1.9	61	67		0.9	1.1	40	128	Y	0.5	1.8	0	161	Y	0	26.8	2	161	Y	0.1
RP-5844	L-3-hydroxyacyl-Coenzyme A dehydrogenase	310	Rp-5844	933	M	*	L-3-hydroxyacyl-Coenzyme A dehydrogenase	GL562795	100	RPRC011764-RA	0	100	93	Asb-1410	0	1850	933	1293	100	72	229	1	1	REV	1	285	61	Y	12.9	0.4	30	24		1.3	0.8	7	54	Y	0.2	3.9	1	285	Y	0	23.8	0	285	Y	0
RP-10281	Acetyl-CoA acetyltransferase	476	Rp-10281	1431	M	*	Acetyl-CoA acetyltransferase	GL562978	100	RPRC007372-RA	0	100	92	Asb-23418	0	2837	1431	1662	100	86	31	1	1	FOR	1	29	15		5.1	0.9	5	9		0.5	1.5	1	14	Y	0.1	4	0	29		0	4.8	0	29		0
RP-16758	3-hydroxyisobutyrate dehydrogenase, putative	319	Rp-16758	960	M	*	3-hydroxyisobutyrate dehydrogenase, putative	GL562742	100	RPRC010524-RA	0	98	91	Asb-13064	0	1895	960	1261	99	76	149	1	1	FOR	1	31	52	Y	1.6	2.9	12	2	Y	4.2	0.2	38	14	Y	4.3	0.2	2	31		0.4	1.7	0	31		0
RP-4054	epoxide hydrolase	352	Rp-4054	1059	M	*	epoxide hydrolase	GL562915	100	RPRC012150-RA	0	100	96	Asb-4153	0	2099	1059	1299	100	82	72	1	1	FOR	1	68	106	Y	1.8	2.8	45	34		1.4	0.7	27	79	Y	0.6	1.6	0	68	Y	0	11.3	1	68	Y	0.1
RP-7392	phosphomannomutase	247	Rp-7392	744	M	*	phosphomannomutase	GL563041	100	RPRC014180-RA	0	100	86	Asb-12408	0	1475	744	1513	100	49	100	1	1	FOR	1	42	134	Y	0.9	5.6	15	35	Y	0.4	2.2	84	50	Y	2.8	0.3	0	42	Y	0	7	0	42	Y	0
RP-17262	Crotonase/Enoyl-Coenzyme A (CoA) hydratase superfamily	277	Rp-17262	834	M	*	Crotonase/Enoyl-Coenzyme A (CoA) hydratase superfamily	GL563143	100	RPRC002850-RA	0	100	82	Asb-11036	0	1653	834	1229	100	68	215	1	1	FOR	1	67	18	Y	9.9	0.5	12	3	Y	3.2	0.2	3	15		0.3	2.2	0	67	Y	0	11.2	1	67	Y	0.1
RP-6457	Cis-prenyltransferase	292	Rp-6457	879	M	*	Cis-prenyltransferase	GL562972	100	RPRC002873-RA	0	99	89	Asb-4035	0	1735	879	1743	99	50	144	1	1	FOR	1	138	103	Y	3.7	1.3	64	34	Y	1.9	0.5	5	98	Y	0.1	9.4	0	138	Y	0	23	0	138	Y	0
RP-11056	cytosolic thiouridylase subunit 2 homolog	439	RP-11056	1320	M	*	cytosolic thiouridylase subunit 2 homolog	GL562944	100	RPRC012164-RA	0	99	92	Asb-13763	0	2577	1320	1444	99	91	108	1	1	FOR	1	14	13		2.8	1.6	8	5		1.4	0.6	0	13		0	7.5	0	14		0	2.3	0	14		0
RP-661	thymidine phosphorylase	444	RP-661	1335	M	*	thymidine phosphorylase	GL562483	100	RPRC002906-RA	0	99	95	Asb-3243	0	2512	1335	1595	98	84	153	1	1	REV	1	11	36	Y	0.8	5.4	19	13		1.4	0.7	4	32	Y	0.2	3.7	0	11		0	1.8	0	11		0
RP-2743	Methylthioadenosine phosphorylase MTAP	276	Rp-2743	831	M	*	Methylthioadenosine phosphorylase MTAP	GL563088	100	RPRC003720-RA	0	99	84	Asb-2150	0	1614	826	1448	99	57	352	1	1	FOR	1	65	88	Y	2	2.4	31	42		0.8	1.3	15	73	Y	0.3	2.6	0	65	Y	0	10.8	0	65	Y	0
RP-18762	Histone H1 - truncated at 3 prime	228	Rp-18762	682	M		Histone H1 - truncated at 3 prime	GL562937	100	RPRC005817-RA	0	100	79	Asb-44198	0	1261	652	1168	99	56	430	1	1	FOR	1	44	16		7.2	0.6	0	5		0	5	11	5	Y	3.1	0.2	3	44		0.4	1.8	0	44	Y	0
RP-4486	translationally controlled tumor protein	172	RP-4486	519	M	*	translationally controlled tumor protein	GL562846	100	RPRC009568-RA	0	100	84	Asb-14181	0	1029	519	1068	100	49	96	1	1	FOR	1	50	48	Y	2.9	1.7	17	19		0.9	1.1	12	36		0.6	1.6	3	50		0.4	2.1	1	50	Y	0.1
RP-10759	histone 3	136	RP-10759	411	M	*	histone 3	GL562868	100	RPRC014641-RA	0	100	95	Asb-41142	0	769	412	831	98	50	39	1	1	FOR	1	17	5		7.9	0.5	0	5		0	5	0	5		0	2.9	0	17		0	2.8	0	17		0
RP-7539	H3 histone, family 3A	136	RP-7539	411	M	*	H3 histone, family 3A	GL562772	77.57	RPRC008809-RA	0	100	72	Asb-5277	0	815	411	1597	100	26	186	1	1	FOR	1	265	288	Y	2.6	1.9	92	85		1.1	0.9	111	177		1.1	0.9	1	265	Y	0	22.1	485	265	Y	12.1
RP-14467	Cyclin T-dependent kinase CDK9	388	Rp-14467	1167	M	*	Cyclin T-dependent kinase CDK9	GL562970	100	RPRC008054-RA	0	99	80	Asb-9115	0	2276	1167	2305	99	51	389	1	1	FOR	1	16	7		5.6	0.7	6	0		6.3	0	1	6		0.2	1.7	0	16		0	2.7	0	16		0
RP-2149	Protein involved in membrane traffic (YOP1/TB2/DP1/HVA22 family)	179	Rp-2149	540	M	*	Protein involved in membrane traffic (YOP1/TB2/DP1/HVA22 family)	GL562915	100	RPRC001337-RA	0	100	11	Asb-10721	0	1055	540	1101	99	49	172	1	1	FOR	1	73	134	Y	1.5	3.3	43	75	Y	0.6	1.7	16	118	Y	0.2	4	0	73	Y	0	12.2	0	73	Y	0
RP-65312	Synaptic vesicle protein BAIAP3, involved in vesicle priming/regulation - truncated at 5 prime	513	RP-65312	1542	S	*	Synaptic vesicle protein BAIAP3, involved in vesicle priming/regulation - truncated at 5 prime	GL563069	100	RPRC015010-RA	0	99	45	Asb-35826	0	3033	1542	1692	99	91	7	1	1	FOR	1	14	5		6.5	0.6	1	0		1.1	0	4	1		3.4	0.1	0	14		0	2.3	0	14		0
RP-24371	Annexin IX isoform A	323	Rp-24371	972	M	*	Annexin IX isoform A	GL560973	100	RPRC011897-RA	0	99	88	Asb-23691	0	1919	972	1409	99	69	246	1	1	FOR	1	18	10		4.6	0.9	3	2		1.1	0.5	5	5		1.4	0.5	0	18		0	3	0	18		0
RP-6589	transposable element Maverick polymerase - fragment	203	RP-6589	609	K		transposable element Maverick polymerase - fragment	GL562272	100	RPRC003754-RA	1e-118	100	93	Asb-799	0	1092	570	786	99	73	220	12	1	REV	1	302	18	Y	44.5	0.1	7	5		1.2	0.6	6	12		0.8	1	0	302	Y	0	50.3	5	302	Y	0.1
RP-2822	Putative cargo transport protein EMP24 (p24 protein family)	198	Rp-2822	597	M	*	Putative cargo transport protein EMP24 (p24 protein family)	GL562944	100	RPRC012373-RA	0	100	100	Asb-4524	0	1183	597	1231	100	48	120	1	1	FOR	1	93	239	Y	1.1	4.6	54	115	Y	0.5	2.1	70	169	Y	0.7	1.4	0	93	Y	0	15.5	0	93	Y	0
RP-20293	ras-related protein Rab, putative	200	Rp-20293	603	M	*	ras-related protein Rab, putative	GL562977	100	RPRC008081-RA	0	100	81	Asb-25415	0	1195	603	1484	100	41	198	1	1	FOR	1	20	10		5.1	0.9	6	4		1.3	0.6	0	10		0	5.7	0	20		0	3.3	0	20		0
RP-45769	Rab-protein 14	214	RP-45769	645	M	*	Rab-protein 14	GL563064	100	RPRC015391-RA	0	98	89	Asb-15716	0	1263	645	800	99	81	144	1	1	FOR	1	13	2		12.1	0.3	2	0		2.1	0	0	2		0	1.1	0	13		0	2.2	0	13		0
RP-6336	rab6	209	Rp-6336	630	M	*	rab6	GL563019	100	RPRC007358-RA	0	100	85	Asb-5960	0	1249	630	1318	100	48	548	1	1	REV	1	101	65		4.3	1.1	28	15		1.8	0.5	22	43		0.9	1.1	0	101	Y	0	16.8	0	101	Y	0
RP-14896	GTPase Rab30, small G protein superfamily - from invertebrate mitochondrial genome	201	RP-14896	606	M	*	GTPase Rab30, small G protein superfamily - from invertebrate mitochondrial genome	GL563039	100	RPRC013168-RA	0	100	77	Asb-35964	0	1185	606	1055	99	57	195	1	1	FOR	1	3	4		1.7	1.8	1	2		0.4	1	1	3		0.4	0.9	0	3		0	0.5	0	3		0
RP-1875	vacuole membrane protein	400	RP-1875	1203	M	*	vacuole membrane protein	GL563000	100					Asb-8358	0	2377	1203	2439	99	49	559	1	1	FOR	1	107	281	Y	1.1	4.7	120	92		1.4	0.8	69	212	Y	0.6	1.7	3	107	Y	0.2	4.5	1	107	Y	0.1
RP-10713	Rab-protein 2 CG3269-PA - truncated at 3 prime	192	Rp-10713	575	M		Rab-protein 2 CG3269-PA - truncated at 3 prime	GL563015	100	RPRC004106-RA	0	100	57	Asb-10605	0	1140	575	810	100	71	233	1	1	FOR	1	4	12	Y	0.9	4.3	4	1		2.1	0.2	7	5		2	0.4	0	4		0	0.7	0	4		0
RP-3446	Oligosaccharyltransferase, alpha subunit (ribophorin I)	601	RP-3446	1806	M	*	Oligosaccharyltransferase, alpha subunit (ribophorin I)	GL563168	100	RPRC014251-RA	0	100	100	Asb-3533	0	3548	1806	3571	99	51	138	1	1	FOR	1	87	100	Y	2.4	2	36	32		1.1	0.9	32	68		0.8	1.2	2	87	Y	0.1	4.8	2	87	Y	0.2
RP-7839	Oligosaccharyltransferase, delta subunit (ribophorin II) - truncated at 5 prime	645	Rp-7839	1938	V	*	Oligosaccharyltransferase, delta subunit (ribophorin II) - truncated at 5 prime	GL570329	100	RPRC010360-RA	0	100	100	Asb-6063	0	3594	1833	2005	99	91	1	106	1	FOR	1	32	78	Y	1.1	4.3	24	29		0.8	1.2	25	53		0.8	1.2	0	32		0	5.3	0	32		0
RP-10489	Glycosyltransferase	362	Rp-10489	1089	M	*	Glycosyltransferase	GL562751	100	RPRC008390-RA	0	100	98	Asb-7765	0	2119	1089	1366	99	80	163	1	1	FOR	1	30	40	Y	2	2.3	13	11		1.1	0.8	16	24		1.1	0.8	0	30		0	5	0	30		0
RP-14458	thioredoxin peroxidase 1	195	RP-14458	588	M	*	thioredoxin peroxidase 1	GL562869	100	RPRC007595-RA	0	100	71	Asb-10473	0	1166	588	1218	100	48	126	1	1	FOR	1	162	39	Y	11.3	0.4	8	12		0.6	1.3	19	20		1.5	0.6	0	162	Y	0	27	0	162	Y	0
RP-22957	Multifunctional chaperone (14-3-3 family)	254	Rp-22957	765	M	*	Multifunctional chaperone (14-3-3 family)	GL562932	100	RPRC011237-RA	0	100	100	Asb-34650	0	1516	765	1050	100	73	257	1	1	FOR	1	7	7		2.5	1.6	2	2		0.7	0.7	3	4		1	0.6	0	7		0	1.2	1	7		0.8
RP-93190	heat shock 70kDa protein 1-like isoform 2	639	RP-93190	1920	M	*	heat shock 70kDa protein 1-like isoform 2	GL558716	100	RPRC006365-RA	0	98	93	Asb-86907	0	3790	1920	2415	99	80	375	1	1	FOR	1	131	0	Y	366.8	0	0	0		0	0	0	0		0	0	0	131	Y	0	21.8	0	131	Y	0
RP-9787	prohibitin protein WPH	273	Rp-9787	822	M	*	prohibitin protein WPH	GL562909	100	RPRC011460-RA	0	100	95	Asb-17964	0	1629	822	1415	100	58	301	1	1	FOR	1	74	38		5.3	0.9	17	17		1	0.9	4	34	Y	0.2	3.9	1	74	Y	0.1	6.2	0	74	Y	0
RP-1315	14-3-3-like protein (Leonardo protein) (14-3-3 zeta) isoform 1	247	Rp-1315	744	M	*	14-3-3-like protein (Leonardo protein) (14-3-3 zeta) isoform 1	GL563018	100	RPRC011742-RA	0	100	85	Asb-1340	0	1475	744	1064	100	70	185	1	1	FOR	1	173	438	Y	1.1	4.5	155	144		1.1	0.9	139	299	Y	0.8	1.2	9	173	Y	0.3	2.9	3	173	Y	0.1
RP-6330	Endoplasmic reticulum glucose-regulated protein (GRP94/endoplasmin), HSP90 family	777	RP-6330	2334	M	*	Endoplasmic reticulum glucose-regulated protein (GRP94/endoplasmin), HSP90 family	GL563178	99.66	RPRC003348-RA	0	99	96	Asb-2811	0	4603	2334	3115	99	75	182	1	1	FOR	1	171	226	Y	2.1	2.4	90	73		1.3	0.8	63	163	Y	0.7	1.5	1	171	Y	0	14.3	3	171	Y	0.1
RP-2097	calreticulin	403	Rp-2097	1212	M	*	calreticulin	GL563178	100	RPRC003340-RA	0	100	94	Asb-8410	0	2371	1212	1839	99	66	495	1	1	REV	1	147	167	Y	2.5	2	53	59		0.9	1.1	55	112		0.8	1.1	2	147	Y	0.1	8.2	1	147	Y	0
RP-13756	putative peptidyl-prolyl cis-trans isomerase	164	RP-13756	495	M	*	putative peptidyl-prolyl cis-trans isomerase	GL562968	100	RPRC005243-RA	0	98	88	Asb-17921	0	981	495	1144	100	43	117	1	1	FOR	1	95	47		5.5	0.9	17	20		0.9	1.1	10	37	Y	0.4	1.9	4	95	Y	0.3	3.2	11	95		0.8
RP-842	hsp70 family member	652	Rp-842	1959	M	*	hsp70 family member	GL562447	100	RPRC004310-RA	0	100	100	Asb-4636	0	3548	1830	2556	99	72	1	133	1	FOR	1	400	461	Y	2.4	2.1	137	159		0.9	1.2	165	296		0.9	1	3	400	Y	0	16.7	5	400	Y	0.1
RP-9308	Hsp70 protein	652	Rp-9308	1959	M	*	Hsp70 protein	GL563012	100	RPRC010252-RA	0	100	97	Asb-3054	0	3868	1959	2761	99	71	180	1	1	FOR	1	84	59		3.9	1.2	15	28	Y	0.5	1.8	16	43		0.6	1.5	2	84	Y	0.1	4.7	2	84	Y	0.2
RP-8461	Thioredoxin reductase	594	RP-8461	1785	M	*	Thioredoxin reductase	GL562787	100	RPRC014349-RA	0	99	100	Asb-17789	0	3483	1785	2459	99	73	112	1	1	FOR	1	39	12		8.4	0.5	3	9		0.3	2.3	0	12		0	6.9	0	39	Y	0	6.5	0	39	Y	0
RP-7843	gamma-interferon-inducible lysosomal thiol reductase precursor, putative	235	Rp-7843	708	M	*	gamma-interferon-inducible lysosomal thiol reductase precursor, putative	GL563091	100	RPRC010337-RA	0	100	64	Asb-17162	0	1404	708	1233	100	57	147	1	1	FOR	1	91	56		4.5	1.1	4	41	Y	0.1	8.2	11	45	Y	0.4	2.2	7	91	Y	0.5	1.9	24	91	Y	1.7
RP-98741	Mitochondrial chaperonin, Cpn60/Hsp60p	571	RP-98741	1716	M	*	Mitochondrial chaperonin, Cpn60/Hsp60p	GL563076	98.87	RPRC000044-RA	5e-93	100	97	Asb-10826	0	3338	1716	2000	99	86	238	1	1	REV	1	109	0	Y	305.2	0	0	0		0	0	0	0		0	0	0	109	Y	0	18.2	0	109	Y	0
RP-29168	Mitochondrial chaperonin, Cpn60/Hsp60p	563	RP-29168	1692	M	*	Mitochondrial chaperonin, Cpn60/Hsp60p	GL562978	100	RPRC007374-RA	0	99	99	Asb-14246	0	3089	1642	2944	98	56	66	1	1	FOR	1	52	40		3.6	1.4	25	6	Y	3.8	0.2	9	31		0.5	1.8	0	52	Y	0	8.7	0	52	Y	0
RP-4282	protein disulfide isomerase	432	Rp-4282	1299	M	*	protein disulfide isomerase	GL562919	100	RPRC010401-RA	0	100	86	Asb-6931	0	2551	1299	2310	99	56	225	1	1	FOR	1	93	130	Y	2	2.5	61	46		1.4	0.7	23	107	Y	0.4	2.6	1	93	Y	0.1	7.8	0	93	Y	0
RP-6799	T-complex protein 1 subunit theta, putative	549	Rp-6799	1650	M	*	T-complex protein 1 subunit theta, putative	GL563028	100	RPRC012107-RA	0	100	94	Asb-10996	0	3263	1650	2023	99	82	124	1	1	FOR	1	122	127	Y	2.7	1.9	17	27		0.6	1.5	83	44	Y	3.1	0.3	4	122	Y	0.2	4.1	0	122	Y	0
RP-559	FKBP-type peptidyl-prolyl cis-trans isomerase	451	RP-559	1356	M	*	FKBP-type peptidyl-prolyl cis-trans isomerase	GL562966	100	RPRC004688-RA	0	98	92	Asb-2345	0	2650	1356	1937	99	70	182	1	1	FOR	1	127	108	Y	3.3	1.5	41	49		0.9	1.2	18	90	Y	0.3	2.7	7	127	Y	0.3	2.6	1	127	Y	0.1
RP-4546	mitochondrial processing peptidase beta subunit	476	Rp-4546	1431	M	*	mitochondrial processing peptidase beta subunit	GL561159	100	RPRC004620-RA	0	100	88	Asb-3964	0	2821	1431	2262	99	63	68	1	1	FOR	1	154	68		6.2	0.8	24	23		1.1	0.9	21	47		0.7	1.2	0	154	Y	0	25.7	20	154		0.9
RP-16819	heat shock protein 90	727	RP-16819	2184	M	*	heat shock protein 90	GL563022	100	RPRC014677-RA	0	99	96	Asb-8929	0	4314	2184	2518	99	87	85	1	1	FOR	1	260	15	Y	45.5	0.1	5	3		1.3	0.5	7	8		1.3	0.6	0	260	Y	0	43.3	0	260	Y	0
RP-3750	Hsp90 protein	723	RP-3750	2172	M	*	Hsp90 protein	GL563086	100	RPRC003899-RA	0	100	96	Asb-7227	0	4266	2172	2904	99	75	374	1	1	FOR	1	396	745	Y	1.5	3.4	228	221		1.1	1	296	449		1.1	0.9	6	396	Y	0.1	9.4	10	396	Y	0.2
RP-6163	chaperonin subunit 6a zeta	534	RP-6163	1605	M	*	chaperonin subunit 6a zeta	GL562868	100	RPRC014718-RA	0	100	100	Asb-1927	0	3182	1605	2400	100	67	117	1	1	FOR	1	112	110	Y	2.8	1.8	37	49		0.8	1.3	24	86	Y	0.5	2	1	112	Y	0.1	9.3	1	112	Y	0.1
RP-3936	Protein disulfide isomerase (prolyl 4-hydroxylase beta subunit)	492	RP-3936	1479	M	*	Protein disulfide isomerase (prolyl 4-hydroxylase beta subunit)	GL563015	100	RPRC004119-RA	0	100	100	Asb-2681	0	2918	1480	2071	99	71	393	1	1	REV	1	25	117	Y	0.6	8.1	23	30		0.8	1.3	64	53	Y	2	0.5	12	25	Y	2.8	0.3	1	25		0.3
RP-9960	proteasome zeta subunit	246	RP-9960	741	M	*	proteasome zeta subunit	GL563189	100	RPRC006893-RA	0	100	60	Asb-11217	0	1469	741	1288	100	58	130	1	1	FOR	1	61	42		4	1.2	21	17		1.2	0.8	4	38	Y	0.2	4.4	0	61	Y	0	10.2	0	61	Y	0
RP-604	26S proteasome regulatory complex, ATPase RPT1 - truncated at 5 prime	423	Rp-604	1272	V	*	26S proteasome regulatory complex, ATPase RPT1 - truncated at 5 prime	GL562771	100	RPRC006898-RA	0	100	84	Asb-2052	0	2450	1248	1591	99	78	239	26	1	FOR	1	776	94	Y	22.9	0.2	54	23	Y	2.4	0.4	17	77	Y	0.4	2.5	7	776	Y	0.1	16.2	104	776		0.9
RP-2005	acidic p0 ribosomal protein	314	Rp-2005	945	M	*	acidic p0 ribosomal protein	GL549818	100	RPRC003327-RA	0	100	95	Asb-614	0	1865	945	1547	99	61	119	1	1	FOR	1	296	339	Y	2.4	2.1	125	101		1.3	0.8	113	226		0.8	1.1	13	296	Y	0.3	3.5	26	296	Y	0.6
RP-7383	ribosomal protein L7a	268	Rp-7383	807	M	*	ribosomal protein L7a	GL563009	100	RPRC013084-RA	0	99	83	Asb-3574	0	1584	799	1003	100	80	156	9	1	FOR	1	142	153	Y	2.6	1.9	46	52		0.9	1.1	55	98		0.9	1	1	142	Y	0	11.8	1	142	Y	0
RP-6771	60S ribosomal protein L27e	135	Rp-6771	408	M	*	60S ribosomal protein L27e	GL562267	100	RPRC014363-RA	6e-89	95	80	Asb-8967	0	753	411	662	98	62	71	1	1	FOR	1	60	77	Y	2.2	2.3	25	21		1.2	0.8	31	46		1.1	0.8	5	60		0.5	1.7	2	60	Y	0.2
RP-3697	40S ribosomal protein S8	208	Rp-3697	627	M	*	40S ribosomal protein S8	GL562679	100	RPRC005701-RA	0	98	89	Asb-7639	0	1243	627	1010	100	62	38	1	1	FOR	1	93	227	Y	1.1	4.3	76	68		1.2	0.9	83	144		1	1	13	93		0.8	1.1	4	93	Y	0.3
RP-3098	ribosomal protein S2 - truncated at 5 prime	270	RP-3098	813	A	*	ribosomal protein S2 - truncated at 5 prime	GL561368	100	RPRC009337-RA	0	100	91	Asb-1497	0	1596	813	1737	99	47	3	1	1	FOR	1	176	144	Y	3.4	1.5	36	53	Y	0.7	1.4	55	89		1	0.9	14	176	Y	0.5	2	11	176	Y	0.4
RP-7299	ribosomal protein L5	299	Rp-7299	900	M	*	ribosomal protein L5	GL563080	100	RPRC012633-RA	0	100	93	Asb-5211	0	1776	900	1190	99	76	96	1	1	FOR	1	196	375	Y	1.5	3.4	137	103		1.4	0.7	135	240		1	1	7	196	Y	0.2	4.1	7	196	Y	0.2
RP-17164	ribosomal protein L23Ae	316	Rp-17164	951	M	*	ribosomal protein L23Ae	GL562679	100	RPRC005724-RA	0	99	89	Asb-11741	0	1885	951	1380	100	69	182	1	1	FOR	1	84	64		3.6	1.4	14	14		1	0.9	36	28	Y	2.1	0.4	6	84	Y	0.4	2	2	84	Y	0.2
RP-3897	60s ribosomal protein L10	220	Rp-3897	663	M	*	60s ribosomal protein L10	GL563092	100	RPRC006329-RA	0	100	88	Asb-3272	0	1072	545	986	99	55	209	119	1	REV	1	191	218	Y	2.4	2	70	89		0.8	1.3	59	159	Y	0.6	1.5	5	191	Y	0.2	5.3	4	191	Y	0.1
RP-650	putative ribosomal protein L19e	199	Rp-650	600	M	*	putative ribosomal protein L19e	GL562919	100	RPRC010405-RA	0	98	96	Asb-1947	0	1174	600	873	99	69	98	1	1	FOR	1	106	556	Y	0.5	9.4	202	191		1.1	0.9	163	393	Y	0.7	1.4	7	106	Y	0.4	2.2	4	106	Y	0.2
RP-3241	Ribosomal protein L4 CG5502-PA isoform 1	492	Rp-3241	1479	M	*	Ribosomal protein L4 CG5502-PA isoform 1	GL562894	100	RPRC012162-RA	0	99	92	Asb-2958	0	2916	1479	1713	99	86	113	1	2	FOR	1	149	228	Y	1.8	2.7	74	85		0.9	1.1	69	159		0.7	1.3	20	149		0.8	1.2	3	149	Y	0.1
RP-9044	ribosomal protein L28	138	Rp-9044	417	M	*	ribosomal protein L28	GL562944	100	RPRC012354-RA	1e-120	100	78	Asb-11030	0	827	417	970	100	43	241	1	1	FOR	1	66	67	Y	2.7	1.8	25	17		1.5	0.7	25	42		1	0.9	6	66		0.5	1.6	2	66	Y	0.2
RP-3236	60S ribosomal protein L26	149	Rp-3236	450	M	*	60S ribosomal protein L26	GL563039	100	RPRC010192-RA	0	100	79	Asb-7520	0	892	450	785	100	57	271	1	1	FOR	1	112	108	Y	2.9	1.7	38	39		1	1	31	77		0.7	1.4	5	112	Y	0.3	3.1	2	112	Y	0.1
RP-1883	ribosomal protein L6	285	Rp-1883	858	M	*	ribosomal protein L6	GL563092	100	RPRC006608-RA	0	100	100	Asb-1583	0	1701	858	1068	100	80	86	1	1	FOR	1	158	195	Y	2.3	2.2	65	73		0.9	1.1	57	138	Y	0.7	1.4	5	158	Y	0.2	4.4	12	158	Y	0.5
RP-2913	60S ribosomal protein L14	165	Rp-2913	498	M	*	60S ribosomal protein L14	GL562696	98.79	RPRC007825-RA	0	99	87	Asb-7054	0	852	506	1093	97	46	114	1	1	FOR	1	235	124		5.3	0.9	22	55	Y	0.4	2.4	47	77		1	0.9	11	235	Y	0.3	3.3	1	235	Y	0
RP-1410	ribosomal protein L13	220	Rp-1410	663	M	*	ribosomal protein L13	GL563062	100	RPRC009635-RA	0	100	100	Asb-837	0	1314	663	1621	100	41	561	1	1	FOR	1	147	169	Y	2.4	2.1	58	64		0.9	1.1	47	122	Y	0.6	1.5	6	147	Y	0.2	3.5	1	147	Y	0
RP-10876	60S ribosomal protein L15, putative	204	Rp-10876	615	M	*	60S ribosomal protein L15, putative	GL562379	100	RPRC006974-RA	0	98	93	Asb-10388	0	1187	615	1003	99	61	241	1	1	FOR	1	90	148	Y	1.7	2.9	38	55	Y	0.7	1.4	55	93		1	1	3	90	Y	0.2	3.8	0	90	Y	0
RP-5966	ribosomal protein L3e	404	Rp-5966	1215	M	*	ribosomal protein L3e	GL551970	100	RPRC011260-RA	0	100	97	Asb-10258	0	2377	1215	1458	99	83	147	1	1	FOR	1	106	161	Y	1.8	2.7	52	49		1.1	0.9	60	101		1	1	4	106	Y	0.2	3.5	7	106	Y	0.4
RP-6725	ribosomal protein S4e	263	Rp-6725	792	M	*	ribosomal protein S4e	GL562850	100	RPRC012542-RA	0	100	96	Asb-6454	0	1562	792	1872	99	42	355	1	1	FOR	1	412	169	Y	6.8	0.7	56	62		0.9	1.1	51	118		0.7	1.3	5	412	Y	0.1	11.4	3	412	Y	0
RP-4630	putative elongation factor 1-alpha	462	RP-4630	1389	M	*	putative elongation factor 1-alpha	GL562913	100	RPRC015041-RA	0	99	90	Asb-497	0	2753	1389	2104	100	66	196	1	1	FOR	1	276	666	Y	1.2	4.3	178	145		1.3	0.8	343	323	Y	1.8	0.5	9	276	Y	0.2	4.6	8	276	Y	0.2
RP-1347	S18e ribosomal protein	154	Rp-1347	465	M	*	S18e ribosomal protein	GL562909	100	RPRC011456-RA	0	99	82	Asb-9715	0	908	466	1184	99	39	338	1	1	REV	1	119	101	Y	3.3	1.5	38	35		1.1	0.9	28	73		0.6	1.4	6	119	Y	0.3	2.8	1	119	Y	0.1
RP-7135	ribosomal protein L31e	129	Rp-7135	390	M	*	ribosomal protein L31e	GL562769	100	RPRC002544-RA	0	100	71	Asb-10205	0	773	390	683	100	57	170	1	1	FOR	1	130	126	Y	2.9	1.7	33	46		0.7	1.4	47	79		1	0.9	14	130		0.6	1.4	5	130	Y	0.3
RP-2815	60S ribosomal protein L26	145	RP-2815	438	M	*	60S ribosomal protein L26	GL562501	100	RPRC010054-RA	0	100	100	Asb-3185	0	852	438	1130	99	39	416	1	1	FOR	1	100	29	Y	9.3	0.5	13	9		1.4	0.6	7	22		0.5	1.6	0	100	Y	0	16.7	0	100	Y	0
RP-5230	S9e ribosomal protein	193	Rp-5230	582	M	*	S9e ribosomal protein	GL562849	100	RPRC013371-RA	0	100	79	Asb-3506	0	1154	582	983	100	59	170	1	1	FOR	1	80	91	Y	2.4	2	15	41	Y	0.4	2.6	35	56		1	0.9	6	80		0.4	1.9	1	80	Y	0.1
RP-7841	Ribosomal protein L22	299	RP-7841	900	M	*	Ribosomal protein L22	GL562020	100	RPRC014436-RA	0	98	96	Asb-10196	0	1752	900	1116	99	81	68	1	1	FOR	1	90	123	Y	2	2.4	28	55	Y	0.5	1.9	40	83		0.8	1.2	9	90		0.6	1.5	10	90		0.7
RP-46966	60S ribosomal protein L8	260	Rp-46966	783	M	*	60S ribosomal protein L8	GL562208	81.96	RPRC010853-RA	4e-70	79	89	Asb-18849	0	1552	783	862	100	91	5	1	1	FOR	1	0	8		0	14.4	8	0		8.4	0	0	8		0	4.6	0	0		0	0	0	0		0
RP-5758	40S ribosomal protein S3a	262	Rp-5758	789	M	*	40S ribosomal protein S3a	GL561197	100	RPRC013504-RA	0	100	91	Asb-1916	0	1548	789	932	99	85	102	1	1	FOR	1	207	361	Y	1.6	3.1	100	139	Y	0.8	1.4	122	239		0.9	1.1	27	207		0.8	1.2	4	207	Y	0.1
RP-7194	60S ribosomal protein L8	258	RP-7194	777	M	*	60S ribosomal protein L8	GL562208	100	RPRC010853-RA	0	100	95	Asb-9800	0	1524	777	1279	99	61	423	1	1	REV	1	100	94	Y	2.9	1.7	24	42	Y	0.6	1.7	28	66		0.7	1.3	2	100	Y	0.1	5.6	2	100	Y	0.1
RP-3712	40S ribosomal protein S6, putative	247	Rp-3712	744	M	*	40S ribosomal protein S6, putative	GL563097	100	RPRC002869-RA	0	100	66	Asb-5126	0	1475	744	956	100	78	152	1	1	FOR	1	80	178	Y	1.3	4	68	61		1.2	0.9	49	129	Y	0.6	1.5	4	80	Y	0.3	2.7	8	80		0.7
RP-7555	ribosomal protein L7e	286	Rp-7555	861	M	*	ribosomal protein L7e	GL563019	100	RPRC007414-RA	0	100	88	Asb-5193	0	1635	841	1296	99	65	287	21	1	FOR	1	104	154	Y	1.9	2.6	40	55		0.8	1.3	59	95		1	0.9	1	104	Y	0.1	8.7	4	104	Y	0.3
RP-12187	mitochondrial ribosomal protein S24	115	Rp-12187	348	M	*	mitochondrial ribosomal protein S24	GL562775	100	RPRC009146-RA	0	100	62	Asb-17963	0	690	348	993	100	35	192	1	1	REV	1	17	25	Y	1.8	2.5	11	10		1.1	0.8	4	21	Y	0.3	2.4	0	17		0	2.8	0	17		0
RP-7150	Elongation factor 2 - truncated at 5 prime	845	RP-7150	2538	N	*	Elongation factor 2 - truncated at 5 prime	GL563156	79.4	RPRC012140-RA	0	100	95	Asb-1428	0	4999	2538	3009	99	84	96	1	1	FOR	1	203	1549	Y	0.4	13.7	141	141		1	1	1267	282	Y	7.6	0.1	17	203	Y	0.5	1.9	1	203	Y	0
RP-4127	serine proteinase	383	RP-4127	1152	M	*	serine proteinase	GL562567	99.52	RPRC003090-RA	0	97	76	Asb-39816	0	2079	1073	1460	99	73	1	81	1	FOR	1	114	28	Y	11	0.4	0	7		0	7	21	7	Y	4.5	0.2	0	114	Y	0	19	0	114	Y	0
RP-4432	salivary lipocalin	212	Rp-4432	639	M	*	salivary lipocalin	GL562227	100	RPRC015420-RA	0	100	90	Asb-3979	0	1251	639	1086	99	59	218	1	1	FOR	1	201	741	Y	0.8	6.6	240	221		1.1	0.9	280	461		1	0.9	0	201	Y	0	33.5	16	201	Y	0.5
RP-772	Apolipoprotein D/Lipocalin	212	Rp-772	639	M	*	Apolipoprotein D/Lipocalin	GL562227	99.31	RPRC015421-RA	0	99	95	Asb-149	0	1267	639	1317	100	49	39	1	1	FOR	1	94	4242	Y	0.1	80.4	1645	1144	Y	1.5	0.7	1453	2789	Y	0.9	1.1	0	94	Y	0	15.7	0	94	Y	0
RP-769	Apolipoprotein D/Lipocalin	212	RP-769	639	M	*	Apolipoprotein D/Lipocalin	GL562227	100	RPRC015421-RA	0	100	95	Asb-151	0	1267	639	1362	100	47	684	1	1	REV	1	218	2733	Y	0.2	22.5	999	750	Y	1.4	0.8	984	1749		1	1	0	218	Y	0	36.3	0	218	Y	0
RP-7450	Lazarillo protein	212	RP-7450	639	M	*	Lazarillo protein	GL562227	100	RPRC015426-RA	0	100	72	Asb-6644	0	1267	639	3612	100	18	2922	1	1	REV	1	441	77	Y	15.8	0.3	25	29		0.9	1.1	23	54		0.7	1.3	0	441	Y	0	73.5	0	441	Y	0
RP-13993	triabin-like lipocalin 4a precursor	200	Rp-13993	603	M	*	triabin-like lipocalin 4a precursor	GL562547	100	RPRC000038-RA	0	100	80	Asb-33046	0	1158	604	873	99	69	35	1	1	FOR	1	157	8	Y	48.8	0.1	1	5		0.2	2.5	2	6		0.5	1.1	22	157		0.8	1.1	6	157	Y	0.3
RP-2592	Mucin with Chitin-binding domain type 2	229	RP-2592	690	M	*	Mucin with Chitin-binding domain type 2	GL562662	99.69	RPRC013481-RA	0	99	99	Asb-18417	0	1346	690	939	99	73	92	1	1	FOR	1	42	348	Y	0.3	14.6	13	223	Y	0.1	15.9	112	236		0.8	1.2	4	42		0.6	1.4	3183	42	Y	490
RP-1578	Juvenile hormone binding protein	233	RP-1578	702	M	*	Juvenile hormone binding protein	GL563084	100	RPRC012425-RA	0	100	98	Asb-1188	0	1332	700	1854	99	38	1110	1	1	REV	1	156	611	Y	0.7	7	204	185		1.2	0.9	222	389		1	1	0	156	Y	0	26	0	156	Y	0
RP-4149	hypothetical secreted protein	269	RP-4149	810	M	*	hypothetical secreted protein	GL563055	100	RPRC015380-RA	0	100	100	Asb-3657	0	1606	810	1252	100	65	380	1	1	REV	1	182	534	Y	1	5.3	207	151	Y	1.4	0.7	176	358		0.8	1.2	0	182	Y	0	30.3	0	182	Y	0
RP-446	peritrophin-like protein	258	RP-446	777	M	*	peritrophin-like protein	GL563000	99.27	RPRC011432-RA	0	92	99	Asb-297	0	1538	776	1305	100	59	147	2	1	FOR	1	54	95	Y	1.6	3.1	45	21	Y	2.1	0.5	29	66		0.7	1.3	0	54	Y	0	9	4	54		0.5
RP-1638	Chitin binding Peritrophin-A domain	712	Rp-1638	2139	M	*	Chitin binding Peritrophin-A domain	GL562933	100	RPRC005413-RA	0	99	100	Asb-2656	0	4224	2139	4087	99	52	1876	1	1	REV	1	611	501	Y	3.4	1.5	115	185	Y	0.6	1.6	201	300		1.1	0.9	0	611	Y	0	101.8	0	611	Y	0
RP-2591	Chitin-binding domain type 2	229	RP-2591	690	M	*	Chitin-binding domain type 2	GL562662	97.86	RPRC013481-RA	0	98	99	Asb-18103	0	1368	690	895	100	77	49	1	1	FOR	1	68	215	Y	0.9	5.6	3	149	Y	0	37.3	63	152	Y	0.7	1.4	5	68		0.4	1.9	2429	68	Y	233
RP-6512	juvenile hormone esterase	546	Rp-6512	1641	M	*	juvenile hormone esterase	GL563172	100	RPRC007919-RA	0	100	97	Asb-4740	0	3253	1641	2226	100	74	87	1	1	FOR	1	103	156	Y	1.8	2.7	53	52		1.1	1	51	105		0.8	1.2	10	103		0.6	1.6	4	103	Y	0.3
RP-1598	Adaptor protein Enigma	347	Rp-1598	1044	M	*	Adaptor protein Enigma	GL562608	100	RPRC009264-RA	0	100	100	Asb-7366	0	2070	1044	1574	100	66	258	1	2	FOR	1	41	81	Y	1.4	3.5	34	23		1.5	0.7	24	57		0.7	1.3	1	41	Y	0.1	3.4	0	41	Y	0
RP-6078	inositol polyphosphate multikinase	283	RP-6078	852	M	*	inositol polyphosphate multikinase	GL562968	100	RPRC005394-RA	0	100	100	Asb-6673	0	1471	762	1562	99	49	219	92	1	FOR	1	147	35	Y	11.4	0.4	6	20	Y	0.3	2.9	9	26		0.6	1.5	0	147	Y	0	24.5	0	147	Y	0
RP-1984	titin - fragment	656	RP-1984	1968	Q		titin - fragment	GL562977	100	RPRC003304-RA	0	100	100	Asb-42553	0	2024	1025	1067	99	96	1	944	1	FOR	1	13	1	Y	18.2	0.1	0	1		0	1	0	1		0	0.6	0	13		0	2.2	0	13		0
RP-6641	Rab1/Ypt1 subfamily	202	Rp-6641	609	M	*	Rab1/Ypt1 subfamily	GL563033	76.03	RPRC008122-RA	0	100	98	Asb-3639	0	1207	609	2391	100	25	335	1	1	FOR	1	40	9	Y	11.2	0.4	6	3		1.6	0.4	0	9		0	5.2	2	40		0.3	2.2	1	40	Y	0.2
RP-10675	Angio-associated migratory cell protein - truncated at 5 prime	311	RP-10675	936	F	*	Angio-associated migratory cell protein - truncated at 5 prime	GL563064	100	RPRC015403-RA	0	99	57	Asb-6935	0	1824	936	1863	99	50	378	1	1	REV	1	94	38		6.7	0.7	19	13		1.4	0.7	6	32	Y	0.3	2.6	0	94	Y	0	15.7	2	94	Y	0.1
RP-13328	Rab-protein 10 CG17060-PA	200	Rp-13328	603	M	*	Rab-protein 10 CG17060-PA	GL562890	100	RPRC006938-RA	0	100	90	Asb-17762	0	1179	603	1789	99	34	87	1	1	FOR	1	95	45		5.8	0.8	17	15		1.1	0.8	13	32		0.7	1.3	0	95	Y	0	15.8	0	95	Y	0
RP-16818	Ste20-like serine/threonine protein kinase	357	Rp-16818	1074	M	*	Ste20-like serine/threonine protein kinase	GL549436	100	RPRC007221-RA	0	100	95	Asb-20555	0	2113	1074	1337	99	80	198	1	1	FOR	1	29	36	Y	2.2	2.2	20	9		2.1	0.4	7	29	Y	0.4	2.1	0	29		0	4.8	0	29		0
RP-6415	Cytoskeletal protein Adducin - truncated at 3 prime	777	RP-6415	2329	M		Cytoskeletal protein Adducin - truncated at 3 prime	GL562524	100	RPRC005228-RA	0	98	93	Asb-7299	0	4004	2020	2374	100	85	281	1	2	FOR	1	27	43	Y	1.7	2.8	11	14		0.8	1.2	18	25		1.2	0.8	0	27		0	4.5	0	27		0
RP-5086	Muscle LIM protein	453	RP-5086	1362	M	*	Muscle LIM protein	GL562393	100	RPRC002639-RA	6e-89	100	37	Asb-4018	0	1768	900	1791	99	50	328	1	5	FOR	1	640	154	Y	11.6	0.4	48	60		0.8	1.2	46	108		0.7	1.3	0	640	Y	0	106.7	53	640	Y	0.5
RP-7030	RNA-binding protein La	406	Rp-7030	1221	M	*	RNA-binding protein La	GL562786	100	RPRC004400-RA	0	99	95	Asb-11121	0	2405	1221	1883	99	65	99	1	1	FOR	1	65	66	Y	2.7	1.8	31	22		1.4	0.7	13	53	Y	0.4	2.2	1	65	Y	0.1	5.4	0	65	Y	0
RP-2527	putative elongation factor 1 beta	222	Rp-2527	669	M	*	putative elongation factor 1 beta	GL563081	100	RPRC007684-RA	0	97	68	Asb-1412	0	1326	669	1012	100	66	83	1	1	FOR	1	270	193	Y	3.9	1.3	66	67		1	1	60	133		0.8	1.3	4	270	Y	0.1	9	1	270	Y	0
RP-12188	ATP-dependent RNA helicase	428	RP-12188	1287	M	*	ATP-dependent RNA helicase	GL562951	100	RPRC011968-RA	0	100	92	Asb-12636	0	1961	1044	1549	99	67	10	246	1	FOR	1	20	1	Y	28	0.1	0	0		0	0	1	0		1.7	0	1	20		0.3	1.7	0	20		0
RP-5216	PREDICTED: similar to profilin	281	Rp-5216	846	M	*	PREDICTED: similar to profilin	GL563030	100	RPRC008679-RA	0	100	94	Asb-6965	0	1677	846	1860	100	45	704	1	1	REV	1	118	102	Y	3.2	1.5	37	34		1.1	0.9	31	71		0.7	1.3	0	118	Y	0	19.7	1	118	Y	0.1
RP-10662	sodium/potassium-transporting ATPase subunit beta-2, putative	315	Rp-10662	948	M	*	sodium/potassium-transporting ATPase subunit beta-2, putative	GL563064	100	RPRC015395-RA	0	100	69	Asb-900	0	1879	948	1638	100	58	29	1	1	FOR	1	57	90	Y	1.8	2.8	58	11	Y	5.1	0.2	21	69	Y	0.5	1.8	0	57	Y	0	9.5	0	57	Y	0
RP-3848	Vacuolar H+-ATPase V1 sector, subunit G	116	RP-3848	351	M	*	Vacuolar H+-ATPase V1 sector, subunit G	GL562428	100	RPRC013336-RA	0	100	65	Asb-10383	0	668	353	884	99	40	391	1	1	REV	1	108	38	Y	7.8	0.6	14	15		0.9	1	9	29		0.5	1.7	0	108	Y	0	18	0	108	Y	0
RP-5919	Ca2+-binding protein Regucalcin/SMP30	308	RP-5919	927	M	*	Ca2+-binding protein Regucalcin/SMP30	GL562984	100	RPRC004830-RA	0	99	93	Asb-12655	0	1838	927	1609	100	58	543	1	1	FOR	1	67	23	Y	7.8	0.6	6	13		0.5	1.9	4	19		0.3	2.2	0	67	Y	0	11.2	0	67	Y	0
RP-94736	Phosphatidylethanolamine binding protein	177	RP-94736	534	M	*	Phosphatidylethanolamine binding protein	GL562677	100	RPRC007652-RA	0	100	100	Asb-83921	0	1033	529	806	99	66	130	6	1	FOR	1	19	0	Y	53.2	0	0	0		0	0	0	0		0	0	0	19		0	3.2	0	19		0
RP-6018	transferrin - truncated at 5 prime	631	Rp-6018	1896	R	*	transferrin - truncated at 5 prime	GL562765	100	RPRC010050-RA	0	100	91	Asb-16039	0	3743	1896	2598	99	73	106	1	1	FOR	1	391	53	Y	20.3	0.2	6	20	Y	0.3	2.9	27	26	Y	1.7	0.5	748	391	Y	11.5	0.1	345	391	Y	5.8
RP-10319	Carbonic anhydrase	269	Rp-10319	810	M	*	Carbonic anhydrase	GL563051	98.6	RPRC005486-RA	0	100	99	Asb-8071	0	1592	810	1400	99	58	491	1	1	REV	1	37	42	Y	2.4	2	3	22	Y	0.1	5.5	17	25		1.1	0.8	0	37	Y	0	6.2	0	37		0
RP-121672	vacuolar ATPase G subunit-like protein	117	RP-121672	354	M	*	vacuolar ATPase G subunit-like protein	GL562690	100	RPRC011522-RA	0	100	71	Asb-87096	0	702	354	584	100	61	97	1	1	FOR	1	13	0		36.4	0	0	0		0	0	0	0		0	0	0	13		0	2.2	0	13		0
RP-11454	vacuolar ATP synthase subunit H	482	RP-11454	1449	M	*	vacuolar ATP synthase subunit H	GL562639	100	RPRC008833-RA	0	100	83	Asb-5620	0	2857	1449	2020	99	72	119	1	1	FOR	1	105	105	Y	2.8	1.8	20	37	Y	0.6	1.8	48	57	Y	1.4	0.7	0	105	Y	0	17.5	0	105	Y	0
RP-3367	vitellogenin	1859	RP-3367	5580	M	*	vitellogenin	GL562993	100	RPRC013511-RA	0	99	99	Asb-1999	0	3447	1743	2125	99	82	1	3667	2	FOR	1	254	191	Y	3.7	1.3	49	59		0.9	1.2	83	108	Y	1.3	0.7	1642	254	Y	38.8	0	968	254	Y	25.1
RP-7459	V-ATPase subunit A	613	Rp-7459	1842	M	*	V-ATPase subunit A	GL562734	100	RPRC003694-RA	0	100	96	Asb-3190	0	3620	1842	2060	99	89	101	1	1	FOR	1	71	154	Y	1.3	3.9	42	43		1	1	69	85	Y	1.4	0.7	0	71	Y	0	11.8	131	71	Y	12
RP-11298	required for meiotic nuclear division 1 homolog	369	RP-11298	1110	M	*	required for meiotic nuclear division 1 homolog	GL563080	100	RPRC007554-RA	0	99	99	Asb-6519	0	2145	1110	1505	99	74	185	1	1	REV	1	48	41	Y	3.2	1.5	16	10		1.5	0.6	15	26		0.9	0.9	0	48	Y	0	8	0	48	Y	0
RP-5415	Degradation arginine-rich protein for mis-folding	182	RP-5415	549	M	*	Degradation arginine-rich protein for mis-folding	GL562993	100	RPRC013509-RA	0	98	86	Asb-13145	0	1041	549	1312	99	42	182	1	1	FOR	1	82	28	Y	7.9	0.6	11	14		0.8	1.2	3	25	Y	0.2	3.6	1	82	Y	0.1	6.8	0	82	Y	0
RP-32320	Differentiation-related gene 1 protein (NDR1 protein), related protein - truncated at 5 prime	326	Rp-32320	981	I	*	Differentiation-related gene 1 protein (NDR1 protein), related protein - truncated at 5 prime	GL562867	100	RPRC014371-RA	0	100	77	Asb-8835	0	1945	981	1274	100	77	3	1	1	FOR	1	12	16	Y	2	2.2	13	1	Y	6.8	0.1	2	14	Y	0.2	2.7	0	12		0	2	1	12		0.5
RP-7464	Putative steroid membrane receptor Hpr6.6/25-Dx	195	Rp-7464	588	M	*	Putative steroid membrane receptor Hpr6.6/25-Dx							Asb-460	0	1166	588	1426	100	41	476	1	1	FOR	1	143	109	Y	3.6	1.4	26	54	Y	0.5	2	29	80	Y	0.6	1.5	1	143	Y	0	11.9	0	143	Y	0
RP-19463	arylalkylamine N-acetyltransferase - truncated at 5 prime	225	Rp-19463	678	T	*	arylalkylamine N-acetyltransferase - truncated at 5 prime	GL563029	100	RPRC015310-RA	0	98	84	Asb-28512	0	1344	678	1225	100	55	275	1	1	REV	1	60	9	Y	16.8	0.3	6	2		2.1	0.3	1	8		0.2	2.3	0	60	Y	0	10	0	60	Y	0
RP-5781	hypothetical conserved protein	550	RP-5781	1653	M	*	hypothetical conserved protein	GL562188	100	RPRC014812-RA	0	97	97	Asb-10322	0	3215	1656	2903	99	57	240	1	1	FOR	1	127	104	Y	3.4	1.5	43	41		1.1	0.9	20	84	Y	0.4	2.3	6	127	Y	0.3	3	1	127	Y	0.1
RP-4268	hypothetical conserved protein	420	RP-4268	1263	M	*	hypothetical conserved protein	GL563152	100	RPRC011165-RA	0	100	96	Asb-13963	0	2472	1263	2175	99	58	275	1	1	FOR	1	182	135	Y	3.7	1.3	24	57	Y	0.4	2.3	54	81		1.1	0.8	3	182	Y	0.1	7.6	49	182	Y	1.8
RP-10250	Domain of unknown function (DUF227)	424	RP-10250	1275	M	*	Domain of unknown function (DUF227)	GL563092	100	RPRC003530-RA	0	99	91	Asb-2367	0	2527	1275	2452	100	52	1025	1	1	FOR	1	154	92		4.6	1.1	51	27	Y	1.9	0.5	14	78	Y	0.3	3	1	154	Y	0	12.8	0	154	Y	0
[truncated: 107 more columns]
